# Supplementary material for: Unveiling molecular mechanisms and candidate genes for goss’s bacterial wilt and leaf blight resistance in corn through RNA-Seq analysis
Source: BMC Genomics. 2025 Aug 18;26:755. doi: 10.1186/s12864-025-11830-4 (PMC12362853; doi:10.1186/s12864-025-11830-4)
Supplement: Supplementary file 1 — Supplementary Material 1: Supplementary File 1, This Excel file contains eight sheets related to the transcriptomic analysis of gene expression in resistant and susceptible corn lines under different treatments with Clavibacter nebraskensis. Sheet 1 – Supplementary Table S1: Summary of the number of upregulated and downregulated genes identified in each of the six focal treatment comparisons using DESeq2. DEGs were defined based on an adjusted p-value (FDR) < 0.1 and an absolute log2 fold change >1.5. Sheet 2 – FPKM_allsamples: Normalized gene expression data (FPKM values) for all genes across the 18 RNA-seq samples, used as input for downstream analyses such as clustering and visualization. Sheets 3 –8– Full DEG Lists for Six Pairwise Comparisons. Each sheet provides the complete list of differentially expressed genes for one of the six treatment comparisons, including gene IDs, log2 fold changes, and adjusted p-values. The six comparisons are as follows: Sheet 3: 447BACT vs 447CTL, Sheet 4: 450BACT vs 450CTL, Sheet 5: 447DOAB vs 447CTL, Sheet 6: 450DOAB vs 450CTL, Sheet 7: 450DOAB vs 447DOAB and sheet 8: 450BACT vs 447BACT. [file 12864_2025_11830_MOESM1_ESM.xlsx]

## Sheet: SuppTable1
Supplementary Table S1: Number of up and down regulated genes identified in the DESEQ2 analyses in each of the 6 focal treatment comparisons
No.	Sample1	Sample2	Comparison Description	UP	DOWN
1	447BACT	447CTL	Effect of highly aggressive bacteria on susceptible corn line	3341	1487
2	450BACT	450CTL	Effect of highly aggressive bacteria on resistant corn line	419	27
3	447DOAB	447CTL	Effect of weakly aggressive bacteria in susceptible corn line	311	3
4	450DOAB	450CTL	Effect of weakly aggressive bacteria in resistant corn line	3	2
5	450DOAB	447DOAB	Effect of weakly aggressive bacteria in resistant vs susceptible corn line	2615	2591
6	450BACT	447BACT	Effect of highly aggressive bacteria in resistant vs susceptible corn line	3150	3448

## Sheet: FPKM_allsamples
NCBI_ID	symbol	X447Ctl1	X447Ctl2	X447Ctl3	X447BACT1	X447BACT2	X447BACT3	X447Doab1	X447Doab2	X447Doab3	X450Ctl1	X450Ctl2	X450Ctl3	X450BACT1	X450BACT2	X450BACT3	X450Doab1	X450Doab2	X450Doab3
LOC100275172		13.3861	13.6482	13.6556	13.2964	13.2016	13.2076	13.5085	13.6359	13.9384	11.7487	12.2808	12.4603	13.4561	12.7136	12.4047	12.4145	12.563	12.4643	13.9384
LOC100125656		12.8665	13.0252	13.0697	12.659	12.5765	12.5343	13.0824	13.1051	13.3422	12.1211	12.2867	12.6262	12.7501	12.479	12.3537	12.1887	12.5975	12.3287	13.3422
LOC100281248	CAB1	13.1039	12.8725	12.8193	11.5268	11.4614	11.791	12.6619	12.7233	12.826	13.2257	12.9355	13.1365	12.7125	12.6603	12.8282	13.0761	13.1082	13.0904	13.2257
LOC100281148	GRMZM2G070167_P01	13.0575	13.1072	12.9775	11.7832	11.6162	11.9199	12.8895	13.018	13.1737	12.0724	12.3797	12.2739	12.9713	12.4387	12.1609	12.3826	12.3814	12.4019	13.1737
LOC100274453		13.0809	12.6009	12.6953	10.9213	10.6395	11.0574	12.3816	12.4086	12.6707	12.8938	12.2529	12.5473	12.0829	11.7665	12.2115	12.2989	12.493	12.3618	13.0809
LOC100285704		12.6717	12.8845	12.8479	12.2481	12.1328	12.2367	12.612	12.7377	12.9553	10.9894	11.1652	11.336	12.4348	11.4719	11.2298	11.5223	11.5759	11.5383	12.9553
LOC542725		12.6596	12.6438	12.6676	12.8382	12.9093	12.9155	12.6757	12.8108	12.8263	12.1188	12.3784	12.222	12.6619	12.5362	12.2797	12.3081	12.28	12.3173	12.9155
LOC542352		6.1395	6.3615	6.8532	12.7485	12.7961	12.6107	10.042	9.7863	9.7845	9.0097	10.0145	9.5128	11.0915	11.5849	11.597	10.6846	9.8073	10.449	12.7961
LOC542432		12.2295	12.2447	12.4215	12.4335	12.2825	12.3873	12.3098	12.4014	12.5125	12.2903	12.5433	12.4199	12.7725	12.6461	12.6722	12.4567	12.4974	12.473	12.7725
LOC542759		12.4994	12.4067	12.4783	11.1737	11.081	11.3756	12.2211	12.2338	12.0779	12.5249	12.3439	12.5654	12.461	12.131	12.2797	12.3567	12.3865	12.3682	12.5654
LOC100193833		12.5115	12.1951	12.2539	10.6013	10.3661	10.9562	12.0486	12.1004	12.0773	12.4572	12.0796	12.3415	11.6357	11.6221	11.9214	12.142	12.0767	12.1369	12.5115
LOC100281879	GRMZM2G414192_P01	12.255	11.8512	11.9586	10.2967	10.1021	10.5706	11.7942	11.7389	11.7486	12.505	12.0585	12.2618	11.3942	11.4923	11.8349	12.0305	12.1237	12.0971	12.505
LOC100191593		6.7962	6.7258	6.9803	12.4546	12.4086	12.2932	9.8289	9.5832	9.5897	6.942	7.236	6.9088	7.8442	8.2059	8.0249	7.7805	7.009	7.5555	12.4546
LOC100282214	GRMZM2G010884_P01	12.4148	12.1902	12.2306	10.5732	10.3575	10.8578	12.0005	12.0255	12.1028	12.2195	11.8786	12.0809	11.6991	11.5804	11.793	11.9259	12.0498	11.9866	12.4148
LOC542714		12.0404	12.039	12.0588	10.8654	10.9324	11.0236	11.8272	11.9208	12.0146	11.9448	11.9557	11.8655	12.1818	11.9139	11.7921	11.9719	11.9971	11.9889	12.1818
LOC103643653		11.9148	11.4853	11.5887	9.9257	9.7437	10.2057	11.4254	11.3617	11.3592	12.1534	11.6808	11.9693	11.036	11.13	11.5051	11.7271	11.7693	11.7435	12.1534
LOC542530		11.8286	11.2909	11.5431	9.4077	9.1897	9.7578	11.1179	11.1107	11.1173	12.0675	11.1222	11.5454	11.0652	10.5155	10.9557	11.1147	11.1904	11.1424	12.0675
LOC100272890	GRMZM2G175562_P02	12.0467	11.8404	11.8515	10.2848	10.0556	10.4976	11.6098	11.6847	11.7994	12.0431	11.8327	11.9173	11.4821	11.6252	11.7047	11.821	11.984	11.8772	12.0467
LOC542478		12.0203	11.792	11.7602	10.0651	9.8522	10.3302	11.4975	11.6375	11.638	11.7039	11.4232	11.5501	11.3601	11.1636	11.2661	11.501	11.6128	11.548	12.0203
LOC542605		11.9834	11.6294	11.7062	10.112	9.8622	10.3281	11.5821	11.5627	11.6702	11.8793	11.6243	11.7948	11.6254	11.3754	11.5446	11.6408	11.7471	11.6734	11.9834
LOC541685		11.8762	11.4865	11.5107	9.8335	9.541	10.1045	11.3477	11.3332	11.4598	11.9832	11.6693	11.7638	11.3588	11.368	11.4779	11.6709	11.7378	11.6908	11.9832
LOC542368		11.3919	11.081	11.0935	9.3604	9.21	9.6352	10.8545	10.8309	10.8319	11.962	11.4658	11.7637	11.1673	11.2582	11.4882	11.5074	11.6754	11.5678	11.962
LOC100283848		11.9084	11.5846	11.4895	9.9316	9.665	10.2136	11.3358	11.3732	11.4412	11.4465	10.9813	11.1819	10.6705	10.553	10.8018	11.0903	11.1437	11.0961	11.9084
LOC542372		11.5075	11.2869	11.4388	9.4131	9.3932	9.6905	11.0307	10.9638	10.9688	11.9015	11.6205	11.7913	11.3068	11.5459	11.6456	11.7279	11.8563	11.7807	11.9015
LOC100281646		11.8725	11.6822	11.6696	10.5338	10.3283	10.681	11.5356	11.5877	11.6674	11.5275	11.4558	11.5313	11.4875	11.3323	11.3011	11.4639	11.4824	11.4905	11.8725
LOC100281791	GRMZM2G092311_P02	11.6613	11.2337	11.2276	9.5969	9.5423	9.9372	11.0855	11.0301	10.985	11.7633	11.3226	11.3575	11.171	11.0395	11.1179	11.3324	11.2928	11.348	11.7633
LOC100383080		11.1782	10.8551	10.8829	9.3789	9.2022	9.5948	10.6761	10.6588	10.6944	11.7282	11.3441	11.4105	10.9555	10.9938	11.1914	11.3704	11.3901	11.375	11.7282
LOC100286020		11.4599	10.9722	11.0564	9.3101	9.1114	9.6071	10.8853	10.8479	10.8869	11.7279	11.2621	11.3617	11.0621	10.9259	11.0587	11.2818	11.3173	11.3038	11.7279
LOC542525		7.85	7.6454	8.3749	11.6818	11.7242	11.6303	9.142	8.8967	8.9425	9.6422	10.3079	9.8847	9.5637	10.4148	10.4256	10.1441	10.0485	10.1408	11.7242
LOC542320		11.175	10.7499	10.8285	8.8605	8.7839	9.187	10.5243	10.5191	10.4393	11.6864	11.1176	11.4057	10.8315	10.7602	11.0674	11.1336	11.3151	11.2121	11.6864
LOC103629356		11.6282	11.2817	11.1955	9.8215	9.6211	10.0585	11.0178	11.2312	11.4313	11.3774	11.2231	11.6774	11.3575	11.4683	11.217	11.173	11.6537	11.4929	11.6774
LOC100191715	GRMZM2G038519_P01	11.6518	11.1991	11.1367	9.2341	9.1111	9.6397	10.9666	10.8957	11.002	11.5546	10.9465	11.1534	10.6998	10.5478	10.8461	11.0049	11.0511	11.0192	11.6518
LOC542212		10.6395	9.8855	9.891	7.8373	7.6407	8.4528	9.5161	9.384	9.2665	11.6408	10.4669	11.1302	9.4535	9.9201	10.7348	10.6544	10.7755	10.7092	11.6408
LOC542370	LOC542370	11.1485	11.1391	11.6157	10.8512	10.8967	10.8768	11.4929	11.4956	11.593	9.5534	10.1268	9.5494	10.3398	10.1146	10.0325	9.7998	9.7142	9.793	11.6157
LOC100191984	GRMZM2G013342_P01	11.2822	11.0134	11.0383	9.5006	9.3287	9.7681	10.8988	10.8606	10.9122	11.592	11.2713	11.3277	10.9434	10.9118	11.0885	11.3004	11.3296	11.326	11.592
LOX10		11.1711	11.3261	11.3077	10.3584	10.4469	10.4007	11.4008	11.4555	11.286	7.9438	8.3604	8.4896	10.2618	8.9802	8.6368	8.6958	8.6276	8.669	11.4555
LOC542701		10.9762	11.2066	11.3916	11.0425	11.0701	11.1034	11.2185	11.3363	11.404	10.6252	10.9202	10.6768	11.4188	11.1006	11.0343	10.8333	10.7437	10.803	11.4188
LOC542715		11.1643	11.0033	11.0548	9.7086	9.8293	9.8614	10.7072	10.9218	11.0015	10.8175	10.9412	10.8187	11.4015	10.9061	10.7185	11.1331	11.039	11.1299	11.4015
LOC100273354		10.6775	10.3874	10.6709	9.3848	9.3222	9.4404	10.4111	10.4786	10.4373	11.3043	11.0587	11.3993	10.7868	10.906	11.1015	11.1273	11.2028	11.1785	11.3993
LOC100276652	GRMZM2G377168_P01	10.8331	10.3694	10.5269	8.6658	8.3905	8.8599	10.2512	10.2324	10.2739	11.3863	11.0621	11.1977	11.007	10.7382	11.0289	11.0621	11.1562	11.075	11.3863
LOC100501983	GRMZM5G834952_P01	11.0242	11.0279	11.1647	9.9891	9.6334	10.0772	10.971	11.1957	11.3528	10.1159	10.4788	10.1455	10.8657	10.4119	10.1904	10.3935	10.3478	10.3534	11.3528
LOC100037765		5.1476	5.2929	5.1523	11.2125	11.324	11.0329	8.8285	8.6649	8.3258	4.7387	4.8982	4.9308	8.4676	7.1099	6.4664	5.5573	5.2878	5.5165	11.324
LOC100273196		11.067	10.7692	10.6695	9.464	9.4369	9.7324	10.4822	10.495	10.5472	11.3168	10.8006	11.111	10.3556	10.5412	10.8817	10.9618	10.9825	10.9835	11.3168
LOC100272715	GRMZM2G123896_P04	10.3438	10.3773	10.268	9.5325	9.2627	9.6668	10.2315	10.2475	10.5393	10.9087	11.0838	10.7567	11.302	11.1111	10.9515	10.8943	10.891	10.9013	11.302
LOC100283816		11.0082	10.5911	10.7418	8.9923	8.7137	9.1314	10.4819	10.4697	10.5472	11.2932	11.0061	11.0707	11.1263	10.7252	10.881	10.9634	11.1066	11.0646	11.2932
LOC100284154	GRMZM2G057281_P01	11.2927	10.7412	10.9801	9.2243	9.075	9.4283	10.7264	10.6701	10.6802	11.213	10.3814	10.7795	10.3424	9.8869	10.2414	10.4373	10.5294	10.4518	11.2927
LOC542451		10.87	11.0215	11.2825	10.8097	10.9355	10.8696	11.0422	11.204	11.2866	9.7918	10.2511	10.036	10.7159	10.5666	10.3624	10.2957	10.2076	10.2493	11.2866
LOC542720		5.1371	5.2954	5.2748	11.1501	11.2866	11.1657	8.8125	8.5198	8.4245	8.3919	9.1185	8.645	9.4064	10.3324	10.3335	9.6092	8.6879	9.3717	11.2866
LOC100192779	Plastocyanin	11.1822	10.7664	10.7551	8.9537	8.6751	9.2752	10.5548	10.5293	10.6237	11.2414	10.9642	11.1297	10.7766	10.7952	10.8086	10.9474	11.074	10.9996	11.2414
LOC100283085		11.2331	10.8454	10.7811	9.162	8.8179	9.3828	10.6092	10.6293	10.8287	11.024	10.7146	10.7953	10.7612	10.4536	10.5488	10.6779	10.8477	10.7542	11.2331
LOC100194217	RAB15	11.0326	10.9595	10.9481	11.0259	11.0104	11.0263	10.9538	11.0358	11.1884	10.7775	11.0011	10.7671	10.7649	10.9726	10.9159	10.8692	10.9012	10.8896	11.1884
LOC100282512		11.1499	10.6578	10.6064	8.7661	8.5894	9.072	10.4879	10.38	10.5287	10.1742	9.816	9.9665	9.5859	9.4686	9.645	9.6721	9.8086	9.7195	11.1499
LOC100281930		10.0845	9.6196	9.6677	7.8352	7.6229	8.0743	9.4659	9.4669	9.478	11.1223	10.7719	10.8693	10.4206	10.477	10.6308	10.7848	10.7893	10.7759	11.1223
LOC103651577		7.5901	5.909	6.6272	3.8198	3.6863	3.9789	5.9821	5.387	5.3271	11.1218	9.988	10.4727	9.6554	9.4811	10.0737	9.9982	10.2672	10.1857	11.1218
LOC103647735		11.1045	10.5632	10.6646	8.6913	8.4094	8.9054	10.4314	10.3994	10.4742	10.9083	10.3801	10.4401	10.6863	10.1162	10.1795	10.3184	10.4586	10.3736	11.1045
LOC100272863		10.2496	10.3954	10.2897	9.4443	9.5187	9.5648	10.1773	10.2011	10.2822	10.915	11.0319	10.9593	10.7205	11.0092	10.8791	11.0049	11.1001	11.0598	11.1001
LOC100283327		10.7156	10.2739	10.2409	8.5476	8.3132	8.8054	10.1383	10.0856	10.1951	11.0991	10.6892	10.8269	10.4106	10.3189	10.533	10.6883	10.7433	10.6886	11.0991
LOC103625835		10.9218	10.352	10.6472	8.9476	8.8353	9.0878	10.4194	10.3675	10.4208	11.0947	10.6102	11.0177	10.551	10.4328	10.6558	10.681	10.7373	10.7169	11.0947
LOC100279574	ssu2	9.3557	8.4944	8.438	6.5309	6.5406	7.1342	8.2249	8.0243	7.7581	11.0614	10.133	10.5257	9.4311	9.7662	10.1458	10.2759	10.2355	10.2552	11.0614
PCO103560(319)		4.9291	4.7505	4.9549	11.0352	11.0588	10.9577	8.3662	8.025	8.0924	7.0915	7.6204	7.0623	8.6651	8.7731	8.8314	8.043	7.186	7.8388	11.0588
LOC100280410		11.0194	10.666	10.6034	8.7871	8.5846	9.1153	10.4553	10.4612	10.5438	10.7552	10.3357	10.509	10.4173	10.1005	10.1904	10.6991	10.4851	10.609	11.0194
LOC542473		10.4546	10.1957	10.2599	8.5334	8.4405	8.7864	9.9257	9.9863	9.7731	10.9698	10.5831	10.8999	10.5229	10.3507	10.67	10.6404	10.8283	10.6941	10.9698
LOC100273117		10.9256	10.6596	10.6808	9.1048	8.8159	9.2858	10.3869	10.4885	10.5888	10.8566	10.7343	10.7914	10.8609	10.5581	10.5861	10.7141	10.9207	10.8016	10.9256
LOC100274547	rnp1	10.8325	10.8254	10.7569	9.5795	9.3883	9.7819	10.6071	10.706	10.626	10.8338	10.8107	10.9076	10.4727	10.7049	10.7791	10.8129	10.8256	10.825	10.9076
LOC542290		10.884	10.6805	10.6427	9.0872	9.0172	9.3404	10.3737	10.4485	10.2363	10.7843	10.4357	10.7403	10.4793	10.2778	10.5001	10.6561	10.6767	10.6797	10.884
LOC103640644		3.5984	3.1883	2.8012	10.8292	10.8547	10.7287	8.0962	7.7464	7.6678	1.0028	1.4636	1.4107	7.3726	5.7773	5.6694	3.9696	2.4512	3.5335	10.8547
LOC101027099		9.2689	8.3857	9.1063	6.7618	6.8871	6.9428	8.6226	8.2629	7.8776	10.8383	10.0055	10.5419	9.4456	9.637	10.0522	10.1796	10.1311	10.1795	10.8383
LOC100284001		10.8318	10.4158	10.3981	8.4518	8.2443	8.8126	10.1836	10.1848	10.2697	10.5749	10.0848	10.4093	10.128	9.7584	10.0046	10.2327	10.2951	10.2704	10.8318
LOC100282160		10.6213	10.66	10.5328	9.5528	9.342	9.7993	10.4499	10.4704	10.8309	9.2237	9.6884	9.4319	10.2251	9.7807	9.4513	9.3006	9.7822	9.4686	10.8309
LOC103651578		7.2431	5.6308	6.3507	3.557	3.4084	3.7041	5.6993	5.1096	5.0355	10.7801	9.6817	10.0931	9.3	9.127	9.7355	9.6422	9.8616	9.8038	10.7801
LOC542304		10.1064	10.218	10.7699	10.4684	10.4821	10.4094	10.4208	10.7552	10.5905	7.5869	7.4686	7.4737	9.4617	8.0377	7.6404	7.5586	7.3391	7.486	10.7699
LOC103633573		10.3858	10.686	10.5642	10.1467	10.0573	10.2145	9.991	10.6188	10.76	7.1141	7.4388	7.8097	8.3804	7.7584	7.641	7.8227	7.9391	7.8624	10.76
LOC542279		10.5529	10.2466	10.2226	8.6172	8.34	8.8456	10.0182	10.0805	10.1922	10.7398	10.4622	10.512	10.3254	10.1667	10.2756	10.4062	10.5363	10.4482	10.7398
LOC542233		9.8355	9.4524	9.5424	8.2644	8.2568	8.509	9.3613	9.2589	9.1788	10.7328	9.9935	10.4876	9.925	9.7736	10.1863	10.1474	10.2822	10.1836	10.7328
LOC100282566		10.2505	9.9397	9.9308	8.4756	8.2013	8.7308	9.7326	9.7755	9.8013	10.5514	10.3781	10.4963	10.732	10.2616	10.2773	10.4211	10.4754	10.4592	10.732
LOC100282027		10.7095	10.3031	10.257	8.4625	8.2707	8.7915	10.0948	10.0214	10.147	10.3246	9.7514	9.9094	10.0426	9.5539	9.5987	9.7578	9.8442	9.7801	10.7095
LOC100283176	GRMZM2G410766_P01	10.261	10.5918	10.4815	10.1688	10.0709	10.1632	10.3737	10.577	10.7008	7.9335	8.3029	8.6313	9.0868	8.5699	8.5085	8.6514	8.7543	8.7021	10.7008
LOC103640727		8.8388	8.6775	8.869	8.7771	8.7905	8.8704	8.6553	8.6984	8.7759	9.4595	9.68	9.7397	10.6697	10.2115	9.9676	10.0503	9.8841	10.0129	10.6697
LOC100284505		10.3199	10.1201	10.1103	8.6168	8.5886	8.9072	9.8416	9.8895	9.8105	10.6683	10.3879	10.5323	10.1706	10.2459	10.3701	10.4052	10.5182	10.4561	10.6683
LOC542609		10.1354	10.3234	10.6555	9.9872	10.0486	10.1962	10.1611	10.3333	10.6198	8.3424	8.9688	8.3653	10.5181	9.5478	9.129	8.4577	8.63	8.4858	10.6555
LOC542321		10.4819	9.9049	10.0953	8.02	7.8706	8.3164	9.7427	9.6661	9.7729	10.6176	9.583	9.9669	8.4891	9.0184	9.5765	9.6922	9.8301	9.7566	10.6176
LOC100216729	psb29	10.4764	9.9842	10.0475	7.836	7.6394	8.1997	9.706	9.7809	9.6136	10.5314	9.9642	10.3358	10.4922	9.7784	9.9102	10.0243	10.2068	10.0893	10.5314
LOC100282054	GRMZM2G104549_P01	8.4861	6.643	7.3875	4.5024	4.3863	4.827	6.7724	6.0991	6.0353	10.5312	9.4433	9.8946	9.5255	9.0256	9.5655	9.5164	9.7421	9.6712	10.5312
LOC100284847	GRMZM2G377855_P01	10.2978	9.7861	9.9663	8.0723	7.7074	8.3483	9.7075	9.6689	9.8691	10.5179	10.1121	10.2908	9.9647	9.7176	9.9707	10.0955	10.2187	10.1193	10.5179
LOC100284970		3.2055	2.7951	2.4223	10.4033	10.4593	10.358	7.7244	7.3446	7.2536	0.9319	1.308	1.2627	7.1113	5.6048	5.561	3.8664	2.3921	3.45	10.4593
LOC100281649		10.4451	10.3688	10.4113	9.825	9.7014	9.9221	10.311	10.283	10.4549	9.9963	9.8832	9.8953	9.8176	9.7699	9.7659	9.8906	9.9081	9.8894	10.4549
LOC107648855		9.8064	9.3905	9.6216	7.8375	7.6008	8.0229	9.2787	9.3494	9.3616	10.4479	9.9892	10.2777	9.6415	9.6898	9.9886	9.9196	10.2087	9.9878	10.4479
LOC542718		9.8124	9.7862	9.8672	10.373	10.4311	10.3822	9.9182	9.9698	9.8677	9.3033	9.366	9.4402	9.7017	9.5616	9.5681	9.4253	9.4245	9.4031	10.4311
LOC103634827		10.4117	10.3137	10.1124	9.02	8.8638	9.2517	9.9444	10.0509	10.2743	6.5227	6.8307	7.0507	8.0235	7.2319	6.6879	7.203	7.4596	7.3273	10.4117
LOC100275466		9.2741	10.011	9.5832	8.0064	8.2698	7.7166	10.3957	10.303	9.4229	3.5628	3.1539	4.1339	5.5478	3.9509	3.8098	3.9927	3.6531	3.9091	10.3957
LOC100281622		9.9029	10.1806	10.1284	9.2809	9.2298	9.2072	10.201	10.3865	10.1664	9.6495	9.5778	9.557	9.8506	9.7503	9.7935	9.9127	9.7866	9.8569	10.3865
LOC103646782		9.3947	9.9849	9.7377	8.4449	8.5334	8.0676	10.3705	10.3842	9.7853	4.9778	5.2144	5.4662	7.283	5.7392	5.3794	5.7378	5.5473	5.7184	10.3842
LOC103651575		7.694	6.0661	6.6834	3.8385	3.7013	4.3049	6.1078	5.5866	5.521	10.1407	9.1135	9.6468	10.3476	9.1516	9.2062	9.2215	9.4468	9.3736	10.3476
LOC542374		9.9388	9.9107	9.8358	8.4974	8.4396	8.755	9.6014	9.7275	9.5167	10.2688	10.0908	10.3086	10.1653	9.9741	10.0879	10.1473	10.2686	10.1789	10.3086
LOC100127507	GRMZM2G052100_P01	9.8185	9.9028	10.0082	10.2003	10.1845	10.1437	10.0707	10.0179	9.976	9.7732	10.1323	9.9	8.4052	10.1202	10.2956	10.0451	9.9923	10.0341	10.2956
LOC100285458	GRMZM2G329047_P01	10.2929	9.9214	9.9995	8.3058	7.6074	8.5467	9.6718	9.7125	9.755	10.2918	9.9249	10.0605	9.6763	9.3984	9.7682	9.9259	10.0285	9.9757	10.2929
LOC100281679		10.2915	10.0023	9.9533	8.303	8.0735	8.5574	9.7728	9.7738	9.8164	9.9965	9.5996	9.592	9.7177	9.4458	9.4205	9.6048	9.5935	9.572	10.2915
LOC100278648		10.1744	10.1114	10.131	8.8865	8.8376	9.0558	10.0199	10.0562	10.2788	9.2544	9.3756	9.0895	9.3196	9.1898	9.1209	9.3252	9.1712	9.2781	10.2788
LOC103634652		9.8967	9.5815	9.646	7.7933	7.73	8.2038	9.3904	9.4429	9.4738	10.2567	9.9481	10.1006	9.5274	9.6606	9.9072	9.9378	10.0804	9.979	10.2567
LOC542716		9.9999	9.611	9.7	7.8185	7.6877	8.1516	9.4928	9.4577	9.4372	10.238	9.7359	10.0152	9.3665	9.3376	9.6345	9.6929	9.8695	9.7762	10.238
LOC542254		10.0606	9.9978	10.018	8.7517	8.5528	8.897	9.8942	9.9151	9.9721	10.1461	10.0806	10.2365	10.1495	9.9738	9.9957	10.1772	10.1591	10.1832	10.2365
LOC542537		9.8819	9.817	9.6943	9.6535	9.6612	9.7299	9.7842	9.8195	9.8822	9.9389	10.1828	9.9841	9.9811	10.2095	10.0898	10.1436	10.0982	10.133	10.2095
LOC542126		9.4396	9.2196	9.3378	8.0459	8.0362	8.272	9.0882	9.1127	8.8994	10.1844	9.7981	10.2094	9.4023	9.5724	9.7976	9.9867	9.8937	9.9573	10.2094
LOC100381276	MNB1B	9.9461	9.9897	10.0218	10.0146	9.963	9.9969	10.0544	10.0633	10.1552	9.5177	9.6446	9.5237	9.8822	9.6754	9.622	9.4839	9.5226	9.5004	10.1552
LOC100282643	GRMZM2G059191_P01	10.1532	10.143	9.9634	8.6958	8.5058	8.8681	9.7925	9.9088	9.9328	8.9589	8.9781	8.9943	9.524	8.9619	8.8554	8.8202	9.0717	8.9266	10.1532
LOC542367	LOC542367	10.0195	10.071	10.0387	10.0165	10.1196	10.1165	9.9759	10.0696	10.0524	9.8495	9.9914	10.0634	9.7311	10.0929	10.153	10.0083	10.075	10.0415	10.153
LOC542592		5.8888	6.0147	6.2084	10.1369	10.1241	9.799	7.52	7.4036	7.2418	6.6076	6.9917	6.8188	7.3509	7.4255	7.0242	7.1839	6.7428	7.1135	10.1369
LOC100282910		9.0213	8.7598	8.7535	7.2689	7.1005	7.4729	8.6354	8.6505	8.5894	10.1358	9.7533	9.865	9.4218	9.4603	9.6141	9.8534	9.8222	9.8489	10.1358
LOC732785		10.1152	10.0621	10.0439	8.6593	8.4411	8.8922	9.8891	9.9436	9.9356	9.9558	9.9367	9.984	9.748	9.6859	9.7838	9.7698	9.9799	9.8456	10.1152
LOC542117		8.6709	9.6328	8.672	8.1067	8.2764	7.5473	10.1066	9.8882	9.2673	0.5763	0.2851	0.3994	3.2246	1.3986	0.6988	0.4051	0.3655	0.3634	10.1066
LOC100192522		3.5256	3.3184	3.5217	10.0672	10.0777	9.9307	7.1418	6.7758	6.7065	2.6274	2.8484	2.6617	6.8752	5.4301	5.3802	3.5072	2.6682	3.1249	10.0777
LOC541791		8.9647	8.6401	8.617	6.9265	6.7448	7.2173	8.4858	8.4382	8.4888	10.0568	9.6132	9.7695	8.9726	9.1555	9.435	9.5886	9.7078	9.6279	10.0568
LOC100280994	GRMZM2G134130_P01	9.5084	9.0715	9.1976	7.4503	7.1692	7.7257	8.9211	8.9831	8.978	10.0294	9.6736	9.8221	9.4085	9.298	9.5282	9.7064	9.7971	9.7489	10.0294
LOC542408		8.6039	9.0002	8.771	8.6289	8.4803	8.3055	10.0225	9.4566	9.3561	6.76	6.5738	6.3832	7.1561	6.8727	7.4769	6.3754	6.2356	6.2925	10.0225
LOC100274305	GRMZM2G161295_P01	10.0051	9.8715	9.8136	8.4709	8.2832	8.6176	9.6973	9.7555	9.7322	9.3381	9.1601	9.3425	9.3319	9.1236	9.0784	9.1709	9.3314	9.2312	10.0051
LOC103626648		8.6255	8.7328	8.7839	9.8311	9.9579	9.8166	8.9496	8.9098	8.8951	9.3977	9.5832	9.5733	9.1883	9.6531	9.7344	9.5503	9.5047	9.5207	9.9579
LOC100192891		9.7473	9.7564	9.7748	8.8126	8.3006	8.9238	9.4886	9.634	9.5012	9.9184	9.8489	9.5534	9.8146	9.455	9.7796	9.9531	9.8517	9.9419	9.9531
LOC542733		9.7106	9.7359	9.8442	9.2975	9.3198	9.3814	9.8553	9.6912	9.7257	9.7945	9.8564	9.9247	9.4004	9.7461	9.9522	9.7619	9.9524	9.817	9.9524
LOC100283007		9.9438	9.7346	9.7785	8.0976	7.8128	8.3007	9.5076	9.5523	9.6315	9.5499	9.3216	9.5235	9.4413	9.0793	9.238	9.3065	9.4528	9.3633	9.9438
LOC542562		9.9188	9.8565	9.7107	9.4416	9.5221	9.5011	9.652	9.781	9.8735	9.5988	9.743	9.5934	9.8528	9.8069	9.5485	9.7871	9.7408	9.7738	9.9188
LOC100194135	GRMZM2G114945_P01	8.9482	9.5185	9.2701	7.9949	8.0964	7.6255	9.9182	9.9048	9.3285	4.5518	4.7461	5.0651	6.8831	5.3169	5.008	5.3279	5.1423	5.2905	9.9182
LOC100037824		9.5984	9.8282	9.8442	9.7199	9.6623	9.8281	9.7709	9.8145	9.8965	8.6485	8.781	8.6468	9.4697	9.0258	9.0327	8.5424	8.7363	8.6159	9.8965
LOC100502422	pza03069	9.7348	9.7705	9.7895	9.394	9.4531	9.5192	9.6286	9.7172	9.559	9.7005	9.7408	9.8752	9.5449	9.7464	9.7859	9.7087	9.8164	9.7472	9.8752
LOC100275372	GRMZM2G469380_P01	9.5763	9.8712	9.7283	8.9102	8.9049	9.0599	9.3935	9.6716	9.6701	8.5723	8.9244	9.1976	9.6564	9.0583	9.0266	9.3377	9.3458	9.3481	9.8712
LOC100500980		9.4718	9.5328	9.7102	9.1878	9.0523	9.0138	9.76	9.833	9.8312	8.6018	8.3511	8.3942	8.9523	8.7091	8.4937	8.834	8.3144	8.7244	9.833
LOC100126898		8.2645	9.0807	8.7454	7.9745	7.9962	7.9475	9.8323	9.545	8.8756	3.5648	3.5523	4.4399	7.4716	5.6409	4.5684	4.4419	3.3546	4.1902	9.8323
LOC103634849		9.4014	8.8602	8.9272	7.0318	6.8461	7.3399	8.6981	8.7509	8.7476	9.8277	9.2505	9.4723	9.0732	8.9299	9.1789	9.314	9.3556	9.34	9.8277
LOC100275802		7.8405	7.167	7.294	4.9524	5.0535	5.4931	6.7496	6.7105	6.2783	9.8209	8.9547	9.3915	8.4254	8.7074	9.0204	8.9579	9.1836	9.0232	9.8209
LOC100283284	GRMZM2G073465_P03	9.5687	9.6635	9.7695	9.3437	9.2936	9.4418	9.6197	9.5799	9.7938	9.4245	9.5504	9.3709	9.5043	9.5223	9.5723	9.2522	9.4362	9.3125	9.7938
LOC100501361	pco116159a	8.6944	8.4831	8.5219	6.3939	6.4506	6.7883	8.2533	8.2587	8.0297	9.79	9.2708	9.6566	9.2199	9.1579	9.3329	9.5833	9.5282	9.5375	9.79
LOC100284800	GRMZM2G099467_P01	4.1948	4.2781	4.5916	9.7717	9.759	9.4993	6.8499	6.533	6.5358	6.0759	6.9332	6.4593	6.4718	7.5888	7.3147	7.4391	6.3946	7.1602	9.7717
LOC100274400	chn2	5.3772	5.5388	5.5463	9.45	9.3769	9.3929	7.6471	7.3331	7.2008	7.2896	7.601	7.6641	9.7439	9.0772	8.7983	8.048	7.669	7.9523	9.7439
LOC100283648	GRMZM2G174107_P01	9.6109	9.491	9.569	8.0112	7.8499	8.1841	9.3486	9.4074	9.3659	9.676	9.5351	9.71	9.6996	9.3352	9.4551	9.5732	9.6975	9.5794	9.71
LOC107303346		9.4209	9.7029	9.5126	8.6314	8.7521	8.7653	9.6677	9.7087	9.6151	5.8216	6.1528	6.417	8.3419	6.9916	6.7399	6.4475	6.4404	6.4959	9.7087
LOC100273026	GRMZM2G038365_P01	9.7069	9.5419	9.6589	8.2664	8.1753	8.4521	9.4954	9.5013	9.4432	9.148	8.9496	9.2521	9.4197	8.9379	8.97	9.0139	9.0743	9.0273	9.7069
LOC100282845		9.5712	9.3111	9.2079	7.5705	7.3234	7.8621	9.0987	9.0762	9.1053	9.6941	9.1029	9.5387	8.9468	8.8551	9.2373	9.1613	9.3246	9.2155	9.6941
LOC103640889		9.6686	9.4962	9.5535	8.118	7.8929	8.2264	9.3554	9.4239	9.5294	8.9583	8.7016	8.9047	8.7623	8.5926	8.6059	8.7527	8.7963	8.7667	9.6686
LOC100273479		9.6676	9.4881	9.5147	9.0884	9.0845	9.227	9.4634	9.4377	9.5607	8.0303	8.1922	7.8226	8.576	8.4647	8.2102	8.1598	7.9083	8.0609	9.6676
LOC103639115		5.0352	5.1342	5.9457	8.644	9.048	8.8246	6.4534	6.3401	6.4146	9.1203	9.6207	9.4777	7.5824	9.644	9.5795	9.6644	9.2941	9.5491	9.6644
LOC732811		9.1438	9.2429	9.2568	9.6106	9.6627	9.5861	8.9922	9.2329	9.0306	8.2774	8.4246	8.4657	9.0952	8.6744	8.533	8.6786	8.5377	8.6195	9.6627
LOC100191684	oec33b	8.8262	8.4918	8.5029	6.5817	6.4655	6.9652	8.1862	8.2445	8.1834	9.6536	9.3106	9.5618	9.3318	9.2083	9.3558	9.3386	9.5569	9.4134	9.6536
LOC542414		6.3036	5.8077	5.9114	5.0951	4.9848	5.2883	5.2252	5.215	4.6697	9.3137	9.6401	8.9497	7.3816	8.8908	9.0435	9.0471	9.2321	9.0995	9.6401
LOC100191283		7.3795	7.9029	8.3428	8.7891	8.7597	8.5935	8.135	8.378	8.3471	8.6517	9.4865	9.0266	7.4609	9.1114	8.9672	9.6282	9.278	9.5181	9.6282
LOC100281325		8.3194	8.0267	8.1	6.5937	6.5564	6.7729	7.9587	7.8394	7.6365	9.4708	9.4141	9.6279	8.8949	9.2154	9.3797	9.369	9.4127	9.401	9.6279
LOC100275443		9.5844	9.567	9.3978	8.3625	8.2081	8.583	9.304	9.4398	9.6147	8.3955	8.5902	8.4845	9.1209	8.6641	8.4898	8.5768	8.6293	8.5752	9.6147
LOC100192493		8.2814	8.3681	8.5474	8.6967	8.822	8.7521	8.4624	8.6063	8.5682	9.1231	9.5943	9.2308	9.083	9.6079	9.4853	9.2098	9.1817	9.2095	9.6079
LOC100037814		4.3469	4.4913	4.8865	9.6072	9.4834	9.4291	6.9842	6.5059	6.7674	5.8734	6.29	5.8324	7.7484	8.0198	8.6956	6.7173	6.4057	6.6363	9.6072
LOC100281020		8.3889	7.9811	8.2705	6.5096	6.4323	6.5525	7.9436	7.9689	7.8017	9.6	9.2774	9.4292	9.109	9.1985	9.2045	9.1574	9.3526	9.2419	9.6
LOC100282068		9.1614	9.2505	9.3272	9.1296	9.0916	9.1117	9.3161	9.3072	9.4194	9.1744	9.46	9.4047	9.0055	9.4804	9.5804	9.4895	9.3684	9.456	9.5804
LOC100191739		8.7424	8.6135	8.5734	7.4374	7.0683	7.5043	8.4511	8.591	8.5293	9.33	9.4251	9.5641	9.1665	9.3296	9.3493	9.5397	9.5713	9.5466	9.5713
LOC100282665		8.6313	8.9239	9.0295	7.6225	7.7193	7.3683	9.5474	9.2712	8.7852	6.0066	6.1021	6.4463	6.8286	6.2843	6.3776	6.3349	6.4791	6.4012	9.5474
LOC103646784		8.3246	8.9331	8.6496	7.1563	7.5049	7.0128	9.5451	9.2412	8.2059	4.8622	4.1434	5.1777	5.1519	4.5502	4.9157	4.8396	4.4103	4.7421	9.5451
LOC542472		8.6777	9.0756	8.4301	7.3316	7.4769	7.036	9.5318	9.4549	8.8475	1.7616	1.8659	1.9097	2.3889	1.9697	1.8578	1.8891	1.9826	1.921	9.5318
LOC541619		8.215	7.3447	7.9663	6.4544	6.4992	6.5747	7.7638	7.5945	7.5481	9.4939	8.6678	9.4259	8.741	8.6977	8.985	8.8769	8.9368	8.9102	9.4939
LOC100383416		9.2755	9.4901	9.3993	8.8574	8.7905	8.9172	9.2484	9.3286	9.2256	8.5888	8.4907	8.7584	8.8538	8.5947	8.6537	8.5339	8.6891	8.5696	9.4901
LOC100283787		9.4888	9.4301	9.3613	7.993	7.6819	8.116	9.3337	9.3604	9.4012	8.7444	8.7062	8.8648	8.8351	8.5762	8.524	8.626	8.8257	8.7295	9.4888
LOC542052		7.5638	7.7186	7.8141	9.4705	9.484	9.2851	8.0597	8.0382	7.9448	8.0006	8.2242	7.9913	7.7905	8.2665	8.1161	8.0478	8.0132	8.0473	9.484
LOC103641097		1.4591	1.8546	1.6121	9.4765	9.4154	9.268	6.5733	6.0681	6.2367	2.5605	3.6595	3.2104	5.104	5.2428	5.4145	5.1965	3.4739	4.7424	9.4765
LOC103652814		4.2804	4.2408	4.5411	9.4752	9.3885	9.3441	6.9076	6.6812	6.6388	6.5219	6.7953	6.4934	7.8248	7.7312	7.4985	7.3232	6.4572	7.1414	9.4752
LOC100281349		9.2523	8.9596	8.9646	7.2944	6.8999	7.6258	8.6507	8.7854	8.8094	9.4705	9.2458	9.322	9.1627	8.9604	9.1145	9.2392	9.3588	9.279	9.4705
LOC100283021		3.4826	3.2509	3.8428	9.4503	9.3012	9.3287	6.0555	5.6719	5.624	6.11	6.8872	6.4157	6.4638	7.2991	7.2501	6.9161	6.2369	6.7073	9.4503
LOC111258510		6.8505	6.6914	7.8405	8.3867	8.5104	8.2841	7.5697	7.721	7.1206	8.4404	8.7168	8.6155	9.4435	8.7761	8.8949	8.8627	8.3586	8.7297	9.4435
LOC100383344	Pco060490(525)	8.3825	8.354	8.2436	7.3811	7.5853	7.6827	8.1012	8.1681	8.3676	8.9764	9.4412	9.1666	9.2332	9.2422	9.1706	9.2	9.3649	9.2722	9.4412
LOC100275493		9.4392	9.0426	9.2108	7.4983	7.3846	7.6539	8.8078	8.787	8.6329	9.4398	8.7298	8.9921	8.8932	8.6859	8.8375	8.71	8.8582	8.7754	9.4398
LOC100126915		9.2931	9.3254	9.163	8.3479	8.1674	8.5945	9.1575	9.2598	9.4354	7.9762	8.3143	8.088	8.5647	8.2891	8.0036	8.1181	8.1918	8.1545	9.4354
LOC100275158	GRMZM2G328908_P01	9.0964	8.831	8.7258	6.9679	6.77	7.2915	8.4892	8.4087	8.4461	9.4017	8.9488	8.9884	8.5464	8.7132	8.855	8.8125	9.009	8.8719	9.4017
LOC100216585		8.7627	8.8848	8.8401	9.3807	9.3631	9.3554	9.047	9.0962	9.0488	7.8862	8.0288	8.0097	8.3248	8.2443	8.2547	8.1195	8.1467	8.1264	9.3807
LOC100500997		8.3151	8.3533	8.2212	9.3427	9.2641	9.2215	8.6479	8.6577	8.6514	8.0022	8.2926	8.1259	8.6307	8.7253	8.4996	8.3778	8.2773	8.3087	9.3427
LOC100277981		9.3046	9.3332	9.2346	8.0641	8.1611	8.2397	9.192	9.2472	9.1238	9.0235	9.0426	8.9773	9.2513	9.014	8.8546	8.9723	8.9445	8.9657	9.3332
LOC100280321		7.7065	7.6918	7.6307	7.5623	7.5292	7.6084	7.4888	7.6556	7.4492	9.1512	9.3285	9.1767	8.4014	9.2264	9.1759	9.232	9.3053	9.2517	9.3285
LOC100280981	GRMZM2G075283_P01	2.5573	2.5374	2.9586	9.3256	9.2132	9.0176	6.0172	5.7644	5.8966	4.8664	5.4873	4.7845	5.6577	6.6264	6.7123	6.1774	5.0251	5.9318	9.3256
LOC118476706		8.7713	8.9203	8.9277	8.6197	8.4806	8.5158	8.939	9.0696	9.1204	8.6686	8.7108	8.9274	9.3237	8.9807	8.9251	8.8854	8.9804	8.8927	9.3237
LOC103641099		1.336	1.7423	1.3267	9.3109	9.2176	9.0746	6.4138	5.8352	6.0767	0	0.2113	0.2571	0.6162	0.6371	0.7244	0.709	0.121	0.5358	9.3109
LOC100282150		7.0555	7.2032	7.1956	9.0399	9.3094	9.0833	7.6907	7.6713	7.438	6.9051	7.3704	7.2539	7.9925	7.7237	7.5536	7.6169	7.2167	7.5182	9.3094
LOC542366		8.3379	8.3836	8.4991	9.1818	9.2945	9.2283	8.5523	8.6758	8.5798	7.6517	7.9463	7.8064	8.5063	8.2704	8.0328	8.0704	8.017	8.0301	9.2945
LOC100283877	GRMZM2G104876_P02	8.663	8.8327	8.8809	8.9373	8.8851	8.8173	8.7704	8.9367	9.0126	8.4611	8.4541	8.8011	9.2856	8.7342	8.7525	8.6576	8.7829	8.6768	9.2856
LOC100273458	acco15	6.8484	6.8929	6.7042	9.2826	9.0934	8.9954	7.2265	7.2321	7.0967	6.8468	6.999	7.1332	6.6782	7.2238	7.0876	7.1968	7.0268	7.19	9.2826
LOC100282634	GRMZM2G052610_P01	9.2817	9.1769	8.9454	8.033	7.7666	8.1149	8.9333	9.1934	9.0258	8.2782	8.2731	8.4137	8.49	8.1668	8.1232	8.4811	8.403	8.4166	9.2817
LOC100194360		7.1504	7.3007	7.3442	9.2401	9.2774	9.097	7.9655	7.7808	7.6914	7.8133	8.1071	7.7971	7.7779	8.1784	8.0572	8.1927	7.9666	8.1381	9.2774
LOC100191769		4.1254	4.1032	4.6205	9.1348	9.2685	9.0652	7.0925	7.0128	6.6996	5.9399	6.5563	6.4243	6.0527	6.9668	6.711	6.5738	6.2239	6.5648	9.2685
LOC100286322		8.3905	8.4334	8.5492	9.2614	9.2614	9.1665	8.6615	8.7374	8.7179	7.8334	8.0392	8.1258	8.5632	8.248	8.1866	8.0755	8.0875	8.0519	9.2614
LOC541626		8.791	8.6899	8.5229	7.2164	7.1652	7.4527	8.3785	8.4756	8.331	9.1792	8.9027	9.0894	9.2595	8.7868	8.8433	8.9885	9.0705	9.0391	9.2595
LOC100280917		9.2568	9.0217	8.9975	8.4292	8.5324	8.4696	8.8108	8.8603	9.1705	8.2717	8.499	8.5379	9.0997	8.5291	8.2552	8.6488	8.7181	8.6831	9.2568
LOC100283212	GRMZM2G036880_P01	8.9648	8.3631	8.3058	6.248	6.1136	6.8468	8.0762	7.932	7.8824	9.2561	8.362	8.6516	7.8848	7.9463	8.2845	8.3609	8.4609	8.4373	9.2561
LOC100285266		8.0923	8.4079	8.5854	9.2505	8.9728	9.0919	8.2051	8.4144	8.7393	7.5806	7.8371	7.8044	8.5123	7.9933	7.8274	7.8914	7.9302	7.894	9.2505
LOC100281630	GRMZM5G832229_P01	8.1265	7.6309	7.6287	5.7684	5.5076	6.1122	7.3945	7.5244	7.544	9.2408	8.7159	8.8802	8.3352	8.321	8.6128	8.6524	8.8099	8.7197	9.2408
LOC542690		7.6303	7.8067	7.7885	9.235	9.1623	9.0492	8.0151	7.9841	7.8773	7.1504	7.1991	7.3504	7.4386	7.4404	7.5606	7.3791	7.2159	7.3369	9.235
LOC109939964		8.321	8.3252	8.2916	8.3976	8.4469	8.4319	8.2954	8.3494	8.3967	9.071	9.0907	9.1272	9.1626	9.1684	9.2141	9.1658	9.1507	9.184	9.2141
LOC100382232		7.3069	7.2554	7.3251	8.414	8.363	8.253	7.5314	7.5525	7.453	8.8199	9.1378	8.9164	7.6941	9.059	8.8571	9.2133	8.8639	9.1103	9.2133
LOC100283208		5.4953	7.4416	5.9201	6.33	6.0816	6.3327	9.2027	8.0542	7.639	0	0.0426	0.0806	2.2073	0.6671	0.1709	0.1124	0	0.1114	9.2027
LOC100283461		8.2578	8.2087	8.3467	9.1955	9.1649	9.098	8.4007	8.2953	8.294	8.2715	8.3862	8.2988	8.2536	8.4103	8.498	8.3742	8.1762	8.3218	9.1955
LOC100275298		9.1107	9.1369	9.0222	8.1907	8.0598	8.2509	9.0846	9.1611	9.1934	8.1005	8.1576	8.0031	8.477	8.0267	7.9392	8.1737	7.9794	8.1036	9.1934
LOC100502283		8.9863	9.0634	9.1611	8.1701	8.1609	8.5276	9.1395	8.9177	9.1927	8.3499	8.4238	8.501	8.4885	8.4363	8.8096	8.3526	8.3944	8.3815	9.1927
LOC541897		8.9975	9.0408	9.1812	8.6267	8.6583	8.7528	9.1116	9.0588	9.1226	7.3972	7.3668	7.3432	7.6638	7.3599	7.3242	7.4892	7.2148	7.4698	9.1812
LOC100274298	GRMZM2G087326_P01	5.8465	5.8048	5.9742	9.1592	9.1766	8.816	6.8391	6.887	6.6978	6.5653	6.9189	6.7077	6.8011	7.0765	6.757	6.9204	6.568	6.8539	9.1766
LOC100283103		9.0863	9.0665	9.1513	8.0236	7.8163	8.1975	8.9783	9.0357	9.1636	8.418	8.7827	8.4842	8.0213	8.378	8.4277	8.659	8.6185	8.6507	9.1636
LOC542322		8.6281	8.7078	8.7313	9.1424	9.1623	9.0775	8.6207	8.6512	8.7261	8.194	8.2684	8.1847	8.6011	8.2382	8.2056	8.0517	8.2281	8.1039	9.1623
LOC103626513		8.9161	8.8924	8.7238	9.0734	8.973	8.9541	9.071	9.0634	9.1613	8.4259	8.646	8.4077	8.9514	8.6892	8.5657	8.592	8.5257	8.5688	9.1613
LOC100276619		8.8635	8.3872	8.2701	7.0693	6.9121	7.1674	8.2357	8.2866	8.2717	8.8464	8.7718	8.7861	9.1568	8.7686	8.9593	8.8987	9.117	8.91	9.1568
LOC100283753		8.9065	8.4269	8.2959	6.6232	6.2767	6.9259	8.2205	8.1852	8.1749	9.1519	8.8352	8.9961	8.8812	8.6149	8.7135	8.7452	9.0039	8.8338	9.1519
LOC103627222		8.2614	8.2456	8.2097	8.36	8.4709	8.4698	8.2162	8.266	8.3512	9.0248	9.0486	9.0676	9.1125	9.1006	9.1485	9.0909	9.1009	9.1064	9.1485
LOC100284981		8.6041	8.6946	8.5964	7.8549	7.8749	8.1558	8.5877	8.5645	8.559	9.1469	8.6759	9.0475	9.0297	8.7312	8.8287	8.7634	8.9722	8.8231	9.1469
LOC103636298		1.5491	1.3262	1.8544	9.1378	8.7867	8.6697	5.0427	4.4717	4.6733	2.2988	2.7536	2.6877	3.1893	3.7948	4.4104	3.403	2.615	3.0886	9.1378
LOC542734		4.8867	5.0516	5.1155	9.1339	9.1376	8.908	6.4681	6.4033	6.1108	3.2475	3.7822	3.8158	5.8311	5.2972	5.0064	4.4923	3.6675	4.3082	9.1376
LOC103629617		4.0371	3.9179	4.1787	9.0163	9.1304	9.1035	7.7507	7.5982	7.3524	7.6689	8.4759	7.3836	7.5377	8.8949	8.573	8.5827	7.6814	8.3523	9.1304
LOC541622	LOC541622	8.899	8.9516	9.1226	7.2332	7.1023	7.5771	8.8683	8.7508	9.0243	8.718	8.052	8.6664	7.5469	7.5443	8.2562	8.0818	8.3743	8.1992	9.1226
LOC541664		8.3854	8.4726	8.604	8.9662	8.9508	8.9607	8.5904	8.5934	8.698	8.1514	8.4351	8.3617	9.1121	8.6525	8.5234	8.4235	8.3753	8.3595	9.1121
LOC100276695		1.1596	1.6787	1.1261	8.8893	8.6723	9.1056	3.7938	3.1303	3.3179	1.9017	2.3163	1.8801	5.0847	4.2275	4.7666	3.097	2.1416	3.0882	9.1056
LOC100277641		2.273	2.4419	2.4487	9.1001	8.7519	8.5342	5.5264	5.0542	5.354	2.5329	2.4846	2.5499	5.6771	4.9374	5.0432	3.5799	2.4741	3.3176	9.1001
LOC103632242		9.0967	8.9851	8.8228	7.7201	7.4231	7.9135	8.7879	8.8266	8.8198	8.8671	8.8686	8.7945	8.9409	8.5921	8.5545	8.7824	8.917	8.8935	9.0967
LOC732827	LOC732827	9.0951	9.072	8.9745	7.7905	7.57	7.9294	8.9593	8.9694	9.0629	8.3606	8.3283	8.3244	8.3737	8.0858	8.2501	8.1508	8.3454	8.2258	9.0951
LOC606409		7.056	7.092	7.006	9.0442	9.095	8.9421	7.4946	7.5263	7.3784	7.6918	7.8969	7.9062	7.6583	8.0307	7.9079	8.1157	7.7703	8.0138	9.095
LOC109943125		1.2003	1.5482	1.0903	9.0922	9.0269	8.8679	6.2111	5.6748	5.8438	0.3781	0.9379	0.5566	1.8112	1.6849	1.7273	2.0243	0.6751	1.3832	9.0922
LOC100285364		8.356	8.37	8.3203	7.223	7.2003	7.4255	8.2	8.2505	8.1998	8.9711	8.9372	9.0233	9.0827	8.9801	8.9692	8.9696	9.0242	8.9892	9.0827
LOC100272379	glucA	4.0004	4.1186	4.2694	9.0422	9.0775	8.9822	5.9881	5.865	5.8849	4.1472	4.5359	3.7813	5.5483	5.5804	5.1612	4.5403	3.9999	4.3951	9.0775
LOC542163		8.9631	8.9064	9.0694	7.8392	7.8737	7.9791	9.0039	9.0433	9.058	6.7483	6.6845	6.7095	8.0084	6.9434	6.6621	6.6239	6.7907	6.7278	9.0694
LOC100272927		8.5555	8.3018	8.2653	7.0941	7.0794	7.3281	8.1262	8.1411	8.0317	8.9825	8.9039	9.0676	8.4736	8.6938	8.893	8.9159	9.0235	8.9344	9.0676
LOC100273190		8.2254	8.1212	7.9029	6.9998	7.0271	7.13	7.8848	7.9158	8.0561	8.827	8.8851	8.7856	8.6935	8.8875	8.7654	8.786	9.0638	8.87	9.0638
LOC103646336		5.06	4.9558	5.1401	9.0626	8.9449	8.7266	6.4056	6.276	6.4075	7.6843	8.205	7.8105	6.6076	7.8888	7.6128	8.0095	7.5547	7.8687	9.0626
LOC103627748		8.3671	7.8231	7.9133	6.3796	6.334	6.6518	7.5372	7.7488	7.7096	9.0625	8.5931	8.8188	8.4974	8.3412	8.5341	8.5668	8.706	8.6288	9.0625
LOC542625		8.7566	8.8525	8.6894	9.0587	8.9727	8.974	8.7717	8.8547	8.9177	7.9018	8.119	7.9665	8.6514	8.3082	8.2171	8.1534	8.0584	8.1072	9.0587
LOC732806		8.8765	8.9852	9.0574	8.5449	8.5981	8.6759	8.9798	9.0542	9.0136	8.7306	8.9103	8.8093	8.6292	8.9034	8.9757	8.796	8.8421	8.804	9.0574
LOC100280562	GRMZM2G105996_P01	8.3216	8.3474	8.3034	9.0414	9.0138	8.9359	8.4238	8.5638	8.5646	8.2949	8.5956	8.4442	8.498	8.6505	8.5762	8.6772	8.4924	8.5801	9.0414
LOC542601		9.0372	8.937	8.8353	8.9457	8.9016	8.9494	8.9379	8.9501	9.0369	8.267	8.4508	8.3167	8.6793	8.5703	8.4616	8.4873	8.3962	8.4439	9.0372
LOC100274365	GRMZM2G026807_P01	8.9693	8.685	8.5858	7.4829	7.2792	7.6405	8.4859	8.529	8.5415	8.9639	8.6242	9.0347	8.4029	8.4219	8.6705	8.7911	8.8817	8.8094	9.0347
LOC542340		8.9293	8.9061	8.9923	8.5355	8.4877	8.6149	8.9327	9.0253	8.9817	8.6077	8.802	8.7278	8.7857	8.8212	8.887	8.7437	8.8229	8.7268	9.0253
LOC100381341	GRMZM2G073351_P02	9.0178	8.7495	8.8538	6.9684	6.8916	7.3069	8.4832	8.5665	8.5056	8.2903	7.7905	8.0959	8.2389	8.2504	7.9388	7.833	7.9437	7.9243	9.0178
LOC606450		8.7899	8.8214	8.7958	8.9023	8.8476	8.9112	8.8458	9.0085	8.9089	8.2404	8.4089	8.3441	8.9825	8.6297	8.4683	8.5493	8.3842	8.4941	9.0085
LOC100282059		8.9965	8.9202	8.6534	8.1548	8.0324	8.3119	8.4554	8.6579	9.0036	0.6579	1.7381	1.2054	7.025	4.9062	2.1894	1.9533	2.4048	2.0023	9.0036
LOC103652726		8.148	8.6541	7.7428	6.5564	7.0457	6.4183	8.9986	8.7065	7.9299	5.5125	4.7952	4.9026	5.4804	4.909	4.9296	5.1011	5.1858	5.1365	8.9986
LOC100281242		8.6484	8.5107	8.4412	7.4565	7.3163	7.6435	8.3763	8.3575	8.3033	8.9981	8.7394	8.9673	8.6658	8.5391	8.6855	8.6856	8.8246	8.7046	8.9981
LOC100278301		8.1662	8.2376	8.5689	8.7024	8.987	8.8152	8.4377	8.462	8.5478	6.4551	6.9823	6.3446	7.4839	7.6344	7.411	6.6745	6.7373	6.7404	8.987
LOC100274526		8.2855	8.2075	8.5274	6.8615	6.8481	7.0024	8.4845	8.6075	8.6794	8.491	8.7501	8.6451	8.9824	8.6889	8.5907	8.7832	8.8338	8.7817	8.9824
LOC100281237		8.6261	8.4056	8.354	6.6591	6.5417	6.8903	8.0889	8.1458	7.9088	8.98	8.4103	8.8535	8.3547	8.1738	8.5179	8.507	8.6274	8.5531	8.98
LOC100283825		8.9799	8.8701	8.8205	7.4509	7.2713	7.7752	8.6622	8.7275	8.6552	8.2146	8.0985	8.2443	8.3626	8.0883	8.0517	7.9777	8.2041	8.0623	8.9799
LOC100282625		8.3759	8.2836	8.2507	7.2549	7.2351	7.4783	8.127	8.1911	8.1022	8.8098	8.6733	8.9779	8.6455	8.5889	8.7499	8.7075	8.8913	8.7354	8.9779
LOC100193883		8.4098	8.4469	8.3533	8.2692	8.2549	8.3644	8.4147	8.4572	8.5257	8.5645	8.7985	8.5908	8.9721	8.9219	8.8715	8.6816	8.697	8.6716	8.9721
LOC100284040		7.9014	7.8976	7.963	6.5211	6.5337	6.8117	7.623	7.7031	7.4422	8.7414	8.5129	8.9707	8.2147	8.4673	8.7292	8.7212	8.7587	8.7413	8.9707
LOC100284758	GRMZM2G148904_P01	3.4569	3.7772	3.4376	8.9565	8.7636	8.363	5.6504	5.4656	5.3523	3.4721	3.559	4.1623	5.5272	5.193	5.012	4.7428	4.0801	4.6307	8.9565
LOC100281683		8.9023	8.9504	8.8142	7.6861	7.4884	7.9072	8.7556	8.8229	8.7565	8.6262	8.6454	8.7495	8.5475	8.425	8.5658	8.5837	8.7356	8.6332	8.9504
LOC100279549		5.8072	5.8179	5.9289	8.9493	8.9458	8.6293	6.5905	6.6263	6.6322	5.9443	6.3884	6.1554	6.8859	6.6771	6.3916	2.74	6.0992	6.2187	8.9493
LOC542311		6.8846	6.603	7.1811	8.7689	8.9484	8.7037	7.0526	7.0331	7.0827	6.1318	6.7129	6.2834	6.7632	7.303	7.1453	7.3792	6.5624	7.1708	8.9484
LOC100281837		8.7714	8.6962	8.8592	7.8465	7.8733	8.0421	8.7009	8.7257	8.9451	8.2055	8.3376	8.2142	8.2499	8.3594	8.2838	8.2191	8.3756	8.299	8.9451
LOC541712		8.0712	7.9584	7.9411	6.3834	6.0915	6.6425	7.7758	7.7921	7.7559	8.9326	8.6206	8.8279	8.139	8.4901	8.7463	8.4946	8.7187	8.5856	8.9326
SHBP1		8.7444	8.568	8.5601	7.3133	7.1763	7.3849	8.36	8.3616	8.4058	8.9188	8.2613	8.7328	8.161	8.1509	8.4219	8.6046	8.5967	8.5891	8.9188
LOC100501085	GRMZM2G031057_P01	8.7451	8.9166	8.8514	8.1528	8.0492	8.2419	8.6727	8.8228	8.8755	7.7819	8.1016	8.0484	8.4119	8.0845	7.9808	8.0422	8.041	8.0098	8.9166
LOC100277758		8.8937	8.9144	8.7948	7.3573	7.0994	7.5521	8.8039	8.8288	8.8142	6.7252	6.9919	6.736	7.1503	6.9509	6.8538	6.8872	6.7108	6.8144	8.9144
LOC100282864		8.3879	8.4216	8.4861	8.9098	8.8643	8.8635	8.419	8.4589	8.5626	7.6926	8.0422	7.8045	8.3279	8.1908	8.0706	7.8474	7.8239	7.8361	8.9098
LOC541942		7.2516	7.3275	7.4534	8.6219	8.9091	8.6915	7.7021	7.6083	7.4934	6.4077	6.8262	6.6835	7.4341	7.1806	6.8914	7.0895	6.6892	6.961	8.9091
LOC100147735		8.8537	8.9085	8.7536	8.4506	8.3473	8.4448	8.776	8.8283	8.6632	8.5062	8.4779	8.7645	8.5983	8.4002	8.5589	8.5614	8.6261	8.5644	8.9085
LOC100282222		8.6725	8.8495	8.728	8.552	8.4498	8.595	8.802	8.885	8.902	7.3562	7.5745	7.511	8.1757	7.7927	7.5358	7.6409	7.5515	7.5921	8.902
LOC100280740	GRMZM2G132000_P01	8.6978	8.8076	8.6002	8.875	8.6958	8.8374	8.7752	8.7141	8.8995	8.1615	8.3096	8.2593	8.2923	8.4229	8.2655	8.3535	8.4197	8.3795	8.8995
LOX6		8.729	8.8833	8.6738	7.1827	7.1467	7.1663	8.8972	8.7763	8.5984	4.5573	4.7312	4.8867	7.6529	5.9579	4.9999	5.0639	5.2927	5.171	8.8972
LOC100192761		3.0328	2.9499	3.4389	8.874	8.8903	8.6527	5.9063	5.2974	5.5451	6.1707	6.4326	6.4826	6.196	6.8729	6.8555	6.4631	6.1654	6.3804	8.8903
LOC100283522		7.7374	8.1288	8.0071	8.8845	8.8605	8.7153	8.3374	8.3793	8.5077	4.1	6.6409	5.6018	7.7748	7.2161	5.4715	6.4593	5.9945	6.4961	8.8845
LOC100279535		8.1206	8.1731	8.0713	6.8763	6.7141	7.1047	7.9177	7.9988	7.9899	8.7646	8.4525	8.7765	8.7704	8.6413	8.6899	8.4726	8.8831	8.6043	8.8831
LOC103647611		8.0633	8.2541	8.4931	8.5611	8.7712	8.8712	8.4047	8.4706	8.5251	6.5644	7.117	6.6882	6.6192	7.3353	7.4312	6.8211	6.7942	6.793	8.8712
LOC100281276		8.8469	8.863	8.7647	7.8898	7.6797	7.9553	8.7457	8.7822	8.8333	8.0933	8.1047	8.0903	8.3803	7.8898	7.8868	8.0213	8.0869	8.0227	8.863
LOC542276		6.5045	6.6365	6.5656	8.8624	8.745	8.6273	7.1095	7.088	7.109	6.0863	6.4818	6.2724	7.1598	6.8502	6.8612	6.4076	6.3343	6.4449	8.8624
LOC100383595	GRMZM5G893912_P01	3.1226	3.0055	3.9183	8.737	8.8525	8.7011	5.941	5.4812	5.5278	5.8035	6.4641	6.1741	6.5808	7.1584	6.885	6.89	6.1212	6.665	8.8525
LOC111591361		8.6609	8.7236	8.6689	7.2076	6.8882	7.4867	8.645	8.7271	8.8328	6.5373	6.9363	6.3905	7.6746	6.7694	6.675	6.8476	6.58	6.7246	8.8328
LOC100277357		3.0286	3.1647	3.3533	8.8286	7.8616	8.431	4.891	4.884	5.0068	4.652	5.1057	4.9423	5.2029	5.0797	5.152	5.4365	4.3718	5.1957	8.8286
LOC732841		7.4483	7.0945	7.1552	5.3775	5.1954	5.7423	6.8133	6.8583	6.8669	8.8247	8.4589	8.7108	8.4258	8.2626	8.4521	8.49	8.711	8.5863	8.8247
LOC100281233		3.8446	4.1763	4.5532	8.7804	8.8207	8.7993	6.3237	5.9903	6.0394	6.9736	7.5706	7.2497	6.0517	7.6608	7.5846	7.5203	6.9698	7.3641	8.8207
LOC100273457		2.0329	2.1681	2.8018	8.8157	8.7272	8.584	5.3699	4.9787	5.28	4.0949	4.9079	4.2154	5.1654	6.2198	6.3211	5.3587	4.5084	5.1706	8.8157
LOC100284761		6.7223	6.8863	7.0902	8.8144	8.768	8.6567	6.9987	7.165	7.3549	5.9658	6.3551	5.699	7.1287	6.6971	5.8106	5.8154	5.8757	5.9461	8.8144
LOC100274367		5.9184	5.915	6.0884	8.7253	8.8107	8.5688	7.1144	6.592	6.5857	7.0105	7.4248	7.2333	7.3961	7.901	7.8063	7.8215	7.2783	7.6533	8.8107
LOC542598		8.5867	8.427	8.4286	7.9152	7.95	8.083	8.3607	8.3572	8.2967	8.7619	8.6466	8.8052	8.3484	8.6225	8.7983	8.6379	8.7967	8.687	8.8052
LOC103642664		7.9634	8.0107	8.1241	6.0719	6.0061	6.3325	7.5915	7.5622	7.3944	8.8032	8.2535	8.7701	8.2445	8.1782	8.4722	8.5457	8.6125	8.5679	8.8032
LOC100383166	GRMZM5G873519_P02	8.5761	8.4449	8.5602	6.9436	6.8172	7.1217	8.2244	8.2233	8.0736	8.8027	8.2851	8.6468	8.7286	8.258	8.4058	8.2955	8.3999	8.312	8.8027
LOC100135422		5.0804	5.2518	5.3261	8.7857	8.5808	8.4955	6.3921	6.3027	6.0937	4.9134	5.0045	5.1703	6.6679	6.2959	6.1682	5.5363	5.0126	5.3203	8.7857
LOC100272880	GRMZM2G053206_P01	5.3886	5.8059	5.5995	8.7832	8.773	8.6803	6.8089	6.3181	5.945	4.5255	4.2171	4.3882	5.8252	5.4451	6.4063	4.5515	4.3539	4.4222	8.7832
LOC100282959		7.7832	7.7093	7.6997	8.7077	8.772	8.6401	8.0881	8.0319	8.1027	7.6328	7.7511	7.7845	7.8132	7.9801	7.9254	7.9018	7.8598	7.8792	8.772
LOC103650526		8.1568	8.1313	8.1393	8.7394	8.7652	8.591	8.1773	8.2703	8.2657	8.4618	8.6313	8.5566	8.4074	8.7041	8.5956	8.6044	8.5564	8.5963	8.7652
LOC100284276	pco093974b	8.6784	8.697	8.6614	8.0195	8.0994	8.2186	8.5054	8.5411	8.5253	8.6611	8.728	8.7444	8.5309	8.676	8.6955	8.712	8.7649	8.7348	8.7649
LOC103628935		8.3103	8.1753	8.2997	6.8852	6.8808	7.0095	8.0857	8.066	8.0337	8.7647	8.5147	8.6843	8.0951	8.3691	8.4975	8.3553	8.4789	8.4086	8.7647
LOC100304007	Remorin	8.5574	8.5577	8.5615	8.1954	8.0818	8.2518	8.5059	8.5642	8.7609	6.3922	6.3975	6.2095	7.4881	6.6834	6.4308	6.0508	6.2951	6.104	8.7609
LOC100501788	GRMZM2G079759_P01	7.6072	7.2817	7.659	5.9754	5.891	5.9514	7.2693	7.3279	7.1572	8.6132	8.4763	8.7544	8.5168	8.319	8.4098	8.6029	8.6196	8.6403	8.7544
LOC100037827		8.1486	8.186	8.1284	7.2869	7.3085	7.3531	7.9312	8.0796	8.2159	8.4481	8.5133	8.558	8.7508	8.5533	8.3974	8.6286	8.6378	8.638	8.7508
LOC100280101	GRMZM2G028665_P01	8.6495	8.5586	8.3862	7.1328	7.1441	7.3672	8.1853	8.4459	8.4714	8.1224	8.4214	8.3113	8.7501	8.0693	8.1154	8.1949	8.2917	8.1943	8.7501
LOC100282708	SWEET13a	8.5135	8.5052	8.5955	8.2305	8.2952	8.2054	8.4843	8.5307	8.6387	8.6228	8.5624	8.5878	8.7474	8.5996	8.4847	8.6888	8.6482	8.6942	8.7474
LOC100274538	GRMZM2G381071_P01	8.7459	8.7343	8.5858	7.436	7.301	7.4954	8.5598	8.5543	8.6874	8.2289	8.2317	8.4262	8.6701	8.2243	8.2426	8.3685	8.4358	8.4126	8.7459
LOC100275351		8.7442	8.7405	8.6746	7.1369	6.9353	7.3521	8.6677	8.5409	8.6331	7.2168	7.2075	7.2029	7.3435	6.7973	6.7814	7.2325	7.0185	7.1447	8.7442
LOC542202	LOC542202	6.9381	6.9542	7.1933	8.7398	8.6226	8.423	7.1921	7.2229	7.2543	7.4758	7.5902	7.5279	7.6738	7.8697	7.7824	7.7012	7.4626	7.6133	8.7398
LOC100275213		7.6665	8.0711	7.9559	7.5579	7.5594	7.7628	8.0658	7.9436	7.3895	8.279	8.5822	8.7373	7.5736	8.6249	8.7298	8.641	8.6939	8.676	8.7373
LOC100275282		2.7638	2.8472	3.0774	8.7363	8.5711	8.3531	5.774	5.3363	5.5168	4.9601	5.7267	5.0619	5.7205	6.4485	5.7722	6.2042	4.6836	5.7852	8.7363
LOC100273263	GRMZM2G700188_P05	8.7307	8.6211	8.5629	7.2785	7.1647	7.4182	8.4567	8.503	8.6102	7.4406	7.3655	7.343	8.3122	7.5337	7.3367	7.4519	7.4983	7.4439	8.7307
LOC100284195		4.0623	3.9109	4.351	8.6094	8.7275	8.5755	6.1839	5.7221	6.0073	4.5191	4.7646	4.5263	6.2053	5.7174	5.6929	5.1464	4.7324	5.1522	8.7275
LOC103654553		8.7194	8.4695	8.0826	7.2515	6.7335	7.3689	8.3168	8.2438	8.2325	7.3391	7.4756	7.5611	7.9145	7.7992	7.7007	7.6173	7.6132	7.6416	8.7194
LOC100192546		8.5829	8.3691	8.4122	6.8268	6.7058	7.1058	8.1815	8.1841	8.1423	8.7185	8.3239	8.5425	8.2874	8.219	8.2955	8.3697	8.4865	8.4563	8.7185
LOC100273455		6.9342	6.8905	7.2919	8.7142	8.7054	8.5424	7.3364	7.3172	7.3432	6.5555	6.7822	6.6376	6.1819	6.8756	6.6174	6.7943	6.4591	6.6787	8.7142
LOC100284078		8.3777	8.3863	8.3231	7.9629	7.9004	8.0288	8.3233	8.4175	8.3947	8.2547	8.3881	8.4411	8.6985	8.4182	8.4072	8.3722	8.3678	8.3731	8.6985
LOC100284006	IDP774	8.5423	8.4039	8.4069	7.1361	6.8981	7.1704	8.1802	8.3654	8.3605	8.2612	8.5649	8.6617	8.6976	8.5881	8.4338	8.6446	8.6899	8.6588	8.6976
LOC100502335	GRMZM2G108133_P01	6.9448	7.0977	7.0858	8.6084	8.6904	8.4713	7.37	7.3002	7.3507	6.2127	6.3786	6.2264	7.2431	7.089	7.1108	6.4408	6.3078	6.382	8.6904
LOC100284063		3.3604	3.4105	3.9697	8.6295	8.6891	8.3459	5.8057	5.5437	5.5016	4.6148	5.498	4.9585	6.0206	6.3024	6.0014	5.7794	4.8534	5.5191	8.6891
LOC100273021		8.6775	8.5706	8.5271	7.5555	7.3521	7.7007	8.4926	8.5864	8.5976	7.5945	7.6143	7.7385	7.9387	7.5482	7.4162	7.6902	7.6985	7.7094	8.6775
LOC103638999		1.4352	1.6076	1.5114	8.4616	8.6746	8.5982	6.089	5.5382	5.7205	3.8278	4.878	4.3691	6.2392	7.2996	7.4351	6.4713	5.1603	6.1469	8.6746
LOC100281830	GRMZM2G102471_P03	8.661	8.6152	8.6098	8.399	8.3827	8.4732	8.6207	8.6255	8.6724	8.3495	8.5086	8.4572	8.5481	8.5785	8.5611	8.5176	8.523	8.5332	8.6724
LOC542469		7.4234	7.2392	7.344	5.9269	5.8767	6.1153	7.146	7.1598	7.1737	8.6669	8.4712	8.4734	7.6058	8.2865	8.3554	8.4361	8.5178	8.4331	8.6669
LOC100217045	GRMZM2G173710_P02	8.6527	8.6668	8.6301	7.1113	6.7664	7.0622	8.2175	8.3891	8.6426	7.5864	7.7345	7.8006	8.0029	7.5185	7.3803	7.6415	7.9099	7.7431	8.6668
LW1		7.3301	7.2304	7.2517	8.6554	8.5543	8.4703	7.4639	7.4063	7.4089	7.3195	7.2816	7.4164	7.3328	7.487	7.6082	7.3572	7.3779	7.3918	8.6554
LOC100191824	GRMZM2G023847_P01	2.6692	2.8797	2.9248	8.4981	8.6521	8.4886	5.9913	5.6154	5.7875	5.2463	5.7405	5.7693	6.073	6.6505	6.5792	6.4094	5.4881	6.1889	8.6521
LOC100283098		1.2286	1.6895	1.5906	8.6494	8.4869	8.6143	4.6437	4.4039	4.4927	1.3807	1.5589	1.7565	5.4509	4.6188	4.6253	2.5061	2.4706	2.343	8.6494
LOC100192768	GRMZM2G032910_P01	4.8396	4.985	5.1707	8.4915	8.6493	8.4103	6.0942	5.8982	6.05	5.5544	6.3539	5.7235	6.8038	7.2474	7.0964	6.7059	5.944	6.5275	8.6493
LOC100280935		8.2948	8.2528	8.1839	7.9249	8.0111	8.0188	8.3039	8.2997	8.4203	7.721	8.1264	7.8596	8.6426	8.1774	7.8742	7.7622	7.9812	7.8073	8.6426
LOC100284383	GRMZM2G125072_P01	8.5022	8.6388	8.4259	7.6811	7.6581	7.8299	8.3894	8.4882	8.6026	7.1849	7.522	7.4247	8.4421	7.7792	7.4833	7.4374	7.5597	7.474	8.6388
LOC100193892	GRMZM2G109165_P03	8.6325	8.611	8.5942	7.5536	7.4224	7.7248	8.448	8.5399	8.5903	8.5248	8.4521	8.5242	8.4586	8.455	8.4435	8.4615	8.5481	8.5189	8.6325
LOC100283982	GRMZM2G022413_P01	8.0741	8.1235	8.1923	8.6044	8.6268	8.6277	8.2754	8.2568	8.319	7.711	7.9885	7.7909	7.7599	8.1714	8.242	7.8039	7.7798	7.8246	8.6277
LOC100193759	GRMZM2G003970_P01	5.0311	4.9768	5.5561	8.6022	8.6252	8.4111	6.7365	6.2715	6.1656	4.8429	5.5858	5.2937	5.9808	6.2373	5.9172	5.9314	4.9868	5.6502	8.6252
LOC541615		7.9043	8.0534	8.1428	8.0469	8.2327	8.1007	7.9466	8.012	7.9808	8.5105	8.4246	8.484	8.3325	8.3969	8.4508	8.6249	8.4804	8.5589	8.6249
LOC100381602	GRMZM2G134797_P02	8.4279	8.2821	8.309	8.4869	8.4739	8.4928	8.2317	8.349	8.2659	8.4657	8.5209	8.6141	8.5079	8.5638	8.5891	8.5691	8.6005	8.5675	8.6141
LOC103636267		8.6136	8.4451	8.2961	6.8085	6.6208	7.0752	8.2025	8.2229	8.2495	8.3191	8.053	8.1181	7.7454	7.7977	7.924	7.9768	8.0918	8.0339	8.6136
LOC100382191	chlh1	8.6093	8.1632	8.3701	6.2991	6.2592	6.6625	8.0111	7.9133	7.6954	8.1968	7.4497	7.9568	7.2333	7.0587	7.4861	7.4742	7.4692	7.475	8.6093
LOC100283066		7.5072	7.3633	7.4502	6.812	6.9414	7.0516	7.3681	7.2499	7.4233	8.3403	8.5821	8.502	7.8153	8.5235	8.6054	8.4775	8.5561	8.4838	8.6054
LOC100191573		8.602	8.5872	8.5108	7.1651	6.949	7.3687	8.4525	8.4921	8.5725	6.9431	7.094	4.4123	2.6305	5.4105	3.999	5.5833	6.0292	5.1341	8.602
LOC100275971		8.5974	8.5534	8.4969	8.318	8.2072	8.3713	8.5382	8.5231	8.6009	7.1411	7.4014	7.1461	7.8481	7.4926	7.3112	7.2485	7.2117	7.249	8.6009
LOC100277231	GRMZM5G851051_P01	8.5981	8.3482	8.2618	6.9611	6.8043	7.2583	8.1659	8.179	8.1404	8.2806	8.0584	8.2411	8.1101	7.9767	7.9354	8.0897	8.2006	8.1467	8.5981
LOC100285450		2.1737	1.9849	2.0997	8.5897	8.2978	8.0117	5.33	5.1386	5.2591	4.4291	4.8264	4.9366	4.605	5.5488	5.1626	5.3996	4.6045	5.1923	8.5897
LOC606463		6.9707	7.181	7.1172	8.3772	8.2452	8.3231	7.3211	7.2348	7.0967	7.6238	7.8827	7.5169	8.5842	8.3015	8.3713	7.6783	7.5469	7.6497	8.5842
LOC107305671		8.3109	8.3491	8.3254	7.4381	7.4626	7.6036	8.163	8.2719	8.2499	8.1756	8.0773	8.171	8.5775	8.162	8.0595	8.1273	8.1972	8.1822	8.5775
LOC100193709		8.4474	8.3206	8.3978	7.0855	6.8773	7.0912	8.2999	8.2586	8.2894	8.4854	8.3558	8.5755	8.2267	8.0993	8.2109	8.3366	8.4104	8.3298	8.5755
LOC100281904		7.5284	7.9196	7.5584	6.1822	6.3275	5.9336	8.5753	8.2269	7.7899	5.1453	5.2641	5.5472	6.2721	5.7889	5.745	6.1527	5.9272	6.0223	8.5753
LOC100285022		7.1421	7.3621	7.4846	8.3901	8.5746	8.4041	7.8594	7.8212	7.9049	4.747	5.7004	5.2853	4.3827	6.0712	6.1544	6.2867	5.0207	5.9844	8.5746
LOC100281852		8.2162	8.169	8.1206	6.8324	6.7942	6.9999	7.999	8.0243	8.0578	7.897	7.9244	7.7823	8.5729	8.0192	7.839	7.8417	7.9006	7.8882	8.5729
LOC100147733		8.3432	8.4884	8.4147	7.7746	7.7973	7.9	8.2779	8.276	8.2578	8.3784	8.5726	8.3725	8.3693	8.3997	8.3351	8.4049	8.4187	8.3939	8.5726
LOC100280169	GRMZM2G123029_P05	2.8384	4.0137	3.7241	4.1725	4.3948	3.551	4.541	4.2171	4.5028	8.0724	8.3878	8.1891	8.3346	8.5044	8.57	8.1863	8.2168	8.1961	8.57
LOC100273908	GRMZM5G896082_P01	8.2443	7.9635	7.8076	6.6425	6.5093	6.8625	7.7229	7.6544	7.7129	8.3515	8.1462	8.554	8.1809	8.106	8.2565	8.3413	8.3836	8.3559	8.554
LOC100272809	tdsgR75F04	8.4834	8.5535	8.5023	7.3482	7.2544	7.5583	8.4228	8.442	8.213	6.043	6.0348	6.2841	6.2364	5.9863	5.9799	6.2295	6.0126	6.1839	8.5535
LOC100279512		8.3364	8.5034	8.3488	8.4297	8.3342	8.427	8.4385	8.5246	8.5516	8.0492	8.2072	8.2167	8.3003	8.1343	8.1767	8.099	8.171	8.125	8.5516
LOC100285440		8.0302	8.1228	8.0757	7.0101	7.0175	7.1597	7.9379	7.9544	7.8879	8.4277	8.3534	8.5462	8.3665	8.2817	8.368	8.3174	8.4048	8.3295	8.5462
LOC732752		8.4259	8.5192	8.1797	8.2804	8.1274	8.3107	8.343	8.3759	8.5443	7.1923	7.6633	7.4806	7.8717	8.0059	7.8339	8.1755	7.8285	8.0316	8.5443
LOC100283996		5.003	5.1715	5.1522	8.5437	8.1797	8.3645	6.1906	5.9887	5.7797	6.8804	6.5841	6.4406	6.6038	6.4353	6.8143	6.8032	6.7309	6.8052	8.5437
LOC542291		8.2685	8.3742	8.3238	8.5436	8.4184	8.5054	8.4262	8.4892	8.4988	7.9309	7.9808	7.9731	8.0625	7.8638	7.9594	7.9008	7.8755	7.9154	8.5436
LOC100283992		7.8282	7.9577	7.8952	8.543	8.4755	8.4696	8.0482	8.0848	8.1793	6.438	6.7712	6.6872	7.7906	7.2465	6.963	6.9939	6.7653	6.9254	8.543
LOC542560		7.9351	7.7459	7.7805	6.1608	6.2957	6.4505	7.4234	7.4412	7.231	8.5407	8.2297	8.5374	7.6946	8.0293	8.2258	8.363	8.438	8.3744	8.5407
LOC100501899		8.2054	8.0542	8.003	6.5418	6.6172	6.9424	7.7849	7.8569	7.9736	8.4201	8.5341	8.1167	8.0758	8.1824	8.1316	8.3493	8.3091	8.3405	8.5341
LOC100280568	GRMZM2G002825_P01	8.4901	8.3998	8.4231	8.3427	8.2677	8.3044	8.4453	8.4888	8.5339	7.8213	8.04	7.8294	7.9998	8.1039	7.9943	7.9571	7.9058	7.9247	8.5339
LOC542401		7.4497	7.5165	7.5227	8.4367	8.5323	8.3616	7.5634	7.5597	7.642	7.804	8.0249	7.6596	7.3072	7.9167	7.9052	7.8596	7.7684	7.8566	8.5323
LOC100273729		7.6791	7.8428	7.9492	8.0519	8.273	8.206	7.8992	8.0878	7.8467	7.5756	7.951	7.7908	8.5299	8.3238	8.2278	7.8293	7.8959	7.9019	8.5299
LOC100382449		4.0932	4.1478	4.6991	8.5291	8.5165	8.2692	5.985	5.8206	5.7189	4.5639	5.4692	4.8651	5.3753	6.1083	5.8982	5.5347	4.9238	5.2518	8.5291
LOC100285398		8.5283	8.2743	8.1993	6.6231	6.3792	6.8469	8.0501	8.1127	8.0845	7.9055	7.6841	7.8195	8.1089	7.6376	7.5407	7.6468	7.7805	7.749	8.5283
LOC100281795		7.0906	6.9062	6.7586	5.1351	5.119	5.467	6.6521	6.5153	6.452	8.5282	7.9364	8.2422	7.3531	7.6822	7.952	7.9758	8.0913	7.9992	8.5282
LOC100277911		8.3297	8.2718	8.1289	7.7075	7.6407	7.9669	8.2936	8.2332	8.5202	7.263	7.5832	7.2331	8.0429	7.6794	7.5553	7.2921	7.4162	7.2856	8.5202
LOC100272732	GRMZM2G120652_P01	7.6993	7.7267	7.7995	7.2681	7.2466	7.2652	7.696	7.6973	7.7724	8.2577	8.3632	8.4185	8.1057	8.3153	8.3701	8.3214	8.5062	8.3738	8.5062
LOC107282093		5.1194	5.3148	5.4947	8.3793	8.5036	8.2672	6.1908	6.0705	6.0995	6.7398	7.2242	6.9194	6.6657	7.3322	7.1597	7.219	6.7521	7.0985	8.5036
LOC100285108		5.8109	5.8096	5.6601	8.4538	8.5032	8.3128	6.4499	6.3959	6.2263	7.434	7.7323	7.7172	6.7711	7.9355	7.6098	8.1507	7.4286	7.9415	8.5032
LOC542214		8.0358	8.1015	8.111	8.4374	8.5022	8.4538	8.0365	8.0453	8.0567	8.3468	8.4688	8.3536	8.3544	8.3603	8.4332	8.4033	8.3624	8.4101	8.5022
LOC100280918		7.7013	7.7954	7.7089	8.501	8.4179	8.348	7.8679	7.9419	7.9635	7.6755	7.9321	7.7807	7.9832	7.9772	7.9341	7.9614	7.7232	7.8756	8.501
LOC100272801	GRMZM2G139874_P01	5.5367	5.7054	5.8921	8.3859	8.4988	8.2205	6.4526	6.2781	6.068	6.3032	6.4143	6.3203	6.6408	6.8717	6.7913	6.6817	6.3567	6.578	8.4988
LOC100193362		8.3656	8.4657	8.4329	8.3242	8.3091	8.3354	8.3689	8.4941	8.4707	8.044	8.2388	8.2052	8.1896	8.3167	8.3145	8.4003	8.2973	8.3741	8.4941
LOC103644033		1.8289	1.837	2.4486	8.3361	8.4861	8.3124	5.5502	5.1173	5.3307	1.3301	1.979	1.6687	2.0889	3.1668	3.2849	2.2444	1.7988	2.1818	8.4861
LOC100101525		6.6447	6.7873	6.7406	8.4806	8.358	8.3342	7.12	7.051	7.0765	6.846	7.3438	7.0913	7.0465	7.539	7.6643	7.4042	7.2176	7.3051	8.4806
LOC100273288	GRMZM2G028516_P02	6.2729	6.3279	6.6075	8.4787	8.4218	8.2705	6.9779	6.9455	6.7891	7.3507	7.6782	7.6369	6.9713	7.7119	7.5165	7.9182	7.4694	7.777	8.4787
LOC100280476		8.3203	8.3269	8.2768	8.3177	8.1764	8.2917	8.4377	8.4671	8.469	7.3834	7.6339	7.5284	8.063	7.7594	7.5733	7.5995	7.5511	7.5883	8.469
LOC542445		8.2424	8.2652	8.2356	8.4658	8.4246	8.4424	8.241	8.3602	8.3931	7.8608	8.0101	7.9117	8.232	8.1653	8.071	7.9884	7.9573	7.9764	8.4658
LOC100280901	GRMZM2G130173_P01	7.7037	7.5548	7.2678	6.9164	7.0695	7.256	7.2131	7.3449	7.5354	5.9196	6.4526	6.1349	8.4633	7.1274	6.291	6.5135	6.693	6.5389	8.4633
LOC100281806		7.144	7.309	7.3906	8.4618	8.3228	8.1978	7.4002	7.4519	7.3759	7.45	7.5586	7.5863	7.3914	7.8358	7.7249	7.6575	7.4403	7.6022	8.4618
LOC100192796		7.7104	7.6679	7.5613	8.4568	8.4011	8.3257	7.8009	7.8264	7.9817	7.424	7.6321	7.5083	7.8194	7.9668	7.802	7.762	7.7132	7.7579	8.4568
LOC542532		8.4566	8.2988	8.1757	6.9888	6.8758	7.1899	8.1031	8.1686	8.1163	8.4035	8.2159	8.4335	8.419	8.1527	8.1713	8.2748	8.3735	8.3068	8.4566
LOC100282885	GRMZM2G031545_P02	7.8745	7.8853	7.826	8.3874	8.4539	8.3486	8.0998	8.106	8.0698	7.548	7.7138	7.6823	7.8131	7.807	7.7985	7.7478	7.8123	7.7541	8.4539
LOC100283392		8.2906	8.3149	8.3531	8.232	8.41	8.3717	8.3476	8.453	8.3	7.4529	7.6326	7.563	8.1063	7.8624	7.7146	7.606	7.6296	7.6208	8.453
LOC100280958		7.2485	7.374	7.3874	6.8065	7.0062	7.1584	7.2796	7.2831	7.3474	8.0475	8.4471	8.2153	7.8838	8.2593	8.338	8.2924	8.2817	8.3089	8.4471
LOC100274592		8.4462	8.4198	8.345	8.1139	8.0299	8.2081	8.1853	8.2798	8.4086	7.8649	7.9762	7.9199	7.8512	7.8576	7.9547	7.9208	7.9457	7.926	8.4462
LOC100273459	GRMZM2G032253_P01	8.4425	8.2464	8.0827	6.532	6.2303	6.7656	8.0071	7.9727	7.9818	8.3268	8.0954	8.1474	7.9128	7.907	7.9208	8.0125	8.1191	8.0413	8.4425
LOC103630226		4.9243	4.9774	5.036	8.4405	8.4051	8.1455	5.8743	5.8852	5.657	4.5783	4.7457	4.583	6.1415	5.7421	5.3689	5.2206	4.6597	5.0317	8.4405
LOC100500945	GRMZM5G870342_P01	7.4841	7.225	7.298	5.8751	5.7559	6.126	7.0549	7.064	7.078	8.4403	7.9022	8.0864	7.5974	7.6644	8.0058	7.9712	8.1385	8.0195	8.4403
LOC100281745		7.3596	7.3554	7.3394	8.4365	8.3699	8.3575	7.5896	7.5633	7.7048	6.804	6.9733	7.0001	7.5602	7.371	7.3954	7.1506	7.0726	7.1919	8.4365
LOC100285887		7.6853	7.6764	8.0338	8.3448	8.43	8.3266	8.0066	7.9989	7.9882	7.4854	7.7366	7.7568	7.8134	7.8418	7.9625	7.735	7.7137	7.7505	8.43
LOC100193260	GRMZM2G354604_P01	7.5971	7.6032	7.5338	7.866	7.9535	7.9062	7.6469	7.7673	7.735	7.8292	8.0401	8.1061	8.4131	8.2008	8.1377	8.0319	8.0888	8.0478	8.4131
LOC100283852	GRMZM2G057186_P01	6.7868	6.9841	7.1513	8.1621	8.4058	8.1576	7.4354	7.3495	6.9525	5.4849	5.5726	5.7459	6.6191	6.3304	6.281	5.608	5.8755	5.5281	8.4058
LOC103641594		7.2443	7.292	7.2589	7.6916	7.6407	7.5793	7.0071	7.3126	7.1481	7.6931	7.7597	7.859	8.4008	8.0176	7.8822	7.9848	7.8461	7.9649	8.4008
LOC100170237		7.2823	7.412	7.5219	6.7801	6.5685	6.6635	7.5101	7.5655	7.3784	6.6592	6.8695	6.9473	8.3969	7.4196	7.4641	7.0989	6.9846	7.0513	8.3969
LOC100281934	SUMO1a	8.0361	7.9942	7.8526	7.8783	7.8582	7.9609	7.8708	7.9688	8.1241	7.9108	8.1902	8.068	8.3966	8.3075	8.1587	8.1722	8.1573	8.1834	8.3966
LOC732812		7.5889	7.709	7.6131	8.3938	8.344	8.2706	7.699	7.8061	7.7898	7.5146	7.5763	7.6034	7.8979	7.6963	7.6972	7.6487	7.5737	7.6236	8.3938
LOC542620		7.7246	7.7688	7.7157	8.2803	8.3839	8.2663	7.8989	7.9605	7.9161	7.4847	7.5671	7.6385	7.4992	7.6191	7.6723	7.6577	7.6306	7.6654	8.3839
LOC100283781		8.0478	8.2833	8.2182	7.9605	7.8701	7.9382	8.2417	8.3834	8.3239	7.0509	7.5046	7.2228	8.0138	7.5969	7.4068	7.3777	7.3865	7.3353	8.3834
LOC100283835		8.3816	8.0983	8.0725	6.6221	6.3726	6.7961	7.9529	7.9744	8.0809	8.2011	8.0243	8.1449	8.1588	7.8823	7.9094	8.051	8.0864	8.1087	8.3816
LOC100273752	GRMZM2G039996_P01	8.3719	8.0752	8.0885	6.4065	6.3127	6.6921	7.8311	7.8739	7.9456	8.102	7.6394	7.899	8.0786	7.4287	7.6044	7.7261	7.8118	7.7431	8.3719
LOC100282043	GRMZM2G056424_P01	7.8195	7.346	7.3547	5.5636	5.3834	5.7612	7.1211	7.2801	7.2143	8.365	7.9652	8.0008	7.9336	7.8285	7.9158	8.0424	8.0008	8.0785	8.365
LOC103647520		5.9138	6.0711	6.4176	7.6538	7.9592	7.9099	6.7092	6.6759	6.7843	7.4011	8.0008	7.555	7.3999	8.3645	8.2258	7.9536	7.6543	7.8654	8.3645
LOC100501585	GRMZM2G084881_P01	8.0188	8.0955	8.0502	8.3439	8.3476	8.3624	8.0819	8.0971	8.1192	7.6062	7.7931	7.7867	7.8856	7.7986	7.9343	7.5664	7.7444	7.5717	8.3624
LOC103650713		8.2484	8.053	7.8825	6.6383	6.5533	6.8321	7.785	7.7906	7.7908	8.3621	8.1124	8.1943	8.3263	8.0565	8.0239	8.1904	8.2499	8.2273	8.3621
LOC100191592	GRMZM2G099454_P03	4.8085	4.8482	5.0415	8.1982	8.3186	8.3617	6.2186	6.1594	5.7703	4.2449	4.7588	4.6578	5.4324	5.324	4.8716	5.0201	4.6044	4.9187	8.3617
LOC100273965		3.5291	3.4727	3.868	8.3562	8.2231	8.0447	5.767	5.4603	5.4052	5.3604	6.0723	5.5849	6.1096	6.6774	6.513	6.4551	5.5121	6.2111	8.3562
LOC100383653	GRMZM2G172230_P01	4.2774	4.6117	4.5896	8.3551	8.0551	7.7757	5.63	5.5355	5.5828	4.1719	4.4807	4.5855	5.7192	5.1318	4.9932	4.8441	4.4392	4.6914	8.3551
LOC109617032		8.3548	8.2291	8.2552	6.8888	6.6879	7.0532	8.0396	7.9182	8.2113	7.6263	7.4826	7.753	7.2589	7.181	7.4262	7.2173	7.7487	7.4125	8.3548
LOC100283947	GRMZM2G134668_P02	6.3838	6.3651	6.2149	8.3537	8.2993	8.0988	6.811	6.7812	6.7074	7.2935	7.4682	7.5003	7.02	7.5933	7.3414	7.8034	7.2812	7.6617	8.3537
LOC100279513	tac903.2	7.6687	7.4013	7.3748	7.4791	7.5306	7.5597	7.2217	7.2457	7.0816	8.3532	7.7933	8.1871	7.8048	7.832	8.073	7.9272	8.0732	7.9781	8.3532
LOC541821		8.351	8.2627	7.5663	8.2986	7.9211	7.0243	7.4826	7.9613	7.4819	2.6865	3.199	2.7083	2.7845	2.9587	2.9895	3.1457	2.5707	2.7529	8.351
LOC100281601	GRMZM2G089812_P01	8.3479	8.0854	7.9727	5.9546	5.9389	1.5638	7.7401	7.8058	7.8874	7.7752	7.5976	7.6163	1.9232	7.2496	7.4111	7.4344	7.6777	7.5039	8.3479
LOC542421		6.359	6.4179	6.2418	8.3476	8.2618	8.0867	6.7717	6.7615	6.7338	6.9481	7.1748	7.1533	6.8622	7.3551	7.1063	7.4959	6.9852	7.3744	8.3476
LOC100192109		8.1026	8.1317	8.2633	8.0986	8.0677	8.2832	8.1811	8.184	8.344	7.0266	7.0381	7.192	8.1128	7.5854	7.052	7.1696	7.0354	7.216	8.344
LOC100191548	GRMZM2G177412_P02	6.9762	6.1289	6.3716	4.2917	4.2988	4.4988	6.242	6.0316	6.1688	8.3431	7.5765	8.1565	6.8076	7.0208	7.7085	7.6828	7.8261	7.7194	8.3431
LOC103629226		8.2704	8.0188	7.9633	7.1958	7.2352	7.4838	7.844	7.5515	7.9205	8.1769	8.3386	7.9046	7.1478	8.284	8.1486	7.6655	8.2964	7.8983	8.3386
LOC606487		7.6485	7.7955	7.5659	8.3386	8.1801	8.1652	7.7491	7.9011	7.8615	7.139	7.408	7.6283	7.9573	7.7577	7.6277	7.7352	7.5443	7.6627	8.3386
LOC100216899	GRMZM2G130358_P02	8.3376	8.28	8.2712	6.8644	6.7235	7.1052	8.0421	8.1543	8.1445	8.1632	8.0664	8.1826	8.243	7.9671	7.9272	8.0017	8.0496	8.0296	8.3376
LOC541977		7.6131	8.1499	8.082	6.7213	7.2161	6.5977	8.3107	8.3358	7.8857	5.8244	6.2941	6.0679	7.1956	6.4698	6.2633	5.6254	6.1808	5.8261	8.3358
LOC100216827		5.8304	5.8996	6.3423	8.1975	8.3346	8.0942	6.6566	6.6226	6.363	5.5756	5.9835	6.0207	6.3886	6.3748	6.234	6.267	5.7581	6.086	8.3346
AN2		1.7571	0.1822	1.9357	8.333	8.2094	7.9826	5.1177	4.5288	4.6957	2.042	2.6778	2.2363	3.9071	3.9265	3.8883	2.8929	2.1325	2.5957	8.333
LOC109940240		8.1823	8.3308	8.2107	6.8691	6.6337	7.1993	8.1756	8.1519	8.1691	7.835	7.6913	7.8395	7.4945	7.3315	7.5735	7.4927	7.6056	7.5289	8.3308
LOC100303964		8.3241	8.2642	8.0975	7.7439	7.5857	7.7529	8.1382	8.1293	8.3108	7.6666	7.898	7.6194	8.0533	7.9218	7.7241	7.7914	7.7624	7.812	8.3241
LOC732808		5.7898	5.8247	5.7038	8.322	8.2524	8.0318	6.3066	6.2621	6.1263	6.73	6.9825	7.055	6.1572	7.0467	6.7806	7.453	6.6603	7.248	8.322
LOC100282052		7.2305	7.1304	7.0363	7.1031	7.1445	7.1221	6.9752	7.0149	7.0973	8.3192	7.7798	8.1005	6.9054	7.6246	7.8414	7.9056	8.0835	7.9795	8.3192
LOC100282539	GRMZM2G084587_P01	5.6047	5.6098	6.0155	8.3115	8.318	8.1688	6.5005	6.385	6.2872	6.8151	7.2029	7.0183	6.7904	7.5108	7.3699	7.2152	6.9456	7.1359	8.318
LOC103629299		7.9447	7.7949	7.7446	6.7916	6.8054	7.0135	7.5596	7.6424	7.4995	8.2808	8.0267	8.3161	7.9724	7.9871	8.1431	8.1841	8.2704	8.1771	8.3161
LOC542578		8.1466	8.2693	8.1838	8.1399	8.0527	8.0461	8.1934	8.3074	8.1367	7.6883	8.0865	7.7514	8.2836	7.3712	7.6574	7.3734	7.5209	7.5281	8.3074
LOC100193818	GRMZM2G025648_P01	8.0538	8.0333	8.0511	7.0388	6.8921	7.1313	8.0183	8.0615	8.1013	8.0464	8.1215	8.3063	8.0955	8.0231	8.0746	8.2229	8.2332	8.2352	8.3063
LOC100285817		5.0511	5.589	5.806	6.1877	6.691	6.9642	5.6561	6.241	5.3319	7.5395	7.6669	7.6595	6.9127	7.9086	8.2976	7.7091	7.2898	7.4604	8.2976
LOC100281968	GRMZM2G130678_P02	8.1132	8.0438	8.0956	8.2743	8.1666	8.2451	8.1312	8.1759	8.2967	7.2634	7.4423	7.5176	7.2895	7.5044	7.6425	7.476	7.4952	7.4707	8.2967
LOC100383193	GRMZM2G449496_P01	6.7262	6.2431	6.3349	4.3839	4.1893	4.6008	6.1032	6.0204	5.901	8.2954	7.6005	7.8092	7.1886	7.1756	7.4438	7.6558	7.7208	7.6986	8.2954
LOC103627487		2.5925	2.543	3.0162	8.2936	8.1019	7.82	5.1067	4.9709	4.9658	5.2193	5.9472	5.5779	5.3343	6.5589	6.2481	6.3966	5.4854	6.0983	8.2936
LOC100274292	GRMZM2G120304_P02	7.4915	7.5846	7.5402	8.2889	8.0492	8.0899	7.6097	7.7095	7.6416	5.8472	6.6959	6.7977	6.8244	6.7986	6.543	6.8389	6.5962	6.794	8.2889
LOC542261		6.1171	6.0088	6.1028	8.2161	8.287	8.1386	6.6358	6.4689	6.5551	6.8015	6.9325	6.8567	7.2182	7.2423	7.1684	7.1889	6.8963	7.0929	8.287
LOC100501574	GRMZM2G096391_P01	8.2865	8.1173	8.0706	6.5745	6.454	6.7644	7.889	7.9577	7.8308	7.8932	7.6331	7.8244	7.8876	7.4899	7.5846	7.7641	7.7295	7.7458	8.2865
LOC100282862	GRMZM2G108348_P01	7.4905	7.4972	7.4202	8.2431	8.2833	8.1417	7.7408	7.812	7.8485	7.3749	7.4924	7.5465	7.6532	7.6792	7.6251	7.6678	7.5969	7.617	8.2833
LOC100273400		7.0892	6.8812	6.7196	5.1691	5.005	5.3677	6.5946	6.6542	6.608	8.2812	8.1772	8.1853	7.7916	7.7472	7.8497	8.1312	8.1407	8.1813	8.2812
LOC100216767	GRMZM2G306732_P01	7.7087	7.479	7.3667	5.8846	5.7684	6.1984	7.1308	7.1778	7.1482	8.2735	7.6326	8.0123	7.5819	7.5044	7.7503	7.8263	7.9733	7.8616	8.2735
LOC100276749		7.3877	7.5414	7.808	8.185	8.2725	8.1401	7.8282	7.9778	7.85	6.5576	6.8077	6.5689	7.6742	7.3675	7.0277	6.88	6.6516	6.7587	8.2725
LOC100280388	GRMZM2G101446_P01	8.1556	8.175	8.109	8.2162	8.1961	8.2635	8.208	8.2184	8.2702	7.7828	7.9216	7.7465	7.9951	7.9793	7.9036	7.9403	7.8699	7.8984	8.2702
LOC100282430	GRMZM2G116135_P01	7.8305	7.8408	7.7151	8.269	8.2645	8.2474	7.9658	8.0487	7.9949	7.5731	7.7173	7.6161	7.8723	7.8353	7.7609	7.7264	7.6296	7.7233	8.269
LOC542298		6.852	6.8397	6.9021	8.265	8.1858	8.1021	7.3101	7.1781	7.1511	6.9928	7.2451	7.1927	7.1643	7.4875	7.4024	7.3651	7.277	7.3098	8.265
LOC100274270		8.1312	7.9347	7.9602	6.7562	6.6438	6.9121	8.2603	7.8928	8.2229	8.2627	7.9884	8.1735	8.256	7.8715	7.997	7.9162	8.1488	7.9853	8.2627
LOC100284676		8.0822	8.1215	7.994	6.9648	6.9074	7.0789	7.8301	8.0188	8.0333	7.9445	8.261	8.142	7.9815	7.9448	7.9977	8.011	8.2004	8.0477	8.261
LOC103647610		7.796	7.8733	8.2594	6.6723	6.7181	6.6985	7.7906	8.0852	8.0385	6.1146	6.566	6.813	7.6842	7.0752	6.6841	7.1357	7.0974	7.172	8.2594
LOC100191222	GRMZM5G852968_P03	7.8648	7.6404	7.7268	6.3838	6.2982	6.5571	7.421	7.6036	7.3077	8.2566	7.9236	8.116	8.108	7.7782	7.8321	7.9063	8.0553	7.9435	8.2566
LOC100276949	GRMZM2G105473_P01	8.1409	8.2532	8.2387	7.162	7.1073	7.3538	8.0755	8.1621	8.195	7.3894	7.6191	7.6003	7.6863	7.6071	7.5577	7.5911	7.696	7.6424	8.2532
LOC100382120		4.0269	4.1866	4.397	8.2522	8.123	7.826	5.6553	5.5728	5.4191	4.5758	5.025	4.8971	5.6766	5.7004	5.6479	5.2589	4.9337	5.1914	8.2522
LOC100273445	GRMZM2G177508_P01	6.6369	6.0823	6.3747	4.4762	4.3022	4.7209	6.3334	5.9639	6.1067	7.4782	7.3086	7.464	8.2518	7.4583	7.213	7.2872	7.3703	7.3455	8.2518
LOC100274134		6.3812	6.1289	6.5023	4.7933	4.6191	4.989	6.2155	5.8436	5.9189	8.251	7.4688	7.7316	6.3609	7.1231	7.5123	6.7916	7.6542	7.1472	8.251
LOC109939200		7.989	7.9542	7.9348	8.2502	8.2078	8.2497	8.05	8.057	8.0494	7.9194	8.0338	8.0424	8.0972	8.1372	8.1494	8.018	8.0647	8.0436	8.2502
LOC100284517	GRMZM2G054896_P01	7.5917	7.2916	7.3065	5.6574	5.5844	6.0296	7.1535	7.0853	7.2083	8.2472	7.8948	7.9147	7.6329	7.8205	7.8869	7.8509	8.0025	7.8726	8.2472
LOC100384478		7.8657	7.9092	7.885	8.0501	8.0703	8.0276	7.866	7.9437	7.8677	8.0274	8.2138	8.2198	7.9976	8.2464	8.2309	8.193	8.2268	8.1912	8.2464
LOC100274579		7.6254	7.7515	7.7403	8.1468	8.1943	7.9808	7.5332	7.6879	7.6599	7.9229	7.8997	8.0689	8.0167	8.0195	8.2389	7.8537	8.0578	7.985	8.2389
LOC103639279		6.5071	6.5332	7.0866	8.1219	8.2372	7.9999	7.2095	7.1412	6.9729	7.0061	7.3983	7.4044	7.3174	7.7108	7.8773	7.4629	7.2526	7.408	8.2372
LOC100384473		7.5207	7.7134	7.6875	8.2332	8.0914	8.0891	7.6838	7.8105	7.7322	7.7004	8.0187	7.9369	7.7447	8.0947	7.9574	8.0636	7.8805	8.0036	8.2332
LOC100037813		2.9697	3.348	3.9864	8.1731	8.229	7.9911	6.0901	5.348	5.4459	5.8412	6.1843	5.67	5.4691	6.7222	6.8862	6.2522	5.6712	6.031	8.229
LOC542048		7.9344	8.0785	7.9879	7.9046	7.9396	7.9646	7.8443	7.9915	7.9055	8.1843	8.0079	8.1508	8.1544	8.1498	8.1475	8.0966	8.2254	8.1292	8.2254
LOC100277346		7.6873	7.5015	7.4167	7.2155	7.061	7.2078	7.4975	7.4294	7.4589	8.2049	8.2247	8.1946	7.9812	8.139	8.1757	8.1232	8.1517	8.1325	8.2247
LOC103653516		8.2235	7.9067	7.498	6.1218	5.8161	6.4698	7.4932	7.3496	7.7185	7.998	8.0663	7.7197	7.9066	7.9872	7.7662	8.1932	7.9525	8.1244	8.2235
LOC100272913	GRMZM2G066024_P01	5.8579	5.8935	5.9135	8.1628	8.2219	8.0036	6.2201	6.2979	6.2881	5.7598	6.0116	5.7949	6.3574	6.4422	6.2758	6.1113	5.8257	6.0535	8.2219
LOC100192102		6.6286	6.7574	6.7877	8.09	8.2156	7.9938	7.1176	7.1168	6.9123	7.3736	7.4678	7.4813	7.3127	7.6375	7.6416	7.5364	7.4526	7.4941	8.2156
LOC100384472		2.4869	2.686	3.5361	8.2142	8.0031	7.7449	5.1142	4.6084	4.5974	5.6134	6.1584	5.9972	4.8508	6.5628	6.5133	6.5658	5.7081	6.3153	8.2142
LOC100281954		7.7334	7.8034	7.6978	7.5274	7.4955	7.6501	7.6099	7.7981	7.8636	7.5576	7.7951	7.856	8.2084	8.0395	7.8908	7.8218	7.8752	7.9324	8.2084
LOC100285226		7.9687	7.9642	7.92	8.2071	8.0668	8.0744	8.0626	8.133	8.124	7.9016	8.028	8.0275	7.9759	7.7691	7.8177	7.842	7.8668	7.8144	8.2071
LOC100275965		5.0373	5.0325	5.43	5.629	3.8839	3.7611	5.34	5.0667	5.0141	7.9088	7.813	8.2063	7.6065	7.9051	8.0016	8.0657	7.9145	8.0639	8.2063
LOC100275179		4.2873	4.1774	4.6888	7.8853	8.2058	8.054	6.5085	6.1987	6.287	5.7414	6.2857	6.2643	4.9214	6.2348	6.0742	6.5767	5.9521	6.3264	8.2058
LOC103634525		2.1256	2.3502	2.6168	8.1045	8.2048	8.0844	5.5369	4.8688	5.4919	2.7748	3.2028	3.1468	5.0404	4.8178	4.8566	3.8092	3.3772	3.5589	8.2048
LOC100192886		7.1974	7.1142	7.2016	8.204	8.1868	8.0622	7.3508	7.3042	7.4348	7.3378	7.4974	7.1752	6.8362	7.4065	7.2941	7.3456	7.2309	7.2979	8.204
LOC100284306		8.0532	8.1768	8.1907	7.0529	7.1145	7.3247	8.0563	8.1053	8.2013	7.6322	7.7805	7.5072	8.1441	7.5501	7.5127	7.5884	7.5843	7.6348	8.2013
LOC100285064		6.7235	6.9439	6.868	5.3065	5.5792	5.8673	6.8038	6.3061	6.8409	7.1363	6.9049	7.0766	8.1968	7.4562	6.7828	7.0583	7.1413	7.0584	8.1968
LOC100284080		6.1874	6.1394	6.3013	7.623	7.6514	7.5664	6.5071	6.4788	6.4307	8.0442	8.1379	8.0394	7.0784	8.057	8.152	8.0627	8.1925	8.0852	8.1925
LOC541837		5.0706	4.9077	5.2708	8.1867	8.1066	8.0715	6.1486	5.9846	5.703	3.772	4.1856	4.3114	4.5132	5.1318	4.9881	5.1728	3.6945	4.7961	8.1867
LOC100274838		7.8229	7.7881	7.6536	7.0181	6.9075	7.107	7.6056	7.7308	7.8567	7.6628	7.9773	7.695	8.1858	7.9876	7.7802	7.9354	7.8995	7.9398	8.1858
LOC100216710		5.5992	5.5169	5.3219	8.1856	8.1213	8.0744	5.9009	5.8215	5.841	6.2711	5.9489	6.2486	6.5805	6.4304	6.3455	6.2627	6.2426	6.2638	8.1856
LOC100273297	GRMZM2G144153_P02	7.0471	7.0744	7.3069	8.1577	8.1829	8.1299	7.3757	7.339	7.2257	7.3336	7.5019	7.4468	7.261	7.5176	7.7433	7.3878	7.2847	7.4364	8.1829
LOC100501454		7.6414	7.9627	8.1806	6.3208	6.2465	6.5946	7.7652	7.9503	7.9711	5.0442	5.3756	5.6091	6.9934	6.054	5.5808	5.5726	5.4856	5.5418	8.1806
LOC100192746	GRMZM2G176358_P01	8.1322	8.0709	8.0394	7.7581	7.6877	7.8256	8.1425	8.0865	8.1805	7.9468	7.9295	7.9534	8.1349	7.9566	7.9252	7.8907	7.9075	7.8808	8.1805
LOC100273378		8.1295	8.178	8.02	7.5671	7.4345	7.5721	8.0336	8.1407	8.0793	7.7025	7.8492	7.9306	7.7359	7.7816	7.7449	7.8874	7.9121	7.8782	8.178
LOC103639924		7.1245	7.1278	7.1438	7.9396	7.9713	7.8002	7.2118	7.2766	7.2791	7.8907	8.1128	8.0066	7.8209	8.1739	8.0553	8.0493	8.089	8.0508	8.1739
LOC100276340		7.4368	7.0637	6.9573	5.5726	5.5102	6.0561	6.9374	6.7646	6.85	8.1713	7.7793	7.9246	7.3811	7.5309	7.7627	7.7459	7.7619	7.7186	8.1713
LOC100382554		7.7734	8.054	7.9123	6.0939	6.3407	6.1301	8.16	8.0642	7.6353	7.0066	6.466	6.7309	6.5736	6.3525	6.5301	6.6035	6.7679	6.6378	8.16
LOC100283907	GRMZM2G005973_P01	8.0593	8.0531	8.0312	6.8376	6.7868	7.0666	7.8822	7.903	7.8732	8.1547	8.0174	8.1524	8.0484	7.9508	8.0633	7.9847	8.1598	8.0321	8.1598
LOC103641142		7.5464	4.9774	7.5681	4.0241	7.1066	5.5658	6.877	7.291	7.1908	7.7704	8.1581	4.1029	5.9138	8.117	3.9643	7.8404	4.6462	4.6594	8.1581
LOC100281076		1.2239	1.4497	1.239	8.1571	7.9909	7.6169	4.939	4.446	4.3443	1.0625	1.5792	2.0182	4.0434	3.6422	3.6598	2.9028	1.9807	2.6415	8.1571
LOC100193705		8.1568	8.0835	7.8945	6.9992	6.8952	7.3632	7.606	7.7646	7.4482	7.34	7.716	7.9089	7.5925	7.7576	7.7483	7.9474	7.8345	7.9268	8.1568
LOC103640914		8.1111	7.8509	7.7573	6.0938	5.9964	6.3932	7.5458	7.5395	7.5112	8.156	7.7653	8.0022	7.539	7.5366	7.695	7.8278	7.9551	7.8805	8.156
LOC100275439		2.4495	2.613	2.4135	8.1459	7.6733	8.0465	6.5271	6.145	5.9738	0	0.5792	0.2143	6.0336	3.6404	0.8221	0.0434	0.7092	0.268	8.1459
LOC103637673		7.5717	7.4962	7.3385	6.565	6.6773	6.8325	7.2981	7.2046	7.3862	8.0559	7.8806	7.8944	7.6363	7.7296	7.8288	7.8751	8.1351	7.9941	8.1351
LOC100273627	GRMZM2G173718_P01	7.8567	7.9959	8.0452	7.5919	7.5509	7.4842	7.8813	8.0463	8.132	7.3555	7.0249	7.274	6.8421	7.0891	7.1744	7.3118	7.2714	7.2995	8.132
LOC100281496		8.1311	8.0901	8.0467	6.9876	6.8812	7.1403	7.9105	7.9096	7.8669	7.8845	7.3077	7.8862	7.7806	7.6752	7.877	7.2866	8.0461	7.7739	8.1311
LOC100276033	GRMZM2G120579_P01	7.7971	8.0614	7.9238	7.7208	7.7443	7.885	8.0545	8.1295	7.9655	6.7171	6.9684	7.0015	7.3416	7.1183	7.2786	6.8032	6.88	6.8236	8.1295
LOC542746		5.4905	5.1879	5.156	3.6078	3.4336	3.7144	4.929	4.8487	4.814	8.1262	0	0	5.6632	6.8273	0	0	0	6.1267	8.1262
LOC541661		7.2496	7.3074	7.3397	8.1261	8.0427	7.9918	7.4477	7.6019	7.5731	6.8873	7.1138	6.9792	7.3719	7.2471	7.117	7.1073	7.0113	7.0244	8.1261
LOC100193874		7.3869	7.3811	7.2626	7.91	7.8993	7.856	7.5421	7.5584	7.6273	7.7672	8.0294	8.0243	7.8422	8.1179	8.0817	8.0364	8.0226	8.0601	8.1179
LOC541964		7.6655	7.5674	7.5865	7.927	8.107	8.1098	7.6997	7.5492	7.7005	7.4846	7.3522	7.2126	7.6964	7.7081	7.5466	7.2678	7.3636	7.3238	8.1098
LOC103638673		4.2379	3.7866	4.81	7.9224	8.1038	8.0423	6.2917	6.1983	5.967	5.9182	6.2987	6.4077	5.7985	6.6134	6.2135	6.6989	6.1483	6.5496	8.1038
LOC100191857	GRMZM2G032028_P01	7.3245	7.4061	7.5429	8.0327	8.1025	8.086	7.5153	7.6155	7.7178	6.2064	6.8156	6.6291	7.348	7.2342	6.8622	6.8892	6.6972	6.8449	8.1025
LOC542023		6.588	6.7196	6.7667	8.0994	8.0531	7.8667	6.8236	6.9163	6.7106	6.5592	6.4158	6.7275	6.4363	6.3435	6.5757	6.68	6.5602	6.6445	8.0994
LOC100281072		7.3604	7.3843	7.4654	6.2842	6.2042	6.4421	7.3573	7.3834	7.8056	7.36	7.5296	7.5038	8.0827	7.7436	7.6631	7.4786	7.9748	7.6375	8.0827
LOC103631918		3.3347	3.4897	3.5723	8.0005	8.0804	7.9563	5.4269	5.3053	5.3427	6.7629	7.2696	7.1627	7.2094	7.6327	7.3946	7.0736	7.2088	7.1679	8.0804
LOC542046		7.8449	7.7877	7.8529	6.5743	6.3406	6.6661	7.6985	7.7144	7.6984	8.0636	7.8784	8.0779	7.6614	7.7194	7.8057	7.9099	7.9577	7.973	8.0779
LOC100276623		8.0769	7.969	7.816	6.493	6.3319	6.6717	7.8108	7.724	7.791	7.5497	7.3273	7.4164	6.8367	7.0407	7.1895	7.4259	7.446	7.4228	8.0769
LOC103631990		7.9431	7.9024	7.9152	7.0236	6.9453	7.1727	7.7814	7.8055	7.6468	8.0743	8.0187	8.0759	7.621	7.7853	7.8967	8.0347	8.0253	8.0574	8.0759
LOC100281734	GRMZM2G138770_P01	5.0261	5.0287	5.3871	8.0759	7.9849	7.7246	6.3321	6.0531	6.1625	7.177	7.4882	7.3039	6.2474	7.4575	7.2393	7.6781	7.0934	7.5317	8.0759
LOC103628870		7.6098	7.8918	7.735	6.9528	6.9537	7.1401	7.6778	7.6768	7.4487	7.7965	7.7493	8.0753	7.5097	7.657	7.834	7.9053	7.8855	7.88	8.0753
LOC103645954		7.5113	7.5487	8.0748	5.2226	5.9517	5.8417	6.9598	7.3182	7.7333	7.0321	6.1422	5.9653	6.9813	5.9051	5.7322	5.2291	5.2012	5.1942	8.0748
LOC100282847		5.3337	5.4566	5.5227	8.0482	8.071	7.8055	6.0485	6.033	6.0503	4.8481	5.2335	4.9843	6.1541	5.811	5.5442	5.3755	4.9591	5.221	8.071
LOC100284917	rpl5b	7.1005	7.2023	7.0607	8.0521	8.0687	7.986	7.4608	7.4719	7.3839	6.7718	6.9004	6.9697	7.197	7.1134	7.0626	7.0935	7.0448	7.0672	8.0687
LOC103652724		7.6889	7.8711	7.6383	5.8876	6.199	6.0745	8.0679	7.8261	7.3569	6.3745	6.0822	5.9597	6.6952	6.1321	5.9185	5.9597	6.1634	6.0553	8.0679
LOC100283791	GRMZM2G036427_P03	7.5297	7.6986	7.7336	8.0668	8.0222	7.994	7.6941	7.7907	7.876	6.5618	6.7412	6.6666	7.5967	6.642	7.1476	6.9338	6.8317	6.9595	8.0668
LOC100502435	GRMZM2G029323_P01	7.5075	7.3728	7.346	6.5424	6.6347	6.7304	6.995	7.0587	7.0364	7.7834	8.0623	7.6087	7.4871	8.0005	7.8206	7.7829	7.969	7.8428	8.0623
LOC100277865	GRMZM2G093325_P04	8.0583	7.8369	7.6901	6.2602	5.8342	6.5595	7.6141	7.5561	7.9188	7.0333	6.8402	6.6877	7.2197	6.7672	6.8448	6.345	6.7619	6.4734	8.0583
LOC109939173		7.7121	7.2398	7.2447	5.7051	5.4606	5.8953	7.043	7.0647	6.9515	8.0544	7.8789	7.9107	8.0048	7.8879	7.7251	7.8578	7.9674	7.9025	8.0544
LOC109944797		5.9034	6.6218	6.2306	7.5423	7.5002	7.6852	5.9041	6.7138	7.061	4.986	5.7556	5.8726	8.0535	6.7421	6.1654	6.5968	6.5338	6.6203	8.0535
LOC100194139		7.4019	7.4088	7.3935	8.0472	8.0002	7.9182	7.63	7.5539	7.6533	7.5435	7.6874	7.5502	7.9155	7.8867	7.7483	7.6676	7.661	7.6906	8.0472
LOC100274974		6.908	7.3658	7.1874	7.4485	8.046	7.2926	7.8155	7.8492	7.7824	2.3424	3.2163	3.1756	3.6015	3.4367	3.2749	3.2349	3.3541	3.3295	8.046
LOC100280354	GRMZM2G079668_P02	7.5446	7.5692	7.5379	6.4343	6.4473	6.6951	7.3283	7.4297	7.2303	7.8508	7.7804	8.044	7.5821	7.8019	7.8991	7.9188	7.9372	7.9181	8.044
LOC100284350		7.9058	7.9383	7.9059	7.0924	7.0418	7.2687	7.8411	7.9875	7.9565	7.8636	8.0348	7.9866	7.8494	8.0091	7.9548	8.0142	8.0364	8.0435	8.0435
LOC100272335	GRMZM2G144387_P01	7.7275	7.6903	7.5815	8.0393	8.0435	8.0074	7.9862	7.9247	7.9769	7.2397	7.4774	7.3964	7.7765	7.6598	7.5037	7.568	7.4817	7.5104	8.0435
LOC542711		6.7603	6.822	7.0484	5.5173	5.6283	5.7975	6.5927	6.7233	6.4822	7.7531	7.6733	8.0406	7.4976	7.567	7.7431	7.6546	7.871	7.7115	8.0406
LOC542732		6.1546	6.2169	6.01	7.9966	8.0327	7.8902	6.5711	6.561	6.4063	6.8831	7.2253	7.0627	6.7847	7.3784	7.1591	7.4618	7.0016	7.299	8.0327
LOC100191804	GRMZM2G035557_P01	7.9773	7.9571	7.9645	7.2993	7.1901	7.3798	7.9775	8.0303	8.0279	6.9939	7.0328	6.856	7.5254	7.0718	6.8487	6.9371	6.8233	6.9589	8.0303
LOC100283244		7.3257	7.057	7.0591	5.7848	5.5844	5.9595	7.0438	6.9077	6.9239	8.0299	7.6918	7.8585	7.1658	7.45	7.6147	7.6693	7.8142	7.6943	8.0299
LOC100191912	mta1	7.3468	7.3051	7.2408	7.9942	8.0298	7.9316	7.5699	7.5285	7.5598	7.2615	7.3775	7.4567	7.4355	7.5943	7.4974	7.5177	7.5647	7.527	8.0298
LOC541981		6.914	7.5246	7.4431	7.9957	8.0289	7.9145	7.6017	7.629	7.3453	7.4244	7.1399	7.6482	7.6348	7.53	7.3149	7.4867	7.4964	7.5288	8.0289
LOC100284926		6.6745	6.8974	7.0707	6.1431	5.9156	5.8909	6.8046	6.8913	7.3755	6.8742	7.1902	7.0555	8.0275	7.2235	6.9266	6.602	7.3156	6.9119	8.0275
LOC100282281		5.1729	5.2968	5.6974	7.8841	8.0264	7.7295	6.3126	6.1857	6.3201	5.1142	5.7274	5.4683	5.5541	6.7637	6.7039	6.3463	5.8238	6.1327	8.0264
LOC542420		6.5517	6.5524	6.5209	8.0204	7.9642	7.8314	6.9217	6.9168	6.9839	6.3349	6.7513	6.5472	6.9371	6.9632	6.6865	6.7316	6.486	6.634	8.0204
LOC100278234		7.9292	7.7302	7.711	6.5354	6.5472	6.7704	7.6708	7.6154	7.7763	8.0178	7.9205	7.8496	7.602	7.6576	7.7597	7.8193	7.9319	7.9009	8.0178
LOC541644		7.5181	7.1647	6.9003	5.1568	4.9764	5.6526	6.7056	6.7011	6.6939	8.017	7.1981	7.6429	6.4527	6.7747	7.305	7.4004	7.4636	7.3748	8.017
LOC100274074	GRMZM2G424857_P01	7.5861	7.6014	7.5333	6.6903	6.6586	6.8775	7.4553	7.5685	7.6102	7.7696	7.9712	8.0073	7.5555	7.7799	7.8994	7.7234	7.9822	7.8133	8.0073
LOC542558		7.62	7.5506	7.4555	6.175	6.1592	6.4122	7.2672	7.3486	7.1806	8.0073	7.8245	7.9561	7.7059	7.7367	7.8044	7.96	7.9138	7.9321	8.0073
LOC100284499	GRMZM2G117707_P02	3.937	4.1147	4.1412	7.9287	8.0064	7.5125	5.2516	4.9437	4.6544	3.8392	3.6455	3.3679	5.9147	4.8094	4.1807	3.91	3.4205	3.7532	8.0064
LOC100303914	GRMZM2G436084_P01	7.5864	7.8506	7.6992	7.2211	7.0712	7.2895	7.7069	7.8484	7.7522	7.6866	7.6963	7.798	7.6364	7.6577	7.7032	8.0022	7.7928	7.974	8.0022
LOC100277991		7.5369	7.6282	7.6045	6.4922	6.2288	6.4311	7.6201	7.684	7.999	6.9496	7.2881	7.0349	7.4557	7.1614	6.9929	7.2736	7.1428	7.2258	7.999
LOC100191846		7.5454	7.6015	7.6917	7.7406	7.8407	7.8228	7.564	7.7142	7.4572	7.6559	7.6941	7.9022	7.9971	7.7351	7.8536	7.868	7.7321	7.8123	7.9971
LOC542312		6.9497	6.5826	6.4756	5.3375	4.9519	5.5185	6.5892	6.4746	6.8504	7.9944	7.9034	7.7197	7.6455	7.8555	7.7898	7.4368	7.9103	7.6073	7.9944
LOC100193269	GRMZM2G030016_P02	7.377	7.3544	7.1779	7.9937	7.9726	7.945	7.5975	7.5958	7.6747	7.2411	7.4039	7.3801	7.5394	7.5759	7.4335	7.5445	7.4642	7.5332	7.9937
LOC542553		5.1611	5.1601	5.6689	7.9919	7.8198	7.4718	5.9124	5.8345	5.5616	6	5.5129	6.5935	7.1158	6.6014	6.9166	5.8742	5.6733	5.8141	7.9919
LOC100281924	GRMZM2G025171_P01	0.4438	1.0594	1.6832	0.7355	0.0573	0.7738	1.0629	1.3304	1.2163	7.9876	7.7961	7.689	4.8851	6.3188	7.4455	7.6083	7.7582	7.8445	7.9876
LOC100276552	GRMZM2G009335_P03	7.3923	7.5335	7.5251	7.7142	7.7404	7.676	7.5825	7.682	7.5719	7.4784	7.8246	7.5114	7.9775	7.9042	7.7046	7.6923	7.5708	7.6677	7.9775
LOC100191838		6.7273	6.7452	6.7586	7.8156	7.9744	7.8206	7.0238	7.003	6.9864	6.7018	6.7613	6.9569	7.1209	6.9494	6.9167	7.0201	7.0031	6.9621	7.9744
LOC100277102		7.7883	7.836	7.7474	7.268	7.1163	7.33	7.6669	7.6978	7.9738	5.6293	5.9347	5.5521	6.9392	6.1321	5.6686	5.8111	5.7839	5.8017	7.9738
LOC542454		7.1084	7.0991	7.0688	7.8734	7.971	7.8482	7.3382	7.2577	7.3768	7.2066	7.3306	7.3836	7.264	7.4804	7.4597	7.4182	7.47	7.4318	7.971
LOC100281437	LHT1	1.7576	1.7425	2.5007	7.9702	7.8425	7.5957	4.3705	4.0568	4.2833	2.8894	3.4704	3.1263	3.9573	4.162	3.922	3.6507	2.8594	3.4444	7.9702
LOC100280995		6.1448	6.2287	6.1755	7.9695	7.8609	7.7633	6.5892	6.6095	6.6344	6.0233	6.3188	6.2452	6.215	6.5592	6.3869	6.2644	6.1158	6.2078	7.9695
LOC100282617	GRMZM2G101859_P01	7.779	7.7721	7.7115	7.9686	7.9005	7.9592	7.7371	7.8016	7.7479	7.4692	7.7686	7.6789	7.9255	7.9201	7.8756	7.7647	7.7636	7.8293	7.9686
LOC100303864		6.2372	6.3851	6.3578	7.9648	7.9106	7.7866	6.6321	6.6099	6.6426	6.3157	6.4929	6.3888	6.3157	6.7264	6.8967	6.3755	6.4951	6.4039	7.9648
LOC100272820		1.5069	0.9023	0.7832	7.6922	7.6275	7.9631	5.6202	5.2143	5.3055	1.5122	1.9071	1.1332	3.2934	3.0265	3.5991	2.4078	1.5032	2.2425	7.9631
LOC100284608	GRMZM2G122715_P02	6.6267	6.1396	6.4499	6.4621	6.2333	6.2943	6.3279	6.0252	5.9473	7.957	7.5448	7.7807	7.6827	7.2551	7.3886	7.5561	7.6349	7.6057	7.957
LOC100500975		5.9652	6.0289	5.9462	7.8063	7.9535	7.7713	6.3718	6.2828	6.233	5.5828	5.9636	5.6916	5.8599	6.2278	5.8797	6.0891	5.7651	5.9932	7.9535
LOC778428		4.8227	4.7064	4.7426	7.9507	7.9156	7.9527	4.8842	5.7366	5.3251	4.6014	5.1238	4.7047	5.0711	5.4915	4.9837	5.1824	4.5091	5.0114	7.9527
LOC100286036		5.8695	6.0095	6.0976	7.9516	7.8777	7.8886	6.6759	6.545	6.642	5.1751	5.7672	5.7633	7.0793	6.4355	6.3322	5.9696	5.8261	5.9886	7.9516
LOC100285301	AC203535.4_FGP004	7.1607	7.1547	7.0756	5.6688	5.6184	5.9887	6.8925	6.8506	6.5845	7.8474	7.8855	7.9457	7.4463	7.8303	7.8084	7.8	7.9344	7.8648	7.9457
LOC100384340	GRMZM2G179146_P01	7.8943	7.9445	7.8182	6.7257	6.617	6.8291	7.7361	7.8042	7.8042	7.5376	7.4827	7.6058	7.6614	7.3741	7.431	7.5268	7.5194	7.4888	7.9445
LOC100382201	GRMZM2G056329_P01	5.0622	4.8274	5.244	7.6701	7.9423	7.7818	5.8297	5.7441	5.6807	6.3157	6.7686	6.4772	5.5225	6.4939	5.9929	6.6468	6.1758	6.5108	7.9423
LOC541845		5.3263	5.4713	5.6902	7.9392	7.8266	7.6692	6.123	6.0917	6.1924	5.5206	6.0833	5.6625	6.0121	6.6741	6.7136	6.4781	5.9661	6.362	7.9392
LOC100285365		5.9925	6.0626	6.164	7.9278	7.9391	7.8062	6.4709	6.3797	6.3811	6.4518	6.7258	6.4727	6.3306	6.9244	6.9	6.7237	6.5192	6.7439	7.9391
LOC100279884		7.5601	7.6253	7.753	7.7167	7.7507	7.785	7.6385	7.7301	7.7643	7.596	7.8182	7.7044	7.9363	7.939	7.9061	7.7948	7.778	7.7248	7.939
LOC541663		7.6879	7.9386	7.8593	6.6873	6.5414	6.8756	7.7315	7.7547	7.8465	7.7556	7.7669	7.8493	7.7694	7.546	7.6947	7.7102	7.8668	7.7319	7.9386
LOC100501929		6.8575	6.7825	6.7094	5.6042	5.4963	5.778	6.6136	6.6521	6.7273	7.8011	7.8853	7.8513	7.4346	7.7599	7.8411	7.6891	7.9371	7.7592	7.9371
LOC542314		5.3172	4.9256	5.4658	7.0781	7.0824	6.8412	5.5191	5.3374	5.4699	7.8965	7.9362	7.9044	6.4306	7.7899	7.8504	7.9363	7.8759	7.9368	7.9368
LOC100283789		6.625	6.3603	6.4041	4.5112	4.4245	4.7437	6.0232	6.1165	5.9353	7.9331	7.3217	7.5639	7.4265	7.368	7.3764	7.3697	7.594	7.4423	7.9331
LOC542386		6.6265	6.5511	6.4178	7.933	7.7802	7.6964	6.7929	6.8251	6.7725	7.2722	7.3397	7.3721	7.4431	7.414	7.4181	7.3352	7.3862	7.3182	7.933
LOC100281931	GRMZM2G002756_P01	7.9312	7.9125	7.7459	6.6537	6.4554	6.8287	7.815	7.8813	7.8958	6.7008	6.886	6.8063	7.1768	6.7383	6.6002	6.2532	6.8239	6.4193	7.9312
LOC100284468		7.4588	7.7227	7.7705	7.2813	7.4208	7.2297	7.4984	7.738	7.6904	6.5137	6.7726	6.6971	7.9298	6.9844	6.7799	6.8637	6.8374	6.8307	7.9298
LOC100281467		6.127	6.117	6.0103	7.9298	7.7979	7.8023	6.4099	6.211	6.4858	5.7362	5.389	5.503	5.8185	5.7601	5.5093	5.8669	5.6765	5.5864	7.9298
LOC100281849		6.3364	6.6146	6.9457	7.8985	7.9266	7.854	6.7705	6.8918	7.0514	7.1624	7.7199	7.1325	6.3842	7.5815	7.2962	7.8602	7.4279	7.7655	7.9266
LOC100286220		7.9246	7.7182	7.7777	6.3478	6.2986	6.6306	7.6276	7.5642	7.638	7.5265	7.3646	7.4336	7.0952	7.2472	7.3161	7.2988	7.4357	7.2799	7.9246
LOC103638134		6.1392	6.502	6.5904	7.674	7.9227	7.7538	7.0409	6.8262	6.2981	6.1322	6.3168	6.4925	6.5458	6.8186	6.8365	6.4832	6.4182	6.4595	7.9227
LOC100147731		7.7774	7.833	7.6404	6.2939	6.4807	6.4201	7.8818	7.9213	7.766	1.0173	0.9719	0.8678	4.6784	2.8051	1.3688	1.1624	1.035	1.4209	7.9213
LOC100191848	GRMZM2G106960_P01	7.6454	7.7326	7.7759	7.9208	7.8503	7.8617	7.7822	7.8026	7.8245	7.1752	7.3477	7.2384	7.4292	7.4166	7.386	7.2124	7.2742	7.2542	7.9208
LOC100272974	GRMZM2G156227_P01	7.9196	7.556	7.5065	5.823	5.5196	5.9633	7.4301	7.4122	7.2365	7.7724	7.5591	7.7539	7.4242	7.2452	7.3689	7.5641	7.641	7.5682	7.9196
LOC542721	LOC542721	7.3375	7.4429	7.3998	6.8593	6.9667	7.0023	7.2667	7.3705	7.1979	7.7607	7.7553	7.9164	7.6477	7.671	7.7516	7.8515	7.8702	7.8403	7.9164
LOC100286309		7.3442	7.3689	7.3438	7.7753	7.9148	7.8271	7.5079	7.4941	7.5028	6.9476	7.1177	7.1131	7.2001	7.2344	7.2188	7.201	7.0966	7.1505	7.9148
LOC542632		7.9104	7.8851	7.847	6.571	6.3499	6.6584	7.9066	7.8547	7.7788	7.1635	6.9559	6.9704	7.7633	6.8958	6.7155	6.8883	6.9544	6.9187	7.9104
LOC100284008		7.858	7.7468	7.6309	6.2856	6.2374	6.6104	7.5286	7.544	7.5354	7.7062	7.5786	7.6292	7.9074	7.5983	7.5335	7.5941	7.6463	7.6001	7.9074
LOC100502520	HAK1	5.3897	5.5533	6.0177	7.2698	7.3594	7.1013	6.137	6.1452	5.9251	7.3296	7.9073	7.5419	7.4455	7.7576	7.5724	7.6412	7.4206	7.5672	7.9073
LOC100274794		3.0529	3.26	3.3336	7.9068	7.4886	7.4265	4.8047	4.4101	4.5451	5.0206	5.265	5.3388	5.1716	5.7833	5.6845	5.1972	5.0553	5.2588	7.9068
LOC100286259		6.4091	6.4199	6.3439	7.9046	7.7344	7.6386	6.5041	6.6626	6.7155	5.5194	5.8041	5.6352	6.4566	6.1406	5.8508	5.8235	5.7666	5.7846	7.9046
LOC100284808	GRMZM5G827266_P02	7.2657	7.1965	7.0327	7.8271	7.9044	7.819	7.3811	7.3559	7.4202	7.3457	7.5442	7.4685	7.5762	7.7458	7.5062	7.6041	7.5463	7.6004	7.9044
LOC100277272		5.2204	5.3691	5.5337	7.9042	7.8217	7.5534	6.2977	6.1385	6.1677	5.2848	5.6739	5.4325	5.4253	5.7489	5.3462	5.8823	5.1838	5.7063	7.9042
LOC100193921		7.904	7.7787	7.6979	6.4589	6.4599	6.7026	7.5075	7.5482	7.5531	7.0713	7.1388	7.1791	7.5111	7.1317	7.0395	7.117	7.1588	7.1596	7.904
LOC100273735		7.4301	7.191	7.1604	6.3193	6.1391	6.3985	7.1924	7.1412	6.9142	7.9028	7.4451	7.7523	7.0051	7.1653	7.4673	7.4654	7.5376	7.4723	7.9028
LOC100272648	AC203173.3_FGP004	7.7115	7.7699	7.8134	7.8279	7.8914	7.8471	7.8302	7.9022	7.8383	7.5732	7.5868	7.6107	7.5582	7.49	7.6044	7.5781	7.5461	7.5529	7.9022
LOC100125646		4.7202	4.7605	5.3857	7.6086	7.9007	7.6622	5.7646	5.7044	5.9084	6.5618	6.9485	6.5877	7.0115	7.1532	7.0387	6.9651	6.722	6.8769	7.9007
LOC100273700		7.7573	7.7666	7.7991	6.3699	6.364	6.6486	7.5699	7.661	7.4756	7.6808	7.6292	7.7051	7.8996	7.7181	7.6226	7.6201	7.717	7.6404	7.8996
LOC100273579	GRMZM2G029048_P01	3.4134	3.4362	3.7523	7.6807	7.8989	7.5481	5.2359	4.976	4.8898	4.8432	5.0405	4.6689	6.362	5.885	5.4444	5.2725	4.6987	5.1304	7.8989
LOC103639320		1.6443	1.2547	1.2676	7.8469	7.8986	7.7018	5.2659	4.7804	4.8437	0.3392	0.4191	0.3269	3.9674	2.223	1.0533	0.4454	0.4015	0.4987	7.8986
LOC542328		7.7994	7.7884	7.836	6.5542	6.5928	6.7678	7.6413	7.7263	7.3867	7.8984	7.2036	7.8242	7.8102	7.3751	7.663	7.4685	7.7446	7.5466	7.8984
LOC541662		7.4842	7.4537	7.3968	7.8791	7.8948	7.8552	7.5067	7.5641	7.5702	7.1335	7.3434	7.2091	7.4662	7.4384	7.4251	7.2959	7.2468	7.2491	7.8948
LOC100273427	GRMZM2G117412_P02	7.251	7.0492	6.9388	5.4124	5.3429	5.758	6.6313	6.7097	6.5959	7.8938	7.3701	7.6467	6.9925	7.2393	7.3967	7.4479	7.5977	7.4616	7.8938
LOC100037748		7.1089	7.1155	7.1158	7.754	7.8909	7.7474	7.3783	7.3506	7.3394	7.3483	7.395	7.4871	7.4281	7.538	7.5551	7.4683	7.4951	7.4562	7.8909
LOC100273208		7.7147	7.8284	7.746	7.8249	7.6703	7.7871	7.7811	7.8465	7.8883	7.0117	7.3722	7.0729	7.4527	7.3283	7.2344	7.175	7.1571	7.1715	7.8883
LOC542617		7.2874	7.2924	7.1803	7.7883	7.8882	7.812	7.5339	7.4981	7.4913	7.3119	7.4863	7.4469	7.447	7.7651	7.5739	7.6105	7.4844	7.5665	7.8882
LOC542643		6.879	6.7343	7.0105	6.1349	6.1001	6.3399	6.4912	6.4197	6.7869	7.5072	7.8867	7.3912	6.514	7.418	7.3407	7.6345	7.5947	7.6397	7.8867
LOC100282298	AC208023.3_FGP001	6.7839	6.7473	6.7365	7.8866	7.8525	7.732	6.9993	6.921	7.0567	6.6915	6.9171	6.8338	6.9187	7.1418	6.9407	6.9294	6.7204	6.8916	7.8866
LOC100281115		6.5564	6.5023	6.7364	6.5429	6.4321	6.4022	6.5762	6.6749	6.6308	7.8077	7.555	7.8856	7.4926	7.407	7.6598	7.6132	7.5631	7.5862	7.8856
LOC100283229		7.8382	7.8845	7.6499	6.3342	6.2906	6.6028	7.5996	7.7072	7.8555	5.369	5.1152	5.7186	6.0387	5.4902	5.1991	5.1531	5.533	5.3627	7.8845
LOC100191603		7.7536	7.8832	7.8565	7.7815	7.6948	7.7381	7.7754	7.8692	7.8255	7.2396	7.3475	7.2679	7.6537	7.3587	7.2119	7.3465	7.3048	7.3018	7.8832
LOC103653165		6.944	6.7235	7.2941	6.7464	6.5801	6.4493	7.8804	7.4756	6.9937	5.3586	5.4245	5.753	6.8862	6.3872	6.4563	6.2618	5.5545	6.0421	7.8804
LOC732715		7.5967	7.6614	7.5971	7.0249	7.0806	7.231	7.6668	7.6021	7.5248	7.8111	7.7191	7.8769	7.3338	7.483	7.738	7.7718	7.7169	7.7249	7.8769
LOC100282969	GRMZM2G042492_P01	7.4024	7.3194	7.2899	5.5768	5.4962	5.9976	7.122	7.1554	7.0998	7.8757	7.6415	7.7436	7.4673	7.51	7.59	7.539	7.7947	7.6273	7.8757
LOC100192831	GRMZM2G133400_P01	7.2925	7.6351	7.4639	7.572	7.5658	7.4393	7.751	7.87	7.7993	3.7288	4.0295	3.8345	6.5023	5.1522	4.4664	4.5461	4.2856	4.4485	7.87
LOC100216599	GRMZM2G020801_P01	6.5133	6.6575	6.8536	7.8455	7.8689	7.7633	7.0057	6.9302	6.9108	6.5825	6.7786	6.9358	7.0318	6.9546	7.125	6.9573	6.8025	6.8821	7.8689
LOC542640		7.0859	7.0845	6.9696	7.8423	7.8677	7.7225	7.3297	7.2862	7.3364	7.1312	7.2344	7.2394	7.157	7.3728	7.3361	7.3333	7.3757	7.3594	7.8677
LOC110485089		7.2282	7.1489	7.0719	7.8675	7.8211	7.7498	7.4354	7.4809	7.4921	6.6478	6.8637	6.8955	7.2237	7.1052	7.0072	7.0488	6.9706	7.0391	7.8675
LOC110485086		7.0597	7.0111	6.9092	7.8124	7.8674	7.7578	7.2299	7.1728	7.2392	6.7798	6.9515	6.9488	6.9957	7.0938	7.0776	7.0796	7.1166	7.1034	7.8674
LOC100284287		7.8663	7.7051	7.714	5.9381	5.6062	6.286	7.1793	7.3408	6.9972	2.6428	3.2679	2.6011	3.6314	3.2446	2.9342	3.3565	2.9313	3.2253	7.8663
LOC100191862	GRMZM2G044027_P01	5.2266	5.381	5.4073	7.7339	7.8643	7.6093	5.8754	5.9194	5.9481	5.2072	5.6887	5.464	6.0999	5.8944	5.8293	5.6764	5.3975	5.6197	7.8643
LOC103648015		2.1566	2.434	3.6685	7.661	7.8638	7.6035	4.9795	4.1571	4.9038	1.0603	1.5931	1.3199	4.8005	3.598	2.7698	1.9407	1.5575	1.8631	7.8638
LOC100383121	GRMZM2G158887_P01	7.4066	7.448	7.3633	7.8581	7.7899	7.8018	7.5485	7.5313	7.507	7.4351	7.6554	7.4999	7.4836	7.6443	7.6491	7.6127	7.5726	7.5509	7.8581
PHT1	pht1	4.7	4.6354	5.383	7.8145	7.8572	7.6834	5.923	5.8164	5.3066	7.0568	7.3551	7.0794	6.7819	7.5196	7.3551	7.3615	6.8687	7.2192	7.8572
LOC100194044		6.9036	6.9233	6.818	7.8558	7.8347	7.7571	7.1164	7.1603	7.1382	6.952	7.0866	7.2075	7.1223	7.3385	7.3181	7.2309	7.2548	7.3404	7.8558
LOC100282049		7.2946	6.9254	6.839	4.8884	4.8107	5.162	6.6148	6.7017	6.6328	7.8542	7.4047	7.5689	7.3718	7.2752	7.4278	7.4594	7.5583	7.5126	7.8542
LOC100191411		6.7875	6.7993	6.7839	7.2302	7.1957	7.1777	6.9726	6.8977	6.9499	7.2558	7.6866	7.125	7.8517	7.6868	7.4828	7.4756	7.2878	7.4348	7.8517
LOC103641704		7.5259	7.8512	7.7815	6.8773	6.8103	6.8356	7.6538	7.705	7.6429	7.3293	7.5197	7.7179	7.2664	7.1084	7.3833	7.5522	7.5447	7.4197	7.8512
LOC100285035	GRMZM2G011269_P01	7.6689	7.585	7.799	6.9374	6.7264	6.9698	7.8333	7.7193	7.851	6.8937	6.9135	7.3057	7.0895	6.6727	6.8661	7.0513	6.9628	7.0119	7.851
LOC100285012	GRMZM2G096962_P01	7.8507	7.65	7.5319	6.7116	6.5864	6.8057	7.5097	7.6197	7.6179	7.7973	7.6616	7.7708	7.5648	7.6489	7.603	7.8117	7.7674	7.7733	7.8507
LOC100273134	TIDP2973	7.1816	7.2565	7.3004	7.8089	7.8477	7.8264	7.3388	7.3588	7.4107	7.0343	7.2549	7.1776	7.4211	7.3608	7.3472	7.4114	7.2753	7.3697	7.8477
LOC100272233	GRMZM2G166692_P02	6.6017	6.7137	6.7433	6.3605	6.3881	6.4626	6.5977	6.7512	6.7228	7.3668	7.69	7.4088	7.8463	7.533	7.4762	7.4805	7.6207	7.5201	7.8463
LOC100286306	GRMZM2G094497_P01	7.3997	7.4905	7.4587	7.8458	7.8316	7.7895	7.635	7.6269	7.586	7.4198	7.5975	7.5326	7.5347	7.6081	7.7173	7.5783	7.5266	7.4934	7.8458
LOC606484		6.5543	6.2791	6.6671	5.2799	5.4374	5.4938	6.3036	6.1888	5.9683	7.8444	7.2647	7.64	6.8061	7.0016	7.4416	7.3246	7.4782	7.3851	7.8444
LOCLOC100191774		6.6597	6.7728	6.7268	5.7097	5.6361	5.8646	6.7222	6.6707	6.3677	7.6554	7.551	7.8437	7.324	7.3422	7.475	7.6019	7.5654	7.6006	7.8437
LOC542155		7.842	7.7691	7.63	7.0988	7.0137	7.2039	7.7076	7.6149	7.782	6.9915	7.1971	6.8118	7.448	7.2473	7.0597	7.0959	6.9633	7.0165	7.842
LOC100283778		7.5795	7.533	7.3273	7.4181	7.4332	7.421	7.5514	7.6218	7.6899	7.6997	7.8388	7.7054	7.6235	7.781	7.6957	7.7227	7.782	7.7103	7.8388
LOC100282559	GRMZM2G125635_P01	7.0104	7.1189	7.1712	7.7403	7.8387	7.7841	7.2166	7.2492	7.2771	7.1117	7.2257	7.3385	7.4214	7.4245	7.4164	7.3011	7.3486	7.3019	7.8387
LOC100382775	GRMZM5G836182_P01	6.6834	6.7384	6.6807	6.7379	6.6882	6.7585	6.7545	6.7007	6.8805	7.5932	7.8158	7.6674	7.6364	7.8353	7.7831	7.7429	7.7377	7.7753	7.8353
LOC100279822		6.7994	6.8764	6.8678	7.6866	7.8348	7.7269	7.0032	7.0028	7.0112	6.9368	6.9413	7.0097	7.2877	7.1505	7.0964	7.0086	6.9659	7.0315	7.8348
LOC103650892		7.09	7.0803	7.0435	7.7952	7.8278	7.7122	7.4311	7.3771	7.3249	6.8857	6.9818	7.0107	7.1474	7.1738	7.1052	7.2009	7.0927	7.1512	7.8278
LOC100280698	Lipoprotein	7.6039	7.7893	7.782	6.9571	7.0742	7.3193	7.6391	7.8276	7.6518	6.077	5.5849	6.2763	7.3125	6.1977	6.0718	5.9563	6.1438	6.0141	7.8276
LOC100284918		7.8274	7.634	7.4774	5.9255	5.7057	6.3088	7.3595	7.4224	7.4315	7.1556	6.9278	6.8683	7.189	6.8204	6.7403	6.7369	6.8743	6.803	7.8274
LOC100283690	GRMZM2G012276_P02	6.7978	6.5341	6.5409	4.6378	4.6025	5.0543	6.2973	6.2308	5.988	7.8274	7.3839	7.632	7.386	7.365	7.3457	7.4209	7.533	7.469	7.8274
LOC100192556	GRMZM2G169005_P01	7.714	7.7925	7.8207	6.6877	6.5099	6.9046	7.6381	7.7488	7.748	5.1448	5.3542	5.1987	5.2169	5.2789	5.281	4.9892	5.1694	5.0818	7.8207
LOC100274532	GRMZM2G352855_P01	6.3559	6.3059	6.3663	7.8201	3.9079	7.7073	6.816	6.7865	6.6936	4.8779	5.0829	4.5471	6.3351	5.6782	5.594	4.9318	4.6028	4.8476	7.8201
LOC541911		7.7499	7.8155	7.7766	6.3228	6.0862	6.5234	7.6409	7.6637	7.423	7.1963	7.3032	7.4094	7.039	7.1351	7.2088	7.2548	7.326	7.3113	7.8155
LOC103638137		7.1312	7.0642	7.0531	7.8151	7.6926	7.6363	7.1951	7.2033	7.3444	7.5812	7.6713	7.5208	7.7247	7.7947	7.6324	7.6138	7.6158	7.6253	7.8151
LOC100194265		7.0193	6.9611	6.8224	7.6274	7.814	7.6699	7.1569	7.1587	7.2	6.8227	7.0078	6.8663	7.1267	7.2192	7.0156	7.0707	7.0555	7.0179	7.814
LOC541990		7.2287	7.2089	7.3237	7.0512	7.0028	7.0902	7.2	7.2198	7.2835	7.5265	7.7567	7.5514	7.2511	7.8084	7.7215	7.504	7.668	7.6072	7.8084
LOC100285723		6.9495	7.1351	7.5292	7.5996	7.8025	7.6237	7.3175	7.373	7.2514	7.024	7.3681	7.2708	7.4306	7.5726	7.6124	7.2419	7.2054	7.2078	7.8025
LOC100273426	tdsgR54E12	7.5448	7.2577	7.2424	5.5291	5.2413	5.7885	6.8773	6.9981	6.9755	7.8023	7.5319	7.5718	7.2318	7.2712	7.4141	7.5193	7.6816	7.5951	7.8023
LOC541700		5.6352	5.6722	5.7502	7.8022	7.7569	7.7385	6.1445	6.167	6.2484	5.8564	6.2273	6.1457	5.9922	6.5001	6.399	6.2943	6.1151	6.3507	7.8022
LOC542710		6.6608	6.7732	6.6836	6.6291	6.5605	6.5704	6.5956	6.5893	6.4131	7.8013	7.6041	7.6876	6.9587	7.4359	7.4496	7.5217	7.5139	7.5116	7.8013
LOC100281314		2.4646	2.4484	3.1356	7.798	7.626	7.6029	4.1964	3.7595	3.9809	4.5299	4.8313	4.5335	3.9591	4.8153	5.1235	4.6967	4.4093	4.6169	7.798
LOC100279332		7.7971	7.6648	7.5456	6.2382	6.0599	6.5537	7.3609	7.3735	7.4171	6.1723	5.966	5.9513	5.7253	5.8062	5.9402	5.8505	6.0202	5.9109	7.7971
LOC100276641		5.1482	5.1348	5.2501	4.4613	4.1991	4.4351	5.0363	5.164	5.3437	7.6021	7.7147	7.285	7.7934	7.4361	7.4914	7.393	7.4254	7.3541	7.7934
LOC100281641		7.7921	7.5858	7.6186	6.084	5.9261	6.2921	7.4612	7.4404	7.483	7.669	7.4907	7.5721	7.3267	7.3762	7.4585	7.3876	7.6499	7.5256	7.7921
LOC100217217	GRMZM5G864335_P01	6.8853	6.8455	6.9514	5.8965	6.0703	6.1665	6.6695	6.7762	6.6088	7.7908	7.4824	7.7137	7.4094	7.4736	7.5742	7.4459	7.6699	7.4697	7.7908
LOC101027155		7.335	7.3897	7.3331	7.7907	7.7003	7.7162	7.5576	7.4741	7.6911	6.7213	6.9631	6.765	7.3714	7.0124	6.8179	6.8026	6.8807	6.8642	7.7907
LOC542277		7.7907	7.7548	7.6857	6.2353	6.2228	6.4933	7.6225	7.6533	7.4096	7.3178	7.1269	7.3168	7.4669	7.161	7.195	7.1644	7.285	7.2348	7.7907
LOC100283475	GRMZM2G084521_P03	6.7807	6.8214	6.848	7.7527	7.7895	7.6434	6.9509	6.9969	7.0377	6.5537	7.0112	6.6459	7.0386	7.107	6.8675	6.8847	6.7222	6.7927	7.7895
LOC100282850		7.7859	7.7176	7.6389	7.2308	7.1674	7.2718	7.6338	7.6325	7.6608	4.0848	4.0972	4.1029	6.4051	5.0557	4.2141	4.1054	4.0947	4.1954	7.7859
LOC100194344		7.3155	7.3037	7.2279	7.7593	7.7843	7.7466	7.5126	7.4782	7.5362	6.5652	6.7492	6.6866	6.7963	6.8911	6.7964	6.8052	6.7633	6.7952	7.7843
LOC542395		7.3299	7.4078	7.4188	7.6024	7.7834	7.7022	7.4363	7.5328	7.499	7.0498	7.3203	7.0965	7.049	7.3396	7.2267	7.2122	7.2808	7.2207	7.7834
LOC542364		6.2745	6.3288	6.9551	7.7068	7.7137	7.6922	6.8638	6.831	6.8416	7.2583	7.7822	7.573	6.8731	7.5913	7.5944	7.6943	7.4971	7.6129	7.7822
LOC103636627		7.3767	7.24	7.2448	5.9616	5.73	6.1112	7.1241	7.1645	7.0982	7.7404	7.7743	7.7327	7.4133	7.5342	7.5606	7.6512	7.779	7.6852	7.779
LOC100284707	GRMZM2G057535_P01	6.2543	6.2648	6.3483	6.9835	7.0328	7.019	7.7786	6.6531	6.6026	6.8404	6.9236	6.9377	6.8304	7.1192	7.0815	6.9538	7.0054	6.9824	7.7786
LOC100284978	nas5	7.6512	7.7699	7.7783	6.866	6.9886	7.0683	7.592	7.6848	7.7636	7.4639	7.1031	7.6643	7.5122	7.2427	7.5176	7.2614	7.6388	7.3905	7.7783
LOC100191581	GRMZM2G147243_P02	7.2069	7.3793	7.254	6.3599	6.3454	6.4889	7.1714	7.3566	7.5862	7.7772	7.5813	7.4756	7.5373	7.3116	7.3297	7.3774	7.4533	7.4354	7.7772
LOC100280289		6.8182	6.8736	6.8944	7.7739	7.7228	7.6253	7.0469	7.0699	7.0445	6.893	7.0854	7.0483	6.8548	7.1556	7.1138	7.0906	6.9731	7.0811	7.7739
LOC100170238		5.9122	5.8738	5.9412	7.7729	7.5405	7.3802	6.3054	6.2122	6.0959	5.9905	6.0075	5.9242	6.0205	6.0249	6.0144	5.9147	5.9341	5.9976	7.7729
LOC100191761		6.9141	7.1773	7.0421	5.8276	5.9479	6.132	6.9075	6.9616	6.816	7.64	7.7071	7.7192	7.4974	7.7632	7.7721	7.6557	7.7423	7.6916	7.7721
LOC103629010		7.3326	7.1983	7.4427	7.4067	7.3158	7.6061	7.233	7.1146	7.772	6.8287	7.2023	6.7851	6.9009	7.4722	7.4574	7.195	7.2019	7.158	7.772
LOC100284931		7.6732	7.4585	7.5181	6.5394	6.5738	6.8206	7.334	7.3421	7.1907	7.7717	7.4192	7.6525	7.347	7.3205	7.4636	7.4721	7.5168	7.5009	7.7717
LOC103630761		7.4001	7.4194	7.3246	7.6516	7.77	7.6971	7.449	7.5761	7.543	6.9285	7.0833	7.178	7.4939	7.2227	7.1932	7.0645	7.1325	7.1133	7.77
LOC100284771		7.029	6.6545	6.4898	5.587	5.4548	5.9253	6.3023	6.3066	6.2668	7.7687	7.241	7.6472	6.9878	6.9403	7.3008	7.321	7.3773	7.3581	7.7687
LOC100276366	GRMZM2G012324_P01	7.7675	7.3291	7.3068	5.6392	5.2937	5.9482	7.1098	7.1535	7.038	6.7779	6.407	6.6774	6.2664	6.1098	6.3397	6.4258	6.4242	6.4266	7.7675
LOC100191639	GRMZM2G024389_P02	7.766	7.764	7.6896	7.0776	7.0748	7.1628	7.6081	7.7111	7.7433	7.5023	7.5816	7.4741	7.7464	7.6321	7.5139	7.5805	7.574	7.5732	7.766
LOC100284990	ATOZI1	7.2628	7.1902	7.1612	7.7642	7.732	7.7547	7.3088	7.3338	7.3609	7.1889	7.4874	7.2804	7.283	7.5013	7.5621	7.4382	7.2776	7.3013	7.7642
LOC100285075		7.4875	7.4409	7.3377	7.7535	7.6843	7.7606	7.4506	7.4744	7.5026	6.7737	7.0828	7.0319	7.5985	7.3091	7.2333	7.2046	7.1319	7.19	7.7606
LOC103644215		0.8232	0.7011	0.6803	0.2163	0.2405	0.2142	0.7232	0.519	0.6386	7.7606	7.3265	7.4499	6.3805	6.8405	7.2295	7.2494	7.4603	7.258	7.7606
LOC100193737	HO-1	7.76	7.7192	7.5798	6.7529	6.6521	6.9341	7.5457	7.5505	7.5777	6.4986	6.5397	6.5375	6.4481	6.5238	6.4997	6.2704	6.471	6.3079	7.76
LOC100273366	GRMZM2G164965_P01	7.5968	7.4336	7.4056	5.9592	5.7882	6.265	7.2798	7.3564	7.3654	7.7596	7.4201	7.656	7.4434	7.3052	7.4272	7.3647	7.6178	7.4987	7.7596
LOC100276353		6.7415	6.8264	6.9933	7.5973	7.7523	7.6355	6.8809	6.9782	6.921	7.0704	7.4096	7.1326	7.2974	7.6619	7.4974	7.3217	7.2003	7.2773	7.7523
LOC100282000		6.9669	6.9188	6.8346	5.4834	5.3743	5.6722	6.7902	6.8416	6.7722	7.7409	7.6508	7.7166	7.3989	7.497	7.5477	7.5107	7.7512	7.6066	7.7512
LOC541848		7.1083	7.1885	7.3252	7.7082	7.6554	7.7207	7.4629	7.2974	7.5076	6.7209	7.2938	6.8183	7.751	7.7162	7.5634	7.0577	7.0053	7.0406	7.751
LOC100193314	GRMZM2G033493_P01	7.7503	7.5949	7.5625	6.8668	6.7563	6.9829	7.4915	7.5473	7.5368	7.463	7.3113	7.3875	7.2777	7.1945	7.3039	6.9979	7.3886	7.1396	7.7503
LOC100283320		6.4096	6.5497	6.5245	7.7497	7.5965	7.6158	6.6631	6.622	6.7432	6.8212	7.0076	7.1947	6.9512	7.1858	7.2768	7.0711	7.1496	7.0658	7.7497
LOC542230		7.3935	7.7453	7.6249	6.4322	6.6426	6.7535	7.3159	7.4778	7.3407	7.4301	7.0919	7.6206	7.3667	7.3878	7.5482	7.097	7.5011	7.2871	7.7453
LOC100284521		7.5003	7.245	7.1469	5.8284	5.6839	6.0619	7.0262	7.039	7.0642	7.7423	7.4268	7.7012	6.9355	7.1671	7.396	7.4924	7.6208	7.5691	7.7423
LOC118476928		7.7416	7.5906	7.1409	5.6847	5.5778	6.1677	7.1166	7.0264	7.3208	7.0782	7.1332	6.7966	7.2707	7.1156	6.8501	7.1987	6.9301	7.1488	7.7416
LOC100285481		5.4365	5.5074	5.4007	7.7408	7.6239	7.4722	6.2253	6.1199	6.1969	6.2039	6.5649	6.3688	6.6993	6.734	6.6328	6.659	6.3692	6.6404	7.7408
LOC542450		7.6822	7.7383	7.6334	7.6671	7.5842	7.6229	7.6652	7.6895	7.6948	7.1747	7.3846	7.2552	7.3629	7.4066	7.3661	7.3773	7.4217	7.3748	7.7383
LOC100274540	GRMZM6G734131_P01	7.2451	7.4817	7.5132	7.6579	7.7282	7.7109	7.7342	7.7377	7.6593	6.2975	6.5819	6.3338	7.0037	6.9655	6.7558	6.4949	6.4693	6.4693	7.7377
LOC100285769		6.9233	6.9172	6.8476	7.6523	7.7369	7.6413	7.0782	7.0773	7.1751	6.6185	6.6782	6.8709	6.7688	6.969	6.8753	6.9373	6.9796	6.9023	7.7369
LOC100283749		7.034	7.1277	7.2861	7.7256	7.7355	7.6713	7.3634	7.4547	7.4159	7.1294	7.3392	7.1264	7.5306	7.5399	7.3478	7.3236	7.1585	7.299	7.7355
LOC100284842		7.7113	7.7354	7.634	6.7524	6.6256	6.8835	7.5543	7.5705	7.5756	7.0363	7.0608	7.1058	7.1434	7.1413	7.2073	6.8991	7.1204	7.029	7.7354
LOC100282837		7.2765	7.247	7.1362	7.7339	7.6778	7.635	7.3137	7.3087	7.2067	6.8417	6.8502	6.8921	7.2014	6.9584	7.0189	6.9752	6.8512	6.993	7.7339
LOC100272963		6.276	6.5871	6.4034	7.2947	7.461	7.2565	6.9598	6.7845	6.6142	6.8144	7.1416	6.9315	7.6747	7.7326	7.5229	7.3648	7.2126	7.3483	7.7326
LOC100283883	GRMZM2G023591_P01	7.7159	7.7313	7.6023	6.145	5.9049	6.409	7.5682	7.6027	7.6217	6.9038	6.8901	7.0544	7.2697	6.8321	6.7288	6.9177	7.0943	6.9957	7.7313
LOC100281825		5.2706	5.3065	5.4544	6.8985	7.1145	6.9103	6.0064	6.0431	6.036	6.8253	7.2457	7.1287	6.8048	7.7306	7.4926	7.6207	7.3374	7.5656	7.7306
LOC100277720		7.7296	7.5839	7.5913	6.2632	6.1121	6.4118	7.4408	7.4428	7.3807	7.3583	7.043	7.2727	7.2125	7.1074	7.0686	7.11	7.1831	7.162	7.7296
LOC100286357		6.9014	6.855	6.8179	7.5756	7.7292	7.6001	7.1687	7.1011	7.2717	6.8621	6.9324	6.9893	6.9384	7.1281	7.0981	7.0729	7.0767	7.1079	7.7292
LOC100281329		7.7276	7.6067	7.6107	6.1591	6.0216	6.3914	7.3988	7.5145	7.4381	7.479	7.3031	7.3342	7.3621	7.3435	7.316	7.2237	7.3803	7.2856	7.7276
LOC100275314		7.7273	7.5452	7.4207	5.7999	5.4867	6.0531	7.2651	7.2804	7.2198	7.3235	7.1246	7.0624	7.3463	7.0892	6.9594	7.1892	7.0128	7.1185	7.7273
LOC100282820		7.0232	7.1559	7.1508	7.7052	7.7264	7.6564	7.1738	7.1912	7.1049	6.619	6.7617	6.7734	7.068	6.889	6.8862	7.02	6.8349	6.9649	7.7264
LOC732837		6.9472	7.0973	6.9755	6.033	6.0412	6.2121	6.9599	6.9949	6.7604	7.5759	7.6649	7.6996	7.4956	7.5387	7.6008	7.6981	7.7226	7.7047	7.7226
LOC100273402	GRMZM5G851654_P01	6.9123	6.9319	6.9221	7.4079	7.4727	7.5157	7.0811	7.0954	7.2203	7.1464	7.5281	7.3333	7.5001	7.721	7.6835	7.3771	7.4318	7.4005	7.721
LOC100285293		5.1582	5.4973	5.8703	7.6261	7.7193	7.4699	6.3669	6.2325	6.2247	6.2875	6.7903	6.1879	6.6514	6.9881	6.6601	6.6946	6.3993	6.5822	7.7193
LOC103644306		6.622	6.592	6.5439	7.615	7.7181	7.5594	6.9511	6.9546	6.9389	6.4631	6.5784	6.6185	6.7133	6.7863	6.6841	6.7163	6.7212	6.7372	7.7181
LOC100857077	GRMZM2G061876_P02	6.891	6.8982	6.8665	5.6602	5.5796	5.9145	6.8705	6.8409	6.6326	7.5778	7.4814	7.7165	7.1212	7.3235	7.458	7.4583	7.546	7.4994	7.7165
LOC542136		5.0341	5.2303	5.1953	7.7152	7.5696	7.4248	5.5541	5.5334	5.647	5.7654	5.8948	6.0908	5.5064	6.052	5.7643	6.213	5.9418	6.1149	7.7152
LOC103629543		6.8451	6.7056	6.7389	5.0594	5.021	5.3908	6.4469	6.5415	6.3056	7.7143	7.3597	7.585	7.0099	7.199	7.3242	7.3869	7.5483	7.423	7.7143
LOC606430		2.8589	3.0592	2.8343	7.7108	7.6526	7.4606	4.61	4.2815	4.3134	2.308	3.0873	2.7958	4.0568	4.5416	4.5319	3.5823	2.6989	3.3984	7.7108
LOC100193556	rps5	6.8591	6.7873	6.6887	7.5764	7.7105	7.5006	7.0379	6.9648	7.0092	6.7335	6.7725	6.7518	6.9035	6.9693	6.8865	6.9429	6.906	6.9099	7.7105
LOC100191664	AC206788.3_FGP015	4.4369	4.5559	4.8191	7.7089	7.6182	7.2994	5.4787	5.2691	5.2133	4.4906	4.4718	4.5106	4.4301	4.8356	4.8734	4.6606	4.705	4.6727	7.7089
LOC100274356	GRMZM2G122654_P01	0.7822	0.869	0.7885	7.7069	7.5822	7.4191	4.3906	3.7461	4.0253	2.6928	3.5816	2.7641	4.1167	5.3078	5.1866	4.2235	2.8664	3.8985	7.7069
LOC100192842		4.7826	4.5675	4.7749	6.0827	6.2209	6.0419	4.9512	4.7597	4.6734	7.4348	7.7055	7.3074	6.6598	7.4513	7.3609	7.444	7.3413	7.4429	7.7055
LOC100276591		6.2865	6.4944	6.5019	7.6964	7.7039	7.5239	6.8571	6.7408	6.4641	5.9207	6.1538	6.1936	6.4554	6.2756	6.2441	6.1267	6.0863	6.1196	7.7039
LOC542222		5.695	5.7047	5.7604	4.6762	4.6136	4.7336	5.6241	5.6272	5.3634	7.7013	7.277	7.5819	6.472	6.8646	7.2877	7.4682	7.4995	7.5048	7.7013
LOC100283267	GRMZM2G479608_P02	6.7607	6.7391	6.8549	7.6368	7.7008	7.5874	6.9102	6.8636	6.9499	6.4398	6.6221	6.4853	6.6982	6.7667	6.7365	6.6316	6.5236	6.5898	7.7008
LOC542519		7.2038	7.2512	6.965	7.4007	7.229	7.3886	7.2473	7.293	7.329	7.1224	7.3734	7.3537	7.6979	7.3889	7.2388	7.3519	7.4173	7.3558	7.6979
LOC100283861	GRMZM2G028379_P01	7.3206	7.1504	7.1414	7.6443	7.6965	7.6879	7.2235	7.1624	7.1923	7.2737	7.2733	7.2016	7.2853	7.4706	7.4361	7.3818	7.2469	7.3325	7.6965
LOC107126293		6.4771	6.7775	6.7687	7.1527	7.3123	7.3001	6.6258	7.0312	6.98	5.8989	6.3977	6.2338	7.695	7.1804	6.6927	6.1029	6.4228	6.2289	7.695
LOC541973		7.5855	7.6041	7.6943	6.5608	6.5472	6.8812	7.5577	7.4364	7.6218	7.0495	7.1134	7.0105	7.3126	7.1636	7.1581	6.8206	7.0558	6.8778	7.6943
LOC100274052		7.6896	7.5754	7.5339	6.0238	5.7326	6.1767	7.3284	7.4529	7.4254	7.1957	7.1462	7.2308	7.2704	7.0185	6.9506	6.8995	7.2824	7.0533	7.6896
LOC100285733		7.6845	7.6587	7.5915	7.1238	7.0762	7.1775	7.4832	7.5598	7.6273	7.3666	7.379	7.4804	7.4703	7.3506	7.329	7.3663	7.4123	7.3843	7.6845
LOC100285004		7.4211	7.4769	7.383	7.6133	7.6423	7.6837	7.6124	7.6828	7.6317	7.0365	7.3653	7.2016	7.3039	7.5294	7.3789	7.3642	7.2595	7.2931	7.6837
LOC100384522		6.069	6.2667	6.1055	6.1854	6.0614	6.0364	6.2369	6.2806	6.217	7.1837	6.8985	6.772	7.5366	6.7348	6.4935	7.6726	6.7972	7.4378	7.6726
LOC103633239		1.7927	2.0057	2.6766	7.6641	7.6714	7.4553	4.7692	4.2744	4.3056	4.4523	5.073	4.6411	4.3562	5.9216	5.998	5.6397	4.5101	5.2998	7.6714
LOC542365		5.6663	5.8746	5.723	7.5215	7.6699	7.6334	6.0634	5.9426	5.6682	2.7211	3.1123	2.3997	3.2748	4.7316	4.4688	3.3065	2.5024	3.7259	7.6699
LOC100381315		6.8128	6.7079	6.9956	7.6694	7.6538	7.5986	6.9662	7.036	7.1486	7.1428	7.5634	7.3662	7.3966	7.6457	7.4323	7.4316	7.4445	7.4124	7.6694
LOC542316		6.8597	6.9602	6.8948	7.6693	7.6685	7.5965	7.0582	7.1554	7.0931	6.4673	6.6091	6.5089	6.9301	6.7931	6.752	6.7331	6.5512	6.7036	7.6693
LOC100382364		6.1311	6.2037	6.1785	6.5285	6.6724	6.7666	6.2751	6.236	6.281	7.6691	7.2642	7.344	5.7887	6.6979	7.1354	7.3085	7.299	7.3143	7.6691
LOC732809		5.1913	5.1351	4.9834	7.6342	7.6676	7.4167	5.7064	5.6288	5.4891	6.245	6.4592	6.4785	5.7928	6.5795	6.2612	6.8307	6.1565	6.6463	7.6676
LOC100284878	GRMZM6G901724_P01	5.5577	5.7317	5.8461	7.6651	7.615	7.4085	6.1872	6.0346	6.191	6.3657	6.5662	6.5564	6.3927	6.6619	6.5608	6.5239	6.5826	6.5425	7.6651
LOC100278099		5.2447	4.8909	4.4419	3.8658	3.3697	4.2208	4.6771	4.8071	4.6952	7.5661	7.6625	7.2801	6.3313	7.1014	7.1967	7.2404	7.3559	7.2666	7.6625
LOC100284351		5.4672	5.3406	5.7353	6.6793	6.8478	6.6084	5.5942	5.8357	5.8198	7.172	7.6594	6.9876	6.4567	7.4174	7.1531	7.4785	7.0084	7.3339	7.6594
LOC100192461	gly1	6.3096	6.4395	6.5193	7.2739	7.6561	7.4276	6.6899	6.6563	6.444	5.9427	6.2317	6.1288	6.4135	6.4893	6.3701	6.353	6.1927	6.2789	7.6561
LOC100274263		4.7492	4.8324	4.9726	7.6551	7.3267	7.0634	5.4725	5.4105	5.4815	4.3833	4.6572	4.5684	4.8648	5.0059	4.8716	4.8119	4.5953	4.7329	7.6551
LOC100281085		7.3633	7.1937	7.3004	5.6176	4.996	5.8706	7.2428	7.2325	7.6548	5.3513	5.4261	5.3879	5.8045	5.1329	5.231	5.1941	5.4103	5.2108	7.6548
LOC100283793		7.4011	7.3813	7.3261	7.6061	7.6388	7.6536	7.4428	7.3881	7.4745	7.2488	7.3585	7.2696	7.4413	7.4498	7.4947	7.4137	7.3684	7.4166	7.6536
LOC100274481	GRMZM2G162359_P01	1.8642	2.1727	2.0107	7.6527	7.2843	7.5007	3.6048	3.3894	3.1589	2.2315	2.2909	2.0948	4.8279	3.5751	3.7631	2.2233	2.1804	2.1326	7.6527
LOC100284921	GRMZM2G142097_P02	7.2158	7.1035	7.0992	5.5322	5.3265	5.7965	6.9588	6.97	7.0112	7.6525	7.3512	7.5383	6.9203	7.1977	7.3739	7.2539	7.4903	7.3424	7.6525
LOC100273241		7.616	7.5424	7.4084	5.9555	5.7722	6.236	7.2916	7.3991	7.2989	7.6503	7.4681	7.5274	7.465	7.4591	7.3578	7.4452	7.57	7.4872	7.6503
LOC542695		6.3809	6.4123	6.8405	7.0751	7.1752	7.0825	6.7005	6.6781	6.7269	7.2846	7.6474	7.2492	6.6578	7.6188	7.5229	7.4271	7.3316	7.3652	7.6474
LOC100381563	GRMZM2G327686_P01	6.9317	6.8411	7.1585	6.9645	6.9889	6.9198	7.1037	7.1545	7.1451	7.3606	7.5909	7.6465	7.1017	5.5718	7.5028	7.6317	7.5224	7.6204	7.6465
LOC100281048		5.9228	6.0067	5.8468	6.5771	7.0331	6.4666	5.6825	5.9069	5.8915	7.4086	7.5444	7.489	7.3213	7.5512	7.5763	7.5479	7.6458	7.595	7.6458
LOC103631716		5.8308	6.0129	6.0198	7.6105	7.6452	7.4717	6.3497	6.2331	6.1583	5.0004	5.2545	5.2836	6.3437	5.7972	5.9119	5.4464	5.1914	5.353	7.6452
LOC103639086		7.0666	6.8533	7.082	6.8796	6.9937	6.8736	6.6399	6.7637	6.6351	7.3595	7.6414	7.0115	5.9582	7.2771	6.9895	7.1451	7.2037	7.1837	7.6414
LOC100278292	GRMZM2G034243_P01	6.7124	6.6256	6.5417	5.1363	5.1183	5.4461	6.319	6.3267	6.2376	7.6385	7.3332	7.4002	6.9565	7.2381	7.2973	7.284	7.3556	7.3162	7.6385
LOC100240694		7.5357	7.5507	7.5311	7.2962	7.233	7.3382	7.5085	7.5709	7.6364	7.1714	7.4073	7.3306	7.2643	7.4161	7.4728	7.3589	7.3992	7.3335	7.6364
LOC103638615		2.8622	2.7185	3.0666	7.6315	7.5999	7.3825	4.7524	4.6174	4.6533	4.1727	4.959	4.358	5.1041	5.8069	5.8655	5.2695	4.4744	5.0394	7.6315
LOC103627063		7.4074	7.2537	7.3637	6.011	6.7919	6.7005	7.2375	7.6314	7.4558	6.4273	6.5048	6.4944	6.9109	6.6906	6.4332	6.8072	6.7013	6.7706	7.6314
LOC100279598	GRMZM2G181236_P02	4.0646	4.0901	4.2409	7.6312	7.5164	7.2883	5.0122	4.8663	4.5927	3.5033	4.1223	3.9953	5.2778	5.617	5.5769	4.8928	3.966	4.6484	7.6312
LOC100382079	GRMZM2G018484_P01	6.9945	7.0437	7.3236	7.5419	7.6311	7.5569	7.2106	7.1962	7.3537	7.1736	7.3044	7.3106	7.1032	7.3179	7.3812	7.205	7.2973	7.2307	7.6311
LOC100192782		6.0635	6.0344	5.7992	4.0225	3.7777	4.0196	5.5784	5.7502	5.5908	7.6288	7.3514	7.4007	6.9992	7.1412	7.153	7.4101	7.6029	7.4319	7.6288
LOC100273132	GRMZM2G079127_P01	5.9096	6.1107	6.2049	7.5793	7.6288	7.5235	6.5541	6.4756	6.4046	0.2124	0.3739	0.2928	5.5458	3.4317	1.1016	0.5387	0.8179	0.7117	7.6288
LOC100192036	GRMZM2G143917_P01	6.7627	6.7142	6.7532	5.3183	5.3542	5.6238	6.5126	6.5386	6.2848	7.6278	7.4299	7.6237	7.2235	7.3427	7.4613	7.4206	7.5417	7.4698	7.6278
LOC100275407		7.6273	7.4389	7.1282	6.1156	5.7725	6.5616	7.1334	7.1223	7.3023	7.2184	7.4198	6.63	6.7973	6.9343	6.7959	7.1144	7.2868	7.1781	7.6273
LOC100383955	GRMZM2G372297_P01	7.6264	7.5654	7.6058	6.4322	6.2338	6.6141	7.4807	7.5532	7.2958	7.5512	7.5127	7.5944	7.4964	7.4127	7.3853	7.5304	7.5793	7.5564	7.6264
LOC100282869	GRMZM2G057374_P01	7.6152	7.5325	7.4209	5.8458	5.7371	6.0951	7.2893	7.3239	7.3549	7.626	7.2004	7.4484	7.4448	7.1507	7.2677	7.3361	7.3992	7.3883	7.626
LOC100282825	GRMZM2G149556_P01	7.2536	7.2724	7.2572	7.601	7.5943	7.4751	7.1776	7.3418	7.462	5.1718	5.341	5.0134	7.626	6.1451	5.5313	5.2725	5.4574	5.347	7.626
LOC100278289		7.3655	7.3028	7.3791	7.1839	7.1932	7.3095	7.2995	7.3457	7.3567	7.2892	7.5062	7.3387	7.5034	7.6247	7.4939	7.0967	7.4476	7.2049	7.6247
LOC100281348	GRMZM2G090271_P01	6.6989	6.4807	6.4611	5.2442	5.1489	5.4972	6.3895	6.3246	6.4444	7.5874	7.4471	7.6235	6.8714	7.2209	7.3036	7.4412	7.5428	7.5015	7.6235
LOC100280384	GRMZM2G337143_P02	7.5367	7.5413	7.6232	6.6778	6.6256	6.8024	7.6006	7.4716	7.4942	6.5931	6.584	6.6856	6.5614	6.4982	6.6133	6.5703	6.5279	6.5249	7.6232
LOC100281015		5.2575	5.2731	5.4786	7.6226	7.5301	7.3143	5.962	5.7798	5.6401	6.2273	6.4394	6.4967	6.4143	6.8727	6.7925	7.0126	6.3287	6.7884	7.6226
LOC100382179	GRMZM2G089506_P01	1.8753	1.7233	2.1753	7.538	7.6216	7.3648	4.6265	4.2843	4.3762	2.1612	2.4053	2.1232	3.6732	3.1836	3.0754	3.01	1.9	2.5384	7.6216
LOC541790		7.4153	7.3196	7.208	5.8217	5.6255	6.1029	7.218	7.2355	7.1309	7.607	7.4994	7.6197	7.4416	7.2874	7.3234	7.4429	7.4886	7.4927	7.6197
LOC100192895		7.6193	7.5562	7.3648	6.2434	6.1616	6.5194	7.3702	7.4806	7.463	7.208	7.118	7.3283	6.855	6.9196	7.0271	7.3892	7.3105	7.352	7.6193
LOC100303896		6.6036	6.452	6.3986	7.2922	7.357	7.2687	6.7238	6.6401	6.7212	7.2679	7.4753	7.3047	6.953	7.619	7.5513	7.4912	7.2929	7.4072	7.619
LOC100281201		0	7.1979	7.2738	0	0	0	0	0	0	7.4833	7.6176	7.2848	7.1207	7.213	7.2505	7.4353	7.3664	7.5541	7.6176
LOC100382070		4.9079	4.883	4.9301	7.6159	7.459	7.3023	5.6906	5.4981	5.5962	4.9126	5.0347	5.0671	4.5856	5.085	5.1576	4.9776	4.9396	4.9841	7.6159
LOC100282887		6.7746	6.7298	6.7371	5.7973	5.9198	6.094	6.6466	6.5939	6.5929	7.5518	7.4455	7.6157	7.2041	7.4127	7.5298	7.4585	7.5763	7.4608	7.6157
LOC100216551		7.5351	7.5088	7.3895	6.7164	6.722	6.8773	7.4845	7.4936	7.6116	6.9324	6.9539	6.7739	6.838	6.8272	6.8797	6.8893	6.7924	6.8592	7.6116
LOC103639304		5.7158	5.6908	5.7163	5.8461	5.9944	5.9475	5.7389	5.801	5.7561	7.2943	7.4067	7.3131	7.6101	7.4638	7.4714	7.2791	7.3901	7.3226	7.6101
LOC100281620		7.4771	7.6094	7.5218	6.6547	6.5764	6.7892	7.4449	7.4805	7.4398	6.9725	6.9185	7.1919	7.3257	6.8079	6.9065	6.9186	7.0005	6.9194	7.6094
LOC100274150	GRMZM2G108643_P01	7.6082	7.499	7.4102	6.087	6.0363	6.3775	7.3167	7.3584	7.3015	7.5122	7.303	7.4209	7.1295	7.2424	7.2892	7.3089	7.4447	7.3552	7.6082
LOC100281439		6.2378	6.3481	6.1365	5.2996	5.3637	5.59	6.2575	6.1924	6.2091	7.4424	7.6065	7.189	6.5129	6.8226	7.208	7.0717	7.3133	7.1711	7.6065
LOC100193965		7.6058	7.5881	7.4408	6.9269	6.8684	7.1123	7.4619	7.4822	7.5889	6.9347	7.1074	7.1842	7.1756	7.1493	7.206	7.1884	7.1825	7.1995	7.6058
LOC100191791		1.0923	1.2232	1.1134	7.463	7.604	7.4682	4.986	4.3677	4.4291	0.1263	0.2075	0.276	2.2979	2.2211	2.3136	0.5563	0.4291	0.5565	7.604
LOC542581		6.7969	6.8233	6.7339	7.4386	7.6038	7.4227	6.9943	6.9877	7.0061	6.5683	6.8185	6.8156	6.8356	6.7811	6.7929	6.7497	6.7121	6.7591	7.6038
LOC100273659		5.5594	5.7952	5.8671	7.5841	7.5998	7.4154	6.2308	6.1863	6.1109	6.0602	6.3661	6.2671	6.7018	6.6319	6.7302	6.4174	6.2462	6.3641	7.5998
LOC100282418		6.8621	6.9224	6.8444	7.5029	7.5991	7.4938	7.1139	7.1116	7.14	6.7008	6.8262	6.8882	7.0859	7.094	6.9571	7.0202	6.9568	6.9716	7.5991
LOC100277261		7.4159	7.2843	7.3349	5.694	5.5894	6.0358	7.093	7.1673	7.1169	7.599	7.3693	7.4773	7.3741	7.2272	7.3901	7.3858	7.4792	7.4253	7.599
LOC100276013		7.5988	7.2288	7.2361	5.9136	5.8178	6.1962	7.1099	7.1425	7.0575	7.5884	7.3676	7.5141	7.3259	7.2707	7.3684	7.3029	7.4568	7.4025	7.5988
LOC542389		6.734	6.7653	6.7089	7.5983	7.5458	7.4843	6.8122	6.9003	6.8448	6.7136	6.7525	6.775	6.8902	6.8468	6.8574	6.8559	6.7305	6.8468	7.5983
LOC100282819		6.6701	6.5955	6.6058	7.5139	7.5978	7.5011	6.8712	6.8541	6.9256	6.6368	6.8154	6.8619	6.7721	7.0185	6.9726	6.9548	6.9135	6.9521	7.5978
LOC100282549	GRMZM2G162369_P01	7.5967	7.5112	7.3997	6.1849	5.9653	6.4487	7.2975	7.335	7.3969	7.1594	7.1151	7.2323	6.7561	7.092	7.0856	7.0129	7.1863	7.0908	7.5967
LOC100275154		6.3999	6.5388	6.6435	7.5936	7.5965	7.4953	7.0047	7.1487	7.0399	5.2151	4.9693	5.4154	6.6739	5.9717	5.8569	5.804	5.4653	5.6782	7.5965
LOC542476		0	0	0	0	0	0	0	0	0	7.4705	7.5274	7.5954	7.4399	7.5798	7.5807	7.523	7.508	7.5369	7.5954
LOC100383920	GRMZM2G046587_P02	7.1707	7.0546	7.0488	5.7322	4.6618	5.8935	6.845	6.9292	5.9731	7.5374	7.3401	7.5947	7.0953	7.3279	7.3328	7.4438	7.5292	7.4663	7.5947
LOC100282516		5.8666	5.7185	5.7834	4.5668	4.5208	4.7317	5.5709	5.6107	5.6172	7.3736	7.5945	7.224	7.1105	7.269	7.2616	7.3774	6.843	7.2741	7.5945
LOC100283777		7.4921	7.4652	7.5041	6.2634	6.1729	6.4848	7.3809	7.4619	7.3621	7.4703	7.2609	7.5868	7.1333	7.2017	7.4334	7.2819	7.5898	7.3221	7.5898
LOC100276225		7.5895	7.3591	7.3346	5.8594	5.8041	6.131	7.2611	7.2421	7.1769	6.3921	6.2637	6.2475	6.3284	6.2566	6.1184	6.2474	6.3035	6.3351	7.5895
LOC100274126	GRMZM2G109070_P01	6.8476	7.2481	7.2115	7.5881	7.5379	7.5258	7.3912	7.4369	7.4895	5.9248	6.1645	5.9773	6.6083	6.2367	6.2878	5.9967	6.0487	6.0214	7.5881
LOC100283846		7.5542	7.1935	7.4242	6.5784	6.5236	6.6894	6.9692	7.0827	7.5846	6.2037	6.4415	6.497	7.0834	6.5119	6.4481	6.4577	6.7355	6.5262	7.5846
LOC100282772		6.983	7.0214	6.9666	7.513	7.5792	7.487	7.1527	7.1766	7.2619	6.7058	6.8234	6.8384	6.9532	6.9816	6.925	6.9719	6.9648	6.9526	7.5792
LOC541999		4.9133	5.2182	5.1254	7.4322	7.5778	7.3669	5.7528	5.6541	5.8004	5.0384	5.631	5.5423	6.0588	6.0958	5.863	5.9988	5.7162	5.9044	7.5778
LOC100275035		3.5941	3.3967	3.2646	7.5771	7.2154	7.0744	4.793	4.8771	4.9182	3.8752	3.9248	3.8522	5.9501	4.5878	4.1626	3.9391	3.7571	3.8848	7.5771
LOC100192654		6.9785	7.201	7	7.505	7.4922	7.5767	7.2281	7.211	7.1501	6.7073	6.8296	6.8359	6.7436	6.9653	7.0539	6.5547	6.7014	6.6205	7.5767
LOC103644004		7.5556	7.5586	7.4555	6.0628	6.0136	6.3063	7.3346	7.3958	7.4533	7.5107	7.535	7.4324	7.5326	7.5656	7.445	7.467	7.5747	7.5175	7.5747
LOC100276789		6.9573	6.9447	6.9251	7.489	7.5742	7.5203	7.147	7.2373	7.228	6.7284	6.9475	6.9397	6.924	7.078	7.0298	6.962	6.9694	7.0028	7.5742
LOC100280083	GRMZM2G052088_P01	7.3465	7.4085	7.3332	7.5156	7.5351	7.5734	7.4525	7.4766	7.4279	6.9463	7.1599	7.014	7.1316	7.1254	7.1968	7.1252	7.0302	7.0998	7.5734
LOC100382367		5.0577	5.0734	5.5693	7.5115	7.5729	7.4314	5.6808	5.6032	5.6514	6.1719	6.6729	6.2335	5.8687	6.825	6.709	6.56	6.2544	6.4421	7.5729
LOC100280791	GRMZM2G157007_P01	7.1199	6.8682	6.9912	5.1525	5.0549	5.5069	6.7706	6.6419	6.7141	7.5705	7.2955	7.5053	7.2041	7.3657	7.3833	7.2269	7.5686	7.3235	7.5705
LOC100284052		7.5696	7.5663	7.5089	7.3506	7.3497	7.4701	7.4224	7.492	7.4982	7.451	7.39	7.4579	7.3552	7.3934	7.4782	7.4632	7.4911	7.4521	7.5696
LOC541705		5.6229	5.4176	5.2302	4.8214	4.9012	4.8701	5.1118	5.2443	5.2658	7.5693	7.4158	7.2177	5.6603	7.119	7.218	7.381	7.5411	7.4025	7.5693
LOC542700		7.5685	7.4232	7.5216	7.2392	7.2779	7.3787	7.4893	7.4843	7.4999	7.2841	7.559	7.2466	6.9081	7.2734	7.2357	7.3317	7.2463	7.3172	7.5685
LOC100274949		6.7581	6.6675	6.9515	7.5679	7.5004	7.3835	7.005	6.9905	7.1417	5.2398	5.6267	5.6828	6.6711	6.0865	5.8672	5.7082	5.5462	5.6911	7.5679
LOC103627610		7.2832	7.5004	7.5651	5.4283	5.3472	5.7108	7.0854	7.2842	7.3999	3.1613	2.9751	3.1585	4.9713	3.5187	2.9445	3.5476	3.304	3.5889	7.5651
LOC542438		7.3729	7.4654	7.4882	7.0313	6.9468	7.1035	7.3317	7.5201	7.4255	7.2466	7.5634	7.4289	7.477	7.4662	7.4444	7.3661	7.4829	7.4001	7.5634
LOC100285185		6.998	6.9557	6.9368	7.3581	7.4124	7.3575	7.0657	7.1043	7.1062	7.0296	7.2828	7.2016	7.2756	7.5629	7.4877	7.3314	7.2918	7.3844	7.5629
LOC100280613		7.0701	7.0258	6.9562	7.2237	7.1969	7.2319	7.0791	7.1554	7.2151	7.3157	7.561	7.3148	7.2704	7.4732	7.3746	7.4374	7.4008	7.4287	7.561
LOC100282806		7.2238	7.3215	7.2754	6.0489	6.058	6.2335	7.0864	7.1332	7.0812	7.3176	7.3044	7.4593	6.2767	7.2306	7.3996	7.2743	7.558	7.3616	7.558
LOC100192599	GRMZM2G095082_P02	6.678	6.3361	6.4334	5.114	5.0601	5.3122	6.2385	6.1842	6.0647	7.5579	7.023	7.1098	6.6908	6.6364	6.8583	6.9915	7.001	7.0188	7.5579
LOC100281109	Loricrin	6.3302	6.1261	6.4666	6.5148	6.5341	6.4555	6.268	6.2851	6.3749	6.8583	7.3339	6.836	6.9393	7.5571	7.2704	7.333	7.0065	7.2172	7.5571
LOC100278372		7.3611	7.179	7.1744	5.9699	5.7482	6.0443	7.1115	7.1676	7.1506	7.5537	7.4919	7.4965	7.2455	7.4541	7.339	7.4891	7.4889	7.5013	7.5537
LOC100285268		6.8081	6.8519	6.7468	7.5287	7.5531	7.49	7.0566	7.0722	7.147	6.7989	6.9879	6.8378	6.9851	7.234	7.1345	7.1286	7.0902	7.1348	7.5531
LOC100285347		7.2529	7.1618	7.1086	5.894	5.7909	6.0443	7.0102	6.9967	6.9968	7.5451	7.3855	7.5231	7.2476	7.2851	7.3705	7.4223	7.497	7.4099	7.5451
LOC541669		7.5428	7.5265	7.3375	6.3894	6.3502	6.7064	7.2856	7.1965	7.1648	6.2637	5.7663	6.1094	5.824	5.5511	5.8344	5.8952	6.0294	5.9168	7.5428
LOC100274244		4.931	4.8815	5.1271	7.3819	7.5426	7.2299	5.7806	5.6321	5.5571	5.9104	6.4003	6.2618	5.8805	6.7548	6.6311	6.7864	6.0678	6.6024	7.5426
LOC100135421		5.9583	5.9182	6.3706	6.1782	6.1802	6.2208	5.9313	6.0179	6.2268	6.8311	7.3654	6.7999	6.1617	7.5377	7.3077	7.2144	7.0814	7.159	7.5377
LOC100191590	GRMZM2G333448_P01	5.0112	4.9231	5.3424	7.5339	7.3521	7.3591	5.8315	5.6351	5.9182	4.5456	5.136	4.5597	4.66	5.0013	4.7641	5.1504	4.7455	5.0084	7.5339
LOC542555		6.5249	6.5569	6.5222	7.3186	7.5327	7.3551	6.726	6.7016	6.7339	6.3212	6.4316	6.4454	6.7024	6.6435	6.5495	6.5497	6.4518	6.5186	7.5327
LOC100276195		7.5325	7.2581	7.2182	5.6097	5.2675	5.8188	7.0589	7.2062	6.9761	7.4363	7.2092	7.3189	6.4391	6.8594	7.0808	7.119	7.2568	7.2271	7.5325
LOC100280571		6.896	7.0129	7.0943	7.5299	7.2814	7.3428	7.1707	7.1288	7.1864	6.8652	6.9172	7.0508	6.6128	6.9733	7.0519	6.9147	6.8633	6.9572	7.5299
LOC100275169		6.1554	6.0321	6.3749	7.049	6.9881	7.057	6.2658	6.307	6.4868	6.8897	7.4435	6.9263	6.9886	7.5297	7.258	7.3038	7.0311	7.1991	7.5297
LOC100192778	GRMZM2G063617_P01	7.0197	7.0092	6.9018	7.4849	7.5293	7.4584	7.2367	7.1392	7.3224	6.9947	7.2092	7.1258	7.1587	7.3413	7.203	7.3049	7.1962	7.2248	7.5293
LOC100282495	GRMZM2G172357_P02	7.2036	7.2142	7.1452	7.5275	7.4787	7.4133	7.2176	7.2987	7.4178	6.8298	7.1421	6.9033	7.3369	7.2024	7.0296	7.07	6.9679	7.0568	7.5275
LOC100273201		7.4354	7.2609	7.2924	5.9285	5.6721	6.0972	7.1823	7.1999	7.1467	7.5258	7.2743	7.4303	7.1313	7.1825	7.2504	7.1988	7.4174	7.2984	7.5258
LOC100191540		6.6861	6.7584	6.7488	7.4149	7.5252	7.4584	6.9564	6.7971	6.7929	6.5046	6.5537	6.5543	6.3953	6.6686	6.7546	6.4967	6.5095	6.5265	7.5252
LOC103637089		5.7946	5.8817	5.9721	3.9521	3.853	4.277	5.3781	5.5065	5.2634	7.525	6.9695	7.2786	6.7231	6.8069	7.2596	6.8891	7.2333	7.1759	7.525
LOC103649888		3.4743	3.6688	3.8657	7.5243	7.1744	7.2732	5.1996	4.905	4.8193	4.1391	4.4137	4.0249	3.6206	4.6728	4.383	4.6114	3.6963	4.3745	7.5243
LOC100127014		6.8422	7.0216	6.3332	5.4237	5.5532	5.1885	7.5192	7.3613	6.7936	4.2985	2.6448	2.9797	5.8538	3.8721	3.2645	3.7316	3.1242	3.65	7.5192
LOC100194224	IDP65	6.7493	6.6612	6.6616	7.5182	7.4849	7.426	6.948	6.8798	6.9659	6.7961	6.917	6.9997	7.0303	7.0765	7.0342	7.0791	7.1341	7.0964	7.5182
LOC103627094		5.7779	5.7027	5.6063	4.4434	4.5157	4.7134	5.3833	5.5785	5.8514	7.0771	7.5182	6.9758	7.304	7.3978	7.2539	7.175	7.2287	7.1728	7.5182
LOC103630200		6.7332	6.6304	6.5793	7.2604	7.4189	7.2415	6.823	6.8054	6.8759	7.3003	7.3433	7.4882	6.9937	7.4348	7.4853	7.5069	7.411	7.5146	7.5146
LOC103634557		6.4279	6.2808	6.5257	6.0393	6.0294	6.2334	6.3956	6.4606	6.5396	7.0533	7.3495	7.1432	6.1546	7.4718	7.5143	7.1356	7.209	7.1252	7.5143
LOC542327		7.0461	7.2053	7.0988	7.5125	7.5007	7.4562	7.2559	7.2906	7.2167	6.8589	6.9878	7.0535	7.2939	7.1069	7.1944	7.1215	7.0767	7.1096	7.5125
LOC100284304		6.642	6.5826	6.4655	7.4885	7.5117	7.3672	6.8551	6.8124	6.9014	6.9576	7.0215	7.0564	6.8354	7.216	7.0917	7.122	7.1149	7.103	7.5117
LOC100191673		7.0204	7.0996	7.0205	7.511	7.4523	7.4841	7.1266	7.0831	7.114	6.7489	6.9041	6.8931	6.8365	6.9389	6.9358	6.9494	6.8861	6.9214	7.511
LOC103654691		6.185	6.5234	6.4836	7.5091	7.5108	7.4492	6.6651	6.5922	6.5636	6.3597	6.657	6.5033	6.52	6.7642	6.7882	6.6191	6.474	6.5196	7.5108
LOC100285495	GRMZM2G472643_P01	7.5086	7.3964	7.4069	6.6892	6.6281	6.7166	7.1757	7.1193	7.349	6.7667	6.754	6.6478	6.745	6.7181	6.5442	6.7224	6.7733	6.6999	7.5086
LOC100273433		4.9662	5.0918	5.2379	7.4371	7.5082	7.237	5.5271	5.6085	5.4229	5.7475	6.1919	5.8892	5.7538	6.4107	6.2382	6.127	5.905	6.1172	7.5082
LOC100216568	GRMZM2G001724_P01	7.5073	7.2192	6.9513	5.2013	4.8032	5.423	6.803	6.9542	6.8344	4.9971	5.7662	5.5061	7.1056	5.6815	4.5676	5.8044	5.6707	5.4794	7.5073
LOC100274480		6.9919	7.1435	7.1379	7.1745	7.2284	7.2377	7.0701	7.2452	7.0466	6.1862	6.2563	6.5517	7.5038	6.8263	6.6146	6.6963	6.3456	6.6106	7.5038
LOC100283174	COL8	7.3122	7.2368	7.1214	5.4454	5.3877	5.8057	7.0253	6.999	7.232	7.4183	7.5006	7.3485	7.194	7.2026	7.2913	7.2677	7.4637	7.3339	7.5006
LOC100501869		5.8721	5.8714	5.8765	5.8064	5.9004	6.1389	6.0354	6.0003	6.0902	7.3715	7.4998	7.2121	6.736	7.2821	7.2996	7.3907	7.2484	7.3699	7.4998
LOC100279412		7.2425	7.288	7.1908	7.4114	7.3263	7.3732	7.2117	7.2864	7.4994	4.7896	4.9023	4.5229	6.3178	5.4028	4.9115	4.8052	4.8098	4.6781	7.4994
LOC100280767		7.0857	7.1887	7.157	7.3131	7.4989	7.442	7.234	7.218	7.1713	7.0074	7.0016	7.1985	6.9835	7.0954	7.2441	7.0785	7.1306	7.1144	7.4989
LOC100282859		7.4947	7.4807	7.3217	6.287	6.3345	6.5123	7.2939	7.3319	7.3268	7.2227	7.1705	7.1498	7.1375	7.1094	7.0999	7.0825	7.2126	7.1336	7.4947
LOC100276034		7.171	7.1304	7.035	6.8244	6.8148	6.9462	7.0083	7.1237	7.2528	7.0821	7.3275	7.1761	7.3409	7.4941	7.3517	7.3247	7.2767	7.3265	7.4941
LOC100381464		6.822	6.8752	6.7923	5.9264	5.7926	6.0689	6.7889	6.9261	6.9609	6.8118	6.6225	6.5751	7.494	6.964	6.8034	7.0457	7.003	7.0856	7.494
LOC100277608		7.4936	7.3999	7.2925	6.0488	5.8895	6.1519	7.1911	7.3208	7.2262	7.1955	7.1468	7.2316	7.2438	7.0873	7.0326	7.007	7.19	7.0963	7.4936
LOC103632539		6.551	6.9854	6.0626	5.8373	5.6356	5.435	7.4931	7.404	6.8209	0	0	0	2.3276	0.8744	0.2571	0	0	0.0241	7.4931
LOC100273120	GRMZM2G436986_P01	7.4879	7.2954	7.2767	5.9719	5.9471	6.0899	7.1258	7.092	7.1155	7.2005	6.7847	6.8921	7.1377	6.9577	6.8021	6.7252	6.9792	6.8411	7.4879
LOC103644592		4.8644	4.7905	4.874	4.2288	4.1475	4.2872	4.4672	4.4494	4.1861	7.4863	7.1706	7.2623	6.8099	6.9237	7.1033	7.0872	7.3263	7.1699	7.4863
LOC100280323	GRMZM2G125544_P01	5.848	5.9399	6.2434	7.3828	7.4787	7.4296	6.4036	6.3689	6.3459	7.1204	7.4673	7.109	7.2449	7.4849	7.4523	7.3165	7.173	7.2624	7.4849
LOC100282953		6.7104	6.5836	6.637	7.3213	7.4827	7.3337	6.8811	6.8466	6.9579	6.6529	6.7206	6.7681	6.9227	6.9984	6.8594	6.894	6.8013	6.8973	7.4827
LOC101027200		6.6376	6.6721	6.6388	7.4374	7.4825	7.3396	6.9386	6.9488	7.0407	6.7695	6.9286	6.9273	6.8924	7.0324	6.9803	6.9714	7.0316	7.0497	7.4825
LOC100191227	GRMZM5G836174_P02	4.8364	4.971	6.3802	7.2094	7.4813	7.2786	6.5036	6.4695	5.3926	2.3912	2.4292	3.5941	5.3948	4.1607	4.3373	3.5508	2.57	3.3364	7.4813
LOC541901		7.2244	7.1386	7.0435	7.2177	7.2308	7.2973	7.0894	7.1771	7.1813	7.174	7.4794	7.2956	7.2257	7.452	7.432	7.4357	7.3615	7.4267	7.4794
LOC542441		7.0105	7.0051	6.9965	7.4783	7.4698	7.3964	7.1591	7.2042	7.1719	7.0586	7.2145	7.1217	7.2012	7.3619	7.3647	7.2122	7.1497	7.1775	7.4783
LOC100192010		7.4783	7.3933	7.4625	6.1957	6.0197	6.3698	7.3432	7.4268	7.3171	7.4667	7.2366	7.4486	7.1262	7.1076	7.2477	7.157	7.3102	7.2023	7.4783
LOC103650436		6.5111	6.5468	6.4894	5.8178	5.9105	6.018	6.3597	6.4657	6.3556	7.4133	7.2704	7.4758	7.2301	7.3209	7.4546	7.2119	7.3972	7.2684	7.4758
LOC606413		6.0544	6.2616	6.2307	7.4656	7.475	7.3051	6.5157	6.4025	6.3521	6.1365	6.5661	6.5259	6.427	6.4904	6.5776	6.708	6.5384	6.5812	7.475
LOC100136882		6.9119	6.9056	6.8192	5.543	5.4897	5.76	6.774	6.8332	6.7814	7.3995	7.2741	7.4731	7.1923	7.1457	7.2406	7.3335	7.4245	7.3696	7.4731
LOC100279242		4.2972	4.3957	4.9996	7.176	7.4706	7.232	5.3182	5.1967	5.2822	5.8928	6.3669	5.8611	5.9231	7.0112	6.7978	6.3885	6.0147	6.2953	7.4706
LOC100272844	GRMZM2G012479_P01	6.879	6.6484	6.7832	5.9631	5.9025	6.0696	6.6975	6.8289	6.5281	7.2215	7.0011	7.4703	7.2478	7.0723	7.1755	7.0659	7.2443	7.108	7.4703
LOC100284831		2.4077	2.2784	2.5696	7.4698	7.2238	6.8991	4.3877	4.1962	4.3949	3.9899	4.3312	4.3254	4.3433	5.1527	4.7324	5.0343	4.1692	4.8394	7.4698
LOC100283300		7.4684	7.386	7.3007	6.9196	6.8687	7.0097	7.3138	7.3866	7.4143	6.7961	6.9181	6.9596	7.0915	6.9836	6.9241	6.9842	6.9705	6.8949	7.4684
LOC100194018		6.8801	6.895	6.8528	7.4661	7.4375	7.4435	7.041	7.0144	7.0673	6.5814	6.9196	6.7183	7.1493	7.2545	7.2648	6.8123	6.8624	6.8017	7.4661
LOC100282468		6.057	6.3908	6.3077	7.4389	7.4658	7.4017	6.5083	6.4821	6.4972	5.8659	6.5016	6.1908	6.858	6.8542	6.5561	6.4106	6.3143	6.3974	7.4658
LOC103653580		0.5023	0.556	0.4919	0.5821	0.5098	0.4857	0.4746	0.5114	0.4989	6.9417	5.9776	5.8829	6.7734	6.5887	6.4637	6.643	7.4645	6.9119	7.4645
LOC100279973		4.6409	4.6501	4.946	6.2973	6.3555	6.6627	4.9717	4.9808	4.902	6.8625	7.1478	6.8016	6.1623	7.3437	7.4643	7.162	7.1632	7.1413	7.4643
LOC100273206	AC209987.4_FGP010	1.6348	1.4437	1.9656	7.4642	7.3926	7.0777	3.8222	3.3	3.3207	3.2858	3.5719	3.5715	4.1753	4.2501	4.3079	3.5854	3.4259	3.7017	7.4642
LOC100281701		6.411	6.5472	6.4552	7.3146	7.4639	7.4069	6.7438	6.6886	6.632	6.2898	6.3965	6.3816	6.5529	6.5985	6.5516	6.5474	6.3095	6.4535	7.4639
LOC100192684	GRMZM2G165511_P01	7.1344	7.1324	7.1335	7.3493	7.3128	7.2975	7.1955	7.2335	7.217	7.2936	7.4626	7.3271	7.2496	7.4177	7.4274	7.4461	7.4177	7.414	7.4626
LOC103626150		3.6535	3.8443	4.29	7.3849	7.4619	7.2342	5.2469	5.1241	4.7971	4.1039	4.7001	4.4232	4.6964	5.3368	4.9671	5.1516	4.3544	4.9114	7.4619
LOC100276026	GRMZM2G371944_P01	6.9893	6.8987	6.9241	6.4212	6.3624	6.6077	6.9302	6.8878	6.8626	7.2471	7.316	7.4598	6.9283	7.0547	7.2014	7.2857	7.306	7.305	7.4598
LOC103632819		2.2779	1.9178	2.5945	7.4514	7.3205	7.0518	4.0204	3.7154	3.8551	5.4741	6.0394	5.6101	5.1163	6.4931	6.3074	6.4227	5.5795	6.2047	7.4514
LOC100383462		7.4305	7.4494	7.1889	6.1607	5.8928	6.3138	7.2703	7.3257	7.3291	5.818	5.954	6.3518	6.8729	6.4051	5.7969	5.7928	6.0012	5.8004	7.4494
LOC100281217		2.9108	2.6625	3.3937	7.4489	7.3504	7.1262	4.5565	4.2246	4.5176	4.8417	5.427	5.132	4.2526	5.724	5.592	5.535	5.0191	5.3454	7.4489
LOC100283234		6.7454	6.5924	6.6995	5.2486	5.1833	5.4731	6.409	6.4726	6.3055	7.4472	7.2625	7.3854	6.8038	7.0982	7.2452	7.2299	7.3913	7.3028	7.4472
LOC100272399		4.8005	4.9759	5.2855	5.4729	5.5606	4.9659	4.8873	5.3857	5.2435	6.7737	7.3172	6.9113	7.4472	7.253	6.9313	7.393	7.3138	7.4027	7.4472
LOC100280979		7.2495	7.0806	7.2352	6.4768	6.3546	6.7869	7.2519	7.4465	7.421	4.6394	4.7109	4.5852	6.1119	4.9336	4.6886	4.4696	4.2935	4.5279	7.4465
LOC541834		7.4461	7.2878	7.1451	6.0804	5.9925	6.2877	7.0728	7.1172	7.2785	6.1658	6.5539	5.0305	7.278	6.8037	6.7782	5.7829	5.5133	5.7537	7.4461
LOC103638768		7.1817	7.4458	7.244	6.7609	6.6697	6.8221	7.2359	7.2091	7.0933	7.1583	7.0764	7.2377	7.0916	7.0022	7.0166	7.1327	7.0692	7.1118	7.4458
LOC100283885		7.351	6.9318	6.8959	5.5852	5.4043	5.9236	6.6301	6.8546	6.7719	7.4447	7.3396	7.3934	7.4217	7.0144	7.1269	7.1798	7.2026	7.246	7.4447
LOC100282090	GRMZM2G162486_P01	6.3239	6.4443	6.8864	6.3864	6.4375	6.4246	6.6335	6.804	6.5897	6.5824	7.0957	6.9537	7.4409	7.3987	7.4175	7.1926	7.0367	7.1187	7.4409
LOC100272834	GRMZM2G033894_P01	7.4388	7.2627	7.0882	6.8611	6.9147	6.9999	7.1143	7.1591	7.232	7.144	7.0164	7.1613	7.1008	7.0656	7.1249	7.054	7.2276	7.1188	7.4388
LOC542467		4.1682	3.9004	4.0907	6.219	5.9683	5.8368	4.3839	4.2279	4.2693	7.4388	6.737	6.2681	7.0761	7.0428	6.6695	7.257	6.693	7.0876	7.4388
LOC100282717	GRMZM2G030915_P01	6.6321	6.5744	6.4867	7.3777	7.4386	7.3466	6.9218	6.8646	6.9399	6.4493	6.6388	6.6761	6.7369	6.8513	6.795	6.8316	6.7571	6.7895	7.4386
LOC100282817		6.369	6.397	6.3832	7.4382	7.3752	7.2549	6.5393	6.6709	6.627	6.1354	6.3838	6.1416	6.724	6.5648	6.4758	6.3744	6.2229	6.3608	7.4382
LOC732803		3.9344	4.1302	4.0801	7.4339	7.0851	6.9157	4.7811	4.5522	4.4317	4.5639	4.5181	4.7043	4.6958	4.6711	4.6685	4.4782	4.7471	4.4429	7.4339
LOC100279926		5.7519	5.8536	5.7027	7.4331	7.3751	7.3033	6.0801	6.0992	5.9686	6.2944	6.6219	6.5477	5.999	6.769	6.5188	6.9448	6.334	6.7652	7.4331
LOC100275812		2.7586	2.6893	2.5745	1.9758	1.7014	2.1866	2.7912	2.784	2.7104	6.643	7.0472	6.7408	5.0465	7.4327	7.2973	7.1344	6.5522	7.0201	7.4327
LOC100273217		5.2112	5.4194	5.4355	7.4092	7.4288	7.3697	5.9154	5.8285	5.9977	4.632	5.4145	4.4577	4.5074	5.947	5.8781	5.2183	4.7792	5.0588	7.4288
LOC541888		6.3492	6.5003	6.8381	7.088	7.4283	7.3751	6.6561	6.6584	6.6159	5.5241	5.5378	5.618	6.9665	6.5824	6.6036	5.5739	5.6614	5.611	7.4283
LOC100283099		7.3425	7.3901	7.394	6.1527	6.1266	6.3717	7.2507	7.3172	7.4272	7.0826	7.2648	7.2514	7.0802	7.2695	7.1618	7.0138	7.3848	7.1988	7.4272
LOC100191248		6.6992	6.7026	6.7364	6.8455	7.0111	7.4267	6.9213	6.9666	7.3004	6.6559	6.7144	6.7997	7.0681	6.989	6.9199	6.9101	6.9282	6.8125	7.4267
LOC732753		6.7616	6.901	6.8781	7.4234	7.4098	7.4141	6.9218	7.0024	7.0754	5.4259	5.7802	5.9	6.7065	6.255	6.1734	6.1483	5.7951	6.0217	7.4234
LOC100381303	TUBA4	5.7995	5.8453	5.777	7.0475	7.4219	7.0894	5.917	5.9237	5.95	3.7183	3.674	3.5048	5.0982	4.3095	4.0236	3.7665	3.8348	3.8083	7.4219
LOC103633559		6.5781	6.7575	6.8211	7.3188	7.3819	7.3096	6.9614	6.9206	6.8166	6.8352	7.0154	6.8515	7.4206	7.0527	6.9014	6.914	6.7749	6.8814	7.4206
LOC100193255		6.6118	6.5271	6.5628	4.9543	4.7785	5.2247	6.3166	6.3951	6.2287	7.4202	7.2121	7.395	6.8861	7.1871	7.226	7.1589	7.3346	7.1778	7.4202
LOC541699		5.351	5.3964	5.4983	7.4195	7.3852	7.1522	5.8661	5.7208	5.7339	5.3935	5.7338	5.4218	5.9436	5.8438	5.7404	5.801	5.5152	5.7547	7.4195
LOC100217059	GRMZM2G386525_P01	6.4355	6.3898	6.523	7.3018	7.4172	7.4079	6.6366	6.5724	6.6536	6.6529	6.8558	6.7287	6.9955	7.1152	7.0956	6.9607	6.7814	6.9885	7.4172
LOC100272620		7.1672	7.173	7.2142	6.4326	6.5294	6.6452	7.0288	7.1202	7.261	6.9837	7.2659	7.0235	7.4168	7.2303	7.0524	7.1848	7.1535	7.1874	7.4168
LOC606722		7.3941	7.3891	7.2454	7.4156	7.3067	7.3282	7.3603	7.3739	7.2553	6.4662	6.4851	6.6244	6.5474	6.4329	6.5922	6.408	6.6018	6.4486	7.4156
LOC100501272	GRMZM2G365160_P01	2.0681	2.1068	2.1607	7.3621	7.4155	6.9967	4.1219	3.7475	3.5798	3.6276	3.5308	3.4004	4.8322	4.4665	4.0035	4.1367	3.3965	3.8382	7.4155
LOC100274372	GRMZM2G162672_P02	7.0947	7.0992	7.0947	5.8784	5.8026	6.0524	6.9593	7.0299	6.9571	7.2411	7.1804	7.3944	6.8784	7.0987	7.2379	7.2346	7.4135	7.2864	7.4135
LOC100272553	GRMZM2G007404_P03	2.9553	3.009	2.96	7.35	7.4129	7.1703	4.4175	4.3686	4.2459	4.2384	4.6385	4.3343	5.7238	5.3739	5.0503	4.8638	4.564	4.7212	7.4129
LOC100285253		6.7317	6.7083	6.6038	6.8102	6.7924	6.752	6.7485	6.6711	6.7629	7.4127	7.2764	7.2546	6.9343	7.2308	7.2991	7.2491	7.4043	7.2904	7.4127
LOC100273420	GRMZM2G098569_P01	4.2591	4.4194	4.4384	7.4105	7.2136	7.0157	5.102	5.1365	5.1593	2.833	3.3168	3.3592	5.0138	4.3595	4.4073	3.767	3.2789	3.7199	7.4105
LOC541649		7.0388	7.0607	7.0004	7.3845	7.4099	7.3445	7.125	7.0914	7.1706	7.1388	7.1874	7.2118	7.1673	7.1987	7.2674	7.161	7.2636	7.1775	7.4099
LOC100276761		7.1421	6.8884	6.8096	5.3482	5.2554	5.6344	6.7055	6.6477	6.8014	7.4095	7.1384	7.1295	6.9287	6.8895	6.9275	7.0825	7.1126	7.1052	7.4095
LOC100274856	GRMZM2G035741_P02	7.3705	7.4089	7.3971	6.693	6.5892	6.8195	7.2217	7.2708	7.3463	7.0629	7.1992	6.9714	6.7265	7.0576	7.0749	6.8621	7.0214	6.9333	7.4089
LOC100281018		6.9709	7.0809	7.2729	6.0171	5.738	5.6661	7.0015	7.2141	7.4083	6.8633	6.7523	7.1111	7.3522	6.8425	6.6952	6.9089	7.1042	6.9428	7.4083
LOC100192099		7.4081	7.3819	7.2468	5.5026	5.4338	5.8093	7.0828	7.0214	7.0668	7.108	6.8394	6.9742	7.0755	6.7531	6.7314	7.1134	7.0154	7.0616	7.4081
LOC103632803		3.4911	3.5397	4.1546	7.4045	7.2424	7.0587	4.7351	4.4778	4.5623	5.0792	5.312	5.1885	5.8612	6.0186	5.9892	5.5075	5.1078	5.3773	7.4045
LOC100282970		7.3142	7.3737	7.3849	6.5695	6.6735	6.7737	7.3043	7.4009	7.3177	6.3946	6.4369	6.2795	6.7376	6.6022	6.5227	6.332	6.3689	6.3267	7.4009
LOC103640915		3.3454	3.5686	4.7746	3.0046	2.8672	2.1626	2.8869	4.2687	3.641	7.229	7.2606	7.2222	6.535	7.0315	7.0619	7.2023	7.3993	7.2304	7.3993
LOC100279339		5.3044	5.3996	5.532	7.2808	7.3988	7.1999	5.7884	5.8117	5.7677	5.3424	5.6945	5.4417	6.0841	6.2005	6.0002	5.6325	5.499	5.6153	7.3988
LOC100274215		7.2707	7.2766	7.3983	6.2328	6.2105	6.2	7.1813	7.307	7.3901	5.3646	5.4847	5.5041	5.1631	5.5872	5.6036	5.5367	5.645	5.4668	7.3983
LOC118473498		6.4465	6.8989	5.9697	5.7497	5.5322	5.3392	7.3968	7.3129	6.7217	0	0	0	2.2843	0.8288	0	0	0	0.0242	7.3968
LOC100501088		6.5881	6.546	6.6717	6.3068	6.6332	6.5706	7.1146	6.7698	6.568	6.7872	7.3949	6.8164	6.5751	6.8596	6.9188	6.9159	6.9408	7	7.3949
LOC100191555		6.978	6.9567	6.9407	7.3338	7.3269	7.3948	7.0114	7.0999	7.0725	6.7638	6.8998	6.797	7.2046	7.1868	7.1693	7.059	6.9614	6.9297	7.3948
LOC100275312		7.3942	7.205	7.2418	6.1738	5.9268	6.2042	7.1307	7.1918	7.2585	5.6479	5.9557	5.6911	6.4379	5.3843	5.5826	5.8893	5.5999	5.8267	7.3942
LOC100279558	ks4	1.9575	2.1913	2.9898	7.3821	7.3941	7.1247	4.2148	3.876	4.2156	3.519	4.204	3.465	3.3625	4.9819	5.0347	4.6127	3.6015	4.3576	7.3941
LOC100281854	GRMZM2G048121_P01	6.0517	5.7916	5.3479	3.6765	3.4354	3.9958	5.6841	5.5251	5.327	7.3939	7.1243	7.0282	6.891	6.6899	6.8051	7.0438	7.1855	7.1416	7.3939
LOC100280580	GRMZM2G119782_P01	7.1204	7.1332	7.2378	6.9738	7.0398	7.0418	7.2208	7.2846	7.3931	6.8326	7.0428	7.0923	7.3255	7.2266	7.2266	7.1431	7.1764	7.1444	7.3931
LOC100272772		6.0186	5.861	5.8015	5.3103	5.3856	5.4705	5.7254	5.7761	5.7039	7.2612	7.2683	7.234	5.8596	6.9765	7.0398	7.006	7.3913	7.0975	7.3913
LOC100273009		6.9487	6.9421	7.3009	6.7706	6.6297	6.6654	7.3233	7.3908	7.3647	6.6471	6.904	6.8973	7.1678	6.9981	6.954	6.8251	6.8773	6.8866	7.3908
LOC100280993		6.3711	6.3215	6.2577	7.2998	7.3906	7.2557	6.5155	6.6012	6.5503	6.6281	6.7551	6.8675	6.6642	6.9405	6.8709	6.8473	6.9486	6.8688	7.3906
LOC100193364		6.9252	6.9048	7.0255	7.3479	7.3885	7.304	7.102	7.0525	7.0992	6.5834	6.8534	6.699	7.0437	7.0503	7.0636	6.8641	6.8547	6.8616	7.3885
LOC100383938	GRMZM2G070199_P01	5.089	5.0183	5.1393	7.3879	7.1785	7.0401	5.682	5.6087	5.5473	4.9198	4.9434	5.144	5.5925	5.4408	5.4988	5.2731	4.9562	5.125	7.3879
LOC778439		6.5152	6.6032	6.7737	6.7803	6.8223	6.7833	6.4657	6.716	6.8223	6.9749	7.3865	7.1666	6.7524	7.2032	7.3129	7.3292	7.2531	7.316	7.3865
LOC542115		7.0593	7.1144	7.1139	7.3822	7.3863	7.3767	7.1897	7.2186	7.1474	6.7755	6.8262	6.8403	6.8039	6.9662	7.0306	6.875	6.8188	6.8394	7.3863
LOC109946017		6.2049	6.2515	6.1211	7.2605	7.3858	7.2375	6.5743	6.6241	6.5882	5.7352	5.7439	6.288	5.7516	6.6322	6.349	6.4236	5.8444	6.388	7.3858
LOC100272662		6.5757	6.6634	6.6397	7.3853	7.3815	7.307	6.7673	6.8314	6.9384	5.797	6.0969	5.7955	2.575	2.8457	4.5634	6.062	4.4604	6.0224	7.3853
LOC100191834	GRMZM2G130379_P01	6.6042	6.4311	6.8292	5.2038	5.1033	5.3954	6.5455	6.4075	6.2719	7.2254	6.9546	7.3846	7.2313	7.3086	7.2415	7.1633	7.1625	7.1382	7.3846
LOC100285378		6.1126	5.9823	5.9336	4.7644	4.5487	5.083	5.9974	6.055	5.9207	6.8282	7.3441	7.2648	7.216	7.0784	7.082	7.3841	7.2322	7.324	7.3841
LOC100275523		6.451	6.1937	6.8665	5.705	5.6795	5.5459	6.6463	6.621	6.5678	6.976	6.9508	7.384	7.1668	7.1606	7.2258	7.2187	6.9959	7.1146	7.384
LOC100216796		6.5338	6.4534	6.4379	7.2267	7.3837	7.2505	6.7259	6.7153	6.7597	6.4463	6.5653	6.5988	6.5014	6.8011	6.6581	6.6516	6.7533	6.6749	7.3837
LOC542108		6.3322	6.3092	6.5278	6.2272	6.2535	6.2199	6.2317	6.3343	6.5404	7.134	7.3817	6.9601	6.7073	7.0313	7.0229	6.9892	7.1227	7.0471	7.3817
LOC100147734		6.9188	7.188	7.0429	7.3808	7.2205	7.281	7.1114	6.9626	6.7821	4.8862	4.9502	5.4591	4.9853	5.0697	5.3762	5.1143	5.0158	5.0289	7.3808
LOC100273279	GRMZM2G004511_P01	6.9423	6.8942	6.9126	7.2684	7.3719	7.3804	6.8816	6.9115	7.0422	6.1705	6.4222	6.1772	6.4853	6.4851	6.2384	6.1108	6.2414	6.2452	7.3804
LOC103626516		6.6413	6.628	6.5169	7.2011	7.3789	7.2608	6.8591	6.8592	6.8964	6.6574	6.7935	6.7433	6.8008	6.9844	6.9331	6.8961	6.8377	6.8047	7.3789
LOC100191938	GRMZM2G123558_P02	7.2482	7.1135	7.3193	6.9612	6.7185	6.9138	7.215	7.1221	7.3774	5.9683	6.046	5.712	6.5586	6.1187	6.046	5.5199	5.6834	5.5386	7.3774
LOC100281235		7.3726	6.9372	6.9317	4.9302	4.6443	5.2651	6.7398	6.7983	6.7877	6.6375	6.1368	6.2474	6.5815	5.935	5.9851	6.0563	6.1641	6.1517	7.3726
LOC100279573		5.7776	5.9181	5.7791	7.3725	7.2912	7.2168	6.1746	6.1512	6.0519	6.134	6.2568	6.3342	6.4172	6.4818	6.5655	6.5104	6.3298	6.4604	7.3725
LOC100280883		6.991	6.8544	6.8451	5.505	5.3131	5.6991	6.7021	6.775	6.7665	7.3718	6.9561	7.2089	6.7765	6.7178	6.9761	6.8972	7.1033	7.0035	7.3718
LOC100282322	GRMZM2G166281_P01	6.2547	6.1513	6.414	6.2831	6.0265	6.2659	6.2281	6.539	6.3685	6.3307	6.7398	6.7259	7.371	6.9891	7.0608	6.6541	6.8588	6.6313	7.371
LOC100282133		6.8092	6.8636	6.7461	7.3188	7.3681	7.2928	6.9911	7.0858	7.0358	6.9869	7.1186	7.0316	6.9473	7.302	7.2246	7.3328	7.1906	7.3421	7.3681
LOC103647976		7.355	7.2	7.2234	5.9777	5.795	6.2987	7.126	7.1082	7.3679	6.6363	6.6954	6.41	6.478	6.4619	6.6329	6.4656	6.6043	6.448	7.3679
LOC103625869		6.8951	6.9282	6.9778	6.8548	7.0892	6.9107	6.9992	6.9312	6.9047	7.2377	7.3663	7.2595	6.539	7.2756	7.2411	7.2585	7.3112	7.3131	7.3663
LOC100281340		7.1268	6.9266	6.7939	5.2973	5.1039	5.5406	6.6408	6.6294	6.6343	7.3651	7.0615	7.28	6.8769	6.7294	6.9586	7.1298	7.268	7.159	7.3651
LOC103635817		6.5755	6.2114	6.3472	4.8051	4.5167	4.9558	5.9743	6.0476	5.7207	7.3637	6.8999	7.2814	6.5932	6.6175	6.9396	7.0453	7.1247	7.0639	7.3637
LOC100280542		7.1832	7.2137	7.1007	7.1681	7.1348	7.21	7.2329	7.2168	7.3607	6.7272	6.9395	6.8557	6.9465	7.0651	7.0264	7.0506	6.9619	7.0213	7.3607
LOC100286120		6.6054	6.4921	6.4938	7.36	7.3293	7.3276	6.7023	6.7843	6.8324	6.8088	7.0785	7.0114	7.2207	7.3204	7.1858	7.159	7.2143	7.1513	7.36
LOC100281999		7.2013	7.2328	7.2071	6.9297	6.7549	6.9112	7.0949	7.2251	7.2616	7.1291	7.3323	7.1497	7.2232	7.3591	7.3157	7.286	7.1781	7.2546	7.3591
LOC103632841		1.4225	1.5777	2.0879	7.3587	7.0599	6.7839	4.0192	3.6568	3.7928	2.3287	2.8626	2.6929	3.9388	3.929	3.8732	3.2076	2.6866	2.9867	7.3587
LOC542213		0	0	6.5445	7.1888	0	7.3569	0	6.7299	0	6.3213	0	0	6.7332	6.8316	6.3889	6.7731	0	6.7534	7.3569
LOC100282171	GRMZM2G170870_P01	7.0015	6.927	6.941	5.485	5.3537	5.6631	6.8021	6.8845	6.8318	7.3559	7.186	7.3461	6.9	7.0157	7.1299	7.1779	7.3386	7.2349	7.3559
LOC100383498		6.1943	6.0345	5.9751	5.2844	5.329	5.566	5.729	5.8218	5.7151	7.2641	7.0374	7.3551	6.4011	6.806	7.1068	6.9418	7.3344	7.0867	7.3551
LOC541779		5.1035	5.3286	5.2592	7.3549	7.1958	7.2093	5.6295	5.6635	5.8842	6.164	6.416	6.3473	6.2329	6.6677	6.68	6.3945	6.673	6.5092	7.3549
LOC100281050		6.5132	6.5566	6.4781	7.3296	7.3548	7.229	6.7807	6.7615	6.7836	6.4333	6.3685	6.469	7.1235	6.828	6.6729	6.6329	6.5264	6.5935	7.3548
LOC100383323	px3	4.6872	3.8871	3.9145	3.223	3.8402	3.5437	3.9648	3.7291	3.2247	6.681	6.9093	7.0762	6.363	7.1595	6.7958	7.3522	6.7622	7.1902	7.3522
LOC100285356		6.9411	6.8584	6.6752	5.1803	4.914	5.5414	6.4872	6.5762	6.6439	7.3519	7.3044	7.1605	7.1255	7.2556	7.1628	7.1799	7.2888	7.1993	7.3519
LOC542021		6.4248	6.4593	6.4311	7.3516	7.3379	7.2323	6.6337	6.6052	6.6652	6.2434	6.4491	6.2624	6.4348	6.5389	6.5471	6.4248	6.3439	6.4272	7.3516
LOC100284901		6.651	6.6447	6.5568	7.2477	7.3501	7.2474	6.9717	6.958	6.9448	6.5543	6.7169	6.6406	6.5074	6.8025	6.7348	6.7465	6.8015	6.8138	7.3501
LOC100282748		6.6706	6.8896	6.7311	7.1458	7.1582	7.3466	6.8176	6.808	6.965	6.6747	7.2444	6.879	7.2556	7.3147	7.3387	6.8799	7.0746	6.9645	7.3466
LOC100192501	GRMZM5G848768_P02	7.1212	7.1454	7.2207	7.2827	7.3203	7.3459	7.1132	7.144	7.1604	6.5932	6.7626	6.7158	6.8804	6.7644	6.9284	6.6987	6.7763	6.7146	7.3459
LOC100280557		6.8012	6.7995	6.7474	7.3203	7.3455	7.309	6.9928	7.0155	6.9553	7.0159	7.1296	7.0728	7.1941	7.2998	7.1568	7.2194	7.1579	7.1574	7.3455
LOC542688		0.54	0.572	0.5031	7.3455	7.2426	7.1211	4.5204	3.9883	4.2411	2.5226	3.3913	3.1226	4.3825	4.7212	4.924	4.6107	3.0073	4.3122	7.3455
LOC100192861		6.1458	6.1538	6.1356	4.7258	4.6004	4.9189	5.8906	6.0036	5.6994	7.3429	7.0324	7.2279	6.7519	6.9405	7.0362	7.0503	7.1481	7.0686	7.3429
LOC100282023		6.5815	6.618	6.5267	6.209	6.2034	6.2664	6.727	6.6094	6.3619	7.1958	7.1588	7.3427	7.1717	7.1142	7.1938	7.2654	7.2115	7.2494	7.3427
LOC100272302	GRMZM2G026470_P01	5.0439	4.9251	5.277	7.3422	7.2825	7.0858	5.7301	5.5577	5.6199	5.3556	5.783	5.3221	5.0104	5.8252	5.6065	5.5834	5.4653	5.5461	7.3422
LOC100272481		7.1719	7.0803	7.0864	7.2696	7.3042	7.3382	7.1107	7.1518	7.1246	6.8579	6.7909	6.937	7.0118	6.9395	7.077	6.8316	6.9555	6.8446	7.3382
LOC100284180		6.8718	6.8218	6.7524	7.3321	7.3372	7.2798	7.0447	6.9701	7.0395	6.5441	6.6812	6.5749	6.6116	6.8804	6.7627	6.759	6.6095	6.6605	7.3372
LOC100280317	GRMZM2G134980_P01	6.937	7.0118	6.9407	7.2949	7.1938	7.2004	7.1086	7.0701	7.1833	6.9451	7.3366	6.8415	6.8408	7.1717	7.0787	7.1413	6.8453	7.0565	7.3366
LOC100281145		7.1037	7.3066	7.2384	6.25	6.0699	6.3597	7.1563	7.2644	7.334	4.2602	4.8522	5.1156	6.6262	5.4563	4.8055	4.8328	5.5144	5.0997	7.334
LOC100286358		7.2185	7.1858	6.9244	6.364	6.4213	6.5701	7.1688	7.0241	7.1978	6.8219	6.9163	6.6549	7.333	7.1361	6.9055	6.9962	6.8096	6.9626	7.333
LOC103643789		7.2584	7.2744	7.2581	7.0271	6.9504	7.0299	7.1776	7.3309	7.325	6.4889	6.0762	6.913	6.5816	6.4798	6.8161	6.2251	6.4844	6.2729	7.3309
LOC542358	LOC542358	7.1877	7.3288	7.1416	6.081	6.0573	6.2825	6.9748	7.1097	7.0066	6.4912	6.3801	6.676	6.4914	6.1111	6.3744	6.5745	6.4934	6.5517	7.3288
LOC100282567	EIF6	6.9743	6.9928	6.9129	7.3031	7.3254	7.2687	7.0378	7.149	7.1128	6.7046	6.9929	6.7957	7.0977	7.1161	6.992	6.951	6.956	6.9194	7.3254
LOC100273031	GRMZM2G085153_P02	6.9385	6.9389	6.8694	5.5944	5.4399	5.8298	6.7684	6.8981	6.6556	7.3245	7.1641	7.2857	7.1545	7.0588	7.0875	7.2105	7.1915	7.2127	7.3245
LOC100272991	GRMZM2G047512_P01	6.163	5.9996	6.1534	6.4455	6.3056	6.3237	6.0636	6.2062	6.2711	6.9853	7.3208	6.947	6.9796	7.2601	7.2347	7.3053	7.1288	7.1655	7.3208
LOC103630156		5.9985	6.0425	6.1244	7.2132	7.3186	7.2259	6.4828	5.9571	6.3585	5.971	6.3512	6.0124	6.1741	6.5278	6.7074	6.7369	6.0529	6.6148	7.3186
LOC100281732	GRMZM2G073954_P01	7.0313	7.0517	7.3183	6.5662	6.6035	6.7264	7.0512	7.0551	7.1603	6.3254	6.5334	6.5203	6.5491	6.5467	6.5792	6.2527	6.4188	6.3164	7.3183
LOC100284018		1.503	1.5651	1.8469	7.1723	7.3174	6.9893	4.4731	4.3158	4.2099	3.4945	3.8747	3.6037	4.6778	5.2183	5.1947	4.4876	3.8275	4.332	7.3174
LOC100272888	umc1605	6.9227	6.9098	6.8797	5.7494	5.8091	6.0267	6.7134	6.805	6.7828	7.3033	7.3146	7.2014	7.0407	7.2503	7.2784	7.1901	7.2752	7.2496	7.3146
LOC100194114	tpi3	7.3144	7.2786	7.1615	6.8986	6.8533	6.9024	7.2761	7.2151	7.2474	7.1927	7.027	7.1351	6.8649	6.9753	7.0085	7.0577	7.0702	7.0339	7.3144
LOC100285246	GRMZM2G178341_P01	6.557	6.5805	6.4861	7.1933	7.3143	7.2311	6.8548	6.8084	6.8197	6.5661	6.719	6.7413	6.6489	6.8858	6.7528	6.8663	6.832	6.8644	7.3143
LOC100281303		3.5742	4.0336	4.2669	7.193	7.3118	7.1339	5.1091	4.7585	4.5269	5.2431	5.686	5.5841	5.7318	6.3122	6.4826	5.8293	5.687	5.7758	7.3118
LOC100284411		7.3113	7.2921	7.2189	6.2373	6.1834	6.4242	6.9874	7.1239	7.1485	5.928	5.7702	5.9314	6.3295	5.9579	5.8112	5.7654	6.0522	5.8571	7.3113
LOC100191875	GRMZM2G112728_P01	6.187	6.218	6.2392	4.8013	4.7765	5.143	6.1312	6.0993	5.8312	7.1029	7.0737	7.3111	6.8016	6.9281	7.0672	7.067	7.1959	7.0814	7.3111
LOC100101533		6.3698	6.5699	6.4796	6.0183	6.1798	6.2181	6.8068	6.8715	6.462	6.472	6.8322	6.854	7.1433	7.311	6.6859	7.2396	6.853	7.0941	7.311
LOC103639054		6.5243	6.4617	6.3351	7.256	7.3107	7.1906	6.7781	6.7196	6.8237	6.6193	6.7276	6.7311	6.7244	6.881	6.818	6.8464	6.8276	6.7869	7.3107
LOC100101531	GRMZM2G391936_P02	6.8376	6.6422	6.6743	5.9092	5.8582	6.0606	6.6037	6.5756	6.4121	7.3102	6.8222	7.0957	7.0089	6.7353	6.9351	6.9219	6.9524	6.9083	7.3102
LOC103643996		6.87	6.8243	6.8665	7.31	7.2453	7.2543	6.9446	6.8598	7.0835	6.6677	6.7194	6.678	6.964	6.9632	6.8838	6.8021	6.761	6.7416	7.31
LOC100281055	GRMZM2G153920_P01	4.9735	5.1007	5.6187	7.105	7.3097	7.1608	5.6238	5.6043	5.5627	6.5154	6.8255	6.7448	6.3796	6.9864	6.7826	6.8036	6.745	6.7845	7.3097
LOC100382805	GRMZM2G140614_P02	6.7183	6.8652	6.8103	7.1119	7.3095	7.2043	6.9693	6.9513	6.7774	5.8754	5.8501	6.0799	6.5415	6.158	6.1505	5.8783	5.9265	5.9191	7.3095
LOC100277843		7.3067	7.3015	7.1753	5.8192	5.7725	6.0905	7.006	7.0573	7.1809	6.2633	6.1292	6.0266	7.0597	6.2824	6.0559	6.0949	6.2113	6.1366	7.3067
LOC100279283	GRMZM2G018716_P01	2.562	1.9743	3.0457	7.3061	7.0764	6.8765	4.5972	3.8856	3.907	2.9266	3.4891	3.166	3.4232	4.2709	3.9685	3.8659	3.0667	3.6934	7.3061
LOC100283088	GRMZM2G010987_P01	6.1306	6.1045	6.2361	7.2464	7.3058	7.1744	6.4049	6.3408	6.2741	3.9511	3.8818	4.0087	4.7642	4.3724	4.3198	4.0435	3.6971	4.0148	7.3058
LOC103647533		6.4831	6.5029	6.4813	7.1058	7.3026	7.199	6.7318	6.6697	6.6277	6.2748	6.4471	6.4804	6.6218	6.6655	6.6397	6.5296	6.5447	6.5645	7.3026
LOC100192872	GRMZM2G122871_P01	6.581	6.6514	6.6142	7.2038	7.3014	7.1578	6.8462	6.83	6.8076	6.8398	6.9724	6.9625	6.8689	7.0748	7.0154	7.0271	6.9977	7.023	7.3014
LOC100193359		6.8213	6.6925	6.5726	7.2988	7.2754	7.2565	6.7947	6.858	6.8124	6.8332	6.9719	6.8443	7.036	7.1709	7.1807	7.0348	6.9505	7.0808	7.2988
LOC100275801		7.2977	7.1245	7.0974	5.7777	5.8338	6.1115	6.957	6.9606	6.7113	7.0116	7.2151	7.0714	6.9104	6.6848	6.9851	7.1204	7.1662	7.0766	7.2977
LOC100285573		7.1471	7.2941	7.297	6.3691	6.4762	6.578	7.0267	7.1768	7.0936	6.3556	6.4513	6.3717	6.6204	6.3605	6.3497	6.274	6.4219	6.3343	7.297
LOC542463		3.4807	3.3809	4.0865	7.0445	7.2968	7.0009	4.9351	4.4963	4.7744	4.6612	5.2321	4.8028	4.9405	5.8928	5.9274	5.514	4.7399	5.3845	7.2968
LOC103643842		7.0698	6.9422	6.9399	5.4735	5.3408	5.7341	6.7388	6.7841	6.6417	7.2116	7.0954	7.2953	6.8412	6.8564	7.0642	7.0971	7.2639	7.116	7.2953
LOC542116		7.169	7.1989	7.1621	7.2931	7.2846	7.2794	7.2337	7.1351	7.2343	6.5503	6.6429	6.5314	6.774	6.7454	6.7482	6.6686	6.5479	6.657	7.2931
LOC103643355		7.2924	7.2043	7.2366	5.828	5.7658	6.0251	7.0633	7.1452	7.0569	7.1481	7.0091	7.1314	6.8532	6.9487	7.0108	6.9719	7.1429	7.0425	7.2924
LOC118475118		6.5528	6.4744	6.6991	6.6855	6.4351	6.5739	6.6527	6.4919	6.6651	6.3716	6.8018	6.288	7.2922	6.8787	6.6873	6.5003	6.3252	6.45	7.2922
LOC100284161	GRMZM2G032807_P01	3.39	3.6453	3.6387	7.2918	6.9825	6.7526	4.1225	4.2297	4.1148	2.8777	3.0493	2.9569	5.5345	4.2219	3.6695	3.2981	3.3827	3.308	7.2918
LOC100191158	GRMZM2G003963_P01	5.0959	4.9792	5.6706	7.1363	7.2907	6.9961	5.8645	5.7768	5.7181	5.5354	5.8334	5.8559	6.2151	6.2344	6.2535	6.0775	5.6809	5.9419	7.2907
LOC100381333		6.849	6.7229	6.6551	6.9669	7.0517	7.0373	6.6289	6.6739	6.9386	6.9671	7.1587	6.9797	6.8429	7.2892	7.1445	7.1466	7.0855	7.1201	7.2892
LOC100275885		7.2884	7.2423	7.2259	5.6975	5.7077	6.1399	7.0042	7.0945	6.9352	6.9805	6.8961	6.9159	6.7891	6.7406	6.7833	6.8605	6.8659	6.8964	7.2884
LOC101027121		6.5795	6.583	6.4389	7.2863	7.2802	7.1539	6.7907	6.8128	6.8843	6.4566	6.5855	6.6334	6.6876	6.7712	6.6882	6.7419	6.7363	6.7297	7.2863
LOC103638717		7.2417	7.2664	7.0986	6.0625	5.9235	6.1273	7.2833	7.2435	7.2682	6.8368	7.1958	7.0432	7.1106	6.9436	6.9966	7.0925	6.1094	7.0525	7.2833
LOC100284484	TAB2	7.1426	7.0566	7.0589	5.7201	5.717	5.9348	6.9237	6.9362	6.9456	7.2149	7.257	7.213	7.1349	7.1686	7.1511	7.2828	7.2545	7.2687	7.2828
LOC542177		6.8649	6.9282	6.8959	7.265	7.2697	7.2352	7.0138	7.0751	7.0128	7.2094	7.1955	7.1954	7.1541	7.1279	7.2402	7.2821	7.2096	7.2635	7.2821
LOC100191588	GRMZM2G018103_P01	6.734	6.7949	6.902	6.9486	7.0148	6.9944	6.8169	6.8122	6.8253	6.8362	6.9818	6.7813	7.2816	7.0685	6.9763	6.8236	6.9355	6.8528	7.2816
LOC542339		6.7536	6.6641	6.6201	7.1527	7.2815	7.1085	6.8243	6.8165	6.8966	6.5186	6.7112	6.7261	6.7671	6.956	6.8214	6.7531	6.7843	6.7926	7.2815
LOC100382451	GRMZM2G118005_P01	6.374	6.1555	6.2823	4.6547	4.631	4.9115	6.0325	6.0595	5.9003	7.2815	7.0264	7.1288	6.785	6.943	6.9829	6.9802	7.1633	7.073	7.2815
LOC100281219		5.3914	5.4248	5.3204	7.2802	6.8899	7.1103	5.7333	5.7163	5.6292	5.1729	5.6284	5.2156	5.7243	5.7496	5.5344	5.7577	5.1205	5.6376	7.2802
LOC100279975		0	0	0	0	0	0	2.4835	0	0	6.2987	6.9347	6.2506	6.2469	7.2802	6.9613	7.0074	6.164	6.7882	7.2802
LOC542726		6.6862	6.734	6.6027	7.1859	7.2799	7.2487	6.8721	6.8371	6.9168	6.6301	6.6987	6.7841	6.6759	6.8798	6.8726	6.8277	6.8479	6.8448	7.2799
LOC100382057		6.9628	7.1305	6.9359	7.2162	6.8857	7.1145	6.9571	7.0688	7.2794	6.734	6.8386	6.6203	6.9381	6.7996	6.9066	6.6918	6.8514	6.6938	7.2794
LOC100284305		6.2936	6.4711	6.5429	7.0506	7.2771	7.1657	6.6962	6.6897	6.6076	6.5622	6.7505	6.646	6.4724	6.8177	6.9415	6.7664	6.7789	6.7628	7.2771
LOC103653216		7.2398	7.153	7.0937	7.121	7.1327	7.17	7.1868	7.2066	7.2765	6.8788	7.0543	6.8875	7.0622	7.1405	7.0295	7.0624	6.9868	7.0309	7.2765
LOC100276833	GRMZM2G016462_P01	4.747	4.9633	4.9622	3.6709	3.7116	3.8546	4.757	4.9342	5.0623	6.6839	6.592	6.7697	7.2746	6.6872	6.5159	6.704	6.8778	6.6673	7.2746
LOC100281264	Extensin	6.2781	5.9894	5.8541	4.5347	4.5366	4.8946	5.6968	5.6821	5.6108	7.2052	7.2743	6.9452	6.8996	7.1614	7.0952	6.8478	7.0135	6.9419	7.2743
LOC103630188		6.5265	6.7667	6.7576	7.2742	7.2374	7.2356	6.8746	6.8405	6.7716	6.4951	6.5482	6.5885	6.468	6.3963	6.5641	6.5766	6.4689	6.512	7.2742
LOC103654777		7.1807	7.2729	7.1947	5.5363	6.3046	6.4339	7.1827	7.1978	6.1417	5.548	5.4172	3.7225	6.6942	5.3253	5.5179	5.3343	3.626	5.2408	7.2729
LOC100283242	GRMZM2G377797_P01	6.0007	5.996	5.8591	7.1139	7.2721	7.1158	6.2389	6.3118	6.336	6.2524	6.4028	6.3409	6.5649	6.7019	6.5189	6.6272	6.3932	6.5082	7.2721
LOC542670		5.9679	6.0177	6.329	7.0676	7.2523	7.1348	6.3322	6.3063	6.3695	6.911	7.2709	7.1096	6.3472	7.1716	7.0589	7.1334	7.0236	7.0818	7.2709
LOC100191513		7.0936	7.2348	7.0808	7.0725	7.0352	7.1553	7.1778	7.1924	7.2698	4.9155	5.316	5.3035	5.9963	5.6232	5.2821	5.0517	5.6276	5.2465	7.2698
LOC100286125		4.06	4.2759	4.8126	7.2693	7.2198	7.1376	5.1889	4.7837	5.0297	6.2072	6.6663	6.298	5.1778	6.7299	6.6751	6.6816	6.2548	6.5891	7.2693
LOC100304315		4.6374	4.8105	4.8845	7.2686	7.1646	6.8996	5.4955	5.3198	5.1567	5.2609	5.347	5.5398	5.6566	5.7581	5.7556	5.7049	5.3867	5.5702	7.2686
LOC100281293		6.743	6.8747	6.7272	5.4354	5.4711	5.4175	7.2666	6.8966	6.6617	4.3526	4.5509	4.83	6.6433	5.0162	4.6369	4.828	4.6953	4.7365	7.2666
LOC100282938		7.1685	7.2638	7.2592	6.8356	6.8638	6.9608	7.1493	7.1984	7.0983	6.8267	6.8539	6.9055	6.9201	6.8784	6.8958	6.8917	6.8652	6.8672	7.2638
LOC100274361		6.8688	6.7874	6.7758	6.297	6.3633	6.4395	6.7923	6.7102	6.9114	6.3215	6.4235	6.2973	7.2607	6.7567	6.3724	6.2806	6.5366	6.366	7.2607
LOC100285911		7.2436	7.2586	7.2096	5.9699	5.9547	6.2257	7.0878	7.0351	6.9479	7.095	7.0125	7.2464	6.9755	6.8282	6.9962	7.0396	7.1092	7.0503	7.2586
LOC100275491	GRMZM2G129879_P01	7.1966	7.2539	7.0562	5.8483	5.7103	5.9882	7.011	7.1226	7.2569	5.7243	6.1558	5.9692	6.5102	6.2295	6.0685	6.0487	6.3202	6.1388	7.2569
LOC100193413		6.8424	6.9335	6.8161	7.2396	7.2563	7.2357	6.9852	6.9755	6.9717	6.0835	6.2914	6.2031	6.2648	6.3352	6.3653	6.404	6.2945	6.3497	7.2563
LOC606403	LOC606403	4.5706	4.8411	5.1265	7.2542	6.8102	6.585	5.1159	5.2203	5.3664	2.8533	3.303	3.3163	3.9549	3.6509	3.1496	3.4836	3.6886	3.6999	7.2542
LOC542533		6.0805	6.1256	6.022	7.2525	7.1967	7.073	6.4474	6.3395	6.4183	5.331	5.6874	5.5607	5.9141	5.8825	5.6117	5.7434	5.5379	5.6588	7.2525
LOC100280597	GRMZM2G009412_P02	6.5381	6.4383	6.4085	7.2264	7.2518	7.1941	6.7735	6.754	6.823	6.3353	6.5438	6.5363	6.4526	6.6987	6.6547	6.7347	6.623	6.6649	7.2518
LOC100125638		7.2509	7.1995	6.9453	5.6998	5.6917	6.0202	6.8881	6.8725	6.8252	6.1384	5.8991	6.0283	6.1362	4.467	5.5968	6.3018	5.8304	6.2247	7.2509
LOC100285060	GRMZM2G147791_P01	6.6963	6.6287	6.5827	7.0726	7.2487	7.2014	6.9175	6.8459	6.8519	6.2849	6.4292	5.849	6.6292	6.7024	6.5493	6.5787	6.55	6.6561	7.2487
LOC100272936		3.1273	3.1954	3.2309	7.2434	7.0911	6.8511	4.7025	4.4231	4.4139	3.0687	3.6854	3.7321	4.4877	4.6035	4.2614	4.3756	3.3347	4.0104	7.2434
LOC100282745		6.7862	6.7921	6.8165	7.1753	7.2432	7.204	6.9017	6.8938	6.9078	6.8518	7.0598	6.8267	6.824	7.1122	6.9966	7.0538	6.9434	7.0292	7.2432
LOC103634644		5.7075	5.7208	5.9707	3.943	4.3129	4.7943	5.4401	5.7487	5.6881	6.5465	6.0226	7.2414	5.8816	6.4713	6.638	6.9565	6.8967	6.9652	7.2414
LOC100191523	GRMZM2G113873_P03	0	6.2746	6.4013	0	6.0499	6.1637	0	6.4513	6.2571	7.0743	7.1659	7.2392	6.7082	6.9694	7.1478	7.1686	7.1917	7.1261	7.2392
LOC100283991	GRMZM2G119249_P02	7.1954	7.2386	7.0866	6.1225	5.8876	6.2209	7.0821	7.1941	7.1764	6.7937	6.8179	7.0526	6.9791	6.7452	6.741	6.8414	6.9664	6.8613	7.2386
LOC541675		6.4777	6.544	6.4891	7.0805	7.0343	7.2352	6.9131	6.8433	6.8663	6.8085	6.4333	6.2008	7.0454	6.5627	6.5121	5.9935	6.0961	5.965	7.2352
LOC100277144		6.8297	6.9298	7.0703	6.9585	6.8698	7.0194	6.9522	7.0333	7.2316	6.0212	6.4447	6.0884	7.2351	6.6446	6.4192	6.2737	6.3504	6.2673	7.2351
LOC100501605	GRMZM2G147819_P01	5.5917	5.5336	5.7733	7.2344	7.0641	7.0095	6.0178	5.9042	5.5417	4.526	4.6219	4.8284	5.6159	4.8186	4.7445	4.8054	4.5624	4.7138	7.2344
LOC100502398		4.9561	5.1418	5.547	7.2248	7.2319	7.1649	5.5921	5.4891	5.3706	5.7337	6.0965	5.8794	5.219	6.2663	6.3237	5.9285	5.8641	5.9511	7.2319
LOC100274348	GRMZM2G074300_P02	6.4563	6.4436	6.3911	7.0775	7.2317	7.1075	6.6998	6.7033	6.6906	6.418	6.6199	6.6248	6.6561	6.8259	6.7115	6.7497	6.7019	6.7504	7.2317
LOC100194057	GRMZM2G004057_P02	6.3593	6.3699	6.3205	7.1551	7.2311	7.1338	6.63	6.6173	6.6649	6.3582	6.541	6.4137	6.6465	6.8085	6.6345	6.6306	6.5815	6.6635	7.2311
LOC100191267	APE1	7.23	7.1213	6.9859	5.8893	5.7466	6.0476	6.8644	7.0208	6.8107	7.068	7.0047	7.2287	7.1178	6.8238	6.8802	6.9852	7.0568	7.0187	7.23
LOC100277184		7.2293	7.1781	7.128	6.9422	6.931	6.9971	7.2022	7.1696	7.1805	6.7566	6.8537	6.8352	7.016	6.932	6.7845	6.8779	6.82	6.944	7.2293
LOC100286236		7.2283	7.1857	7.015	6.3778	6.2651	6.5345	6.9822	7.0532	7.0808	6.8423	6.9923	7.0218	7.0464	6.9381	6.9323	6.4435	6.9994	6.7309	7.2283
LOC542267		6.8014	6.7796	6.688	7.1036	7.2268	7.143	6.75	6.8087	6.7179	6.7867	6.824	6.9262	6.9888	6.9137	6.951	6.8752	6.9451	6.8926	7.2268
LOC542737		7.0363	7.1999	6.92	6.2145	6.4126	6.5117	6.808	6.9598	6.8427	6.2235	6.5361	6.668	7.2262	6.5903	6.5868	6.5972	6.7382	6.5537	7.2262
LOC100283904		6.4532	6.4875	6.4846	7.1402	7.2259	7.1553	6.6644	6.6723	6.637	6.1622	6.3918	6.2405	6.4849	6.64	6.5834	6.3188	6.2783	6.3202	7.2259
LOC100283673		5.6727	5.6494	5.7103	7.2254	7.1605	7.0677	5.9618	5.9841	6.0156	5.0766	5.2636	5.0843	5.6014	5.6383	5.6142	5.3015	5.1549	5.2078	7.2254
LOC100279740		7.1994	7.1052	7.1193	6.9147	6.9159	6.9898	7.1597	7.1971	7.2252	6.9764	7.1196	6.9053	7.158	7.0807	7.0102	7.0636	7.0417	7.0653	7.2252
LOC100275387		6.606	6.5851	6.8043	5.6951	5.6463	5.8833	6.5551	6.5759	6.4931	7.2055	7.2243	7.1322	7.1231	7.0841	7.1172	7.0103	7.1147	7.0334	7.2243
LOC103651730		4.3814	4.4927	0	4.3823	4.127	4.5807	4.3818	3.7651	4.7406	6.359	6.4087	6.3754	7.224	6.5665	6.7514	6.2828	6.257	6.2661	7.224
LOC103651370		7.0036	7.0128	6.9716	6.9211	6.8509	6.9042	7.028	7.0304	7.098	6.8065	6.9116	6.9508	7.2238	7.0316	7.0348	6.9348	7.0083	6.9551	7.2238
LOC100282004	GRMZM2G115621_P03	6.9945	6.9866	7.0087	7.2237	7.2112	7.2125	7.0193	7.0766	7.0509	6.0504	6.2836	6.2177	6.901	6.5347	6.4344	6.3991	6.2225	6.3737	7.2237
LOC100136885		6.4881	6.4031	6.1094	5.2477	5.34	5.6041	6.3395	6.3829	6.3369	6.7815	6.5899	7.2234	6.6053	6.9961	6.8314	6.6096	7.0508	6.8055	7.2234
LOC100281026	GRMZM2G122324_P01	5.0589	4.5528	4.7898	2.6476	2.7067	3.1296	4.1705	4.3118	4.2158	7.216	6.8902	6.969	6.3227	6.6884	6.7811	6.69	7.004	6.7544	7.216
LOC100283194		6.4682	6.4667	6.5203	5.2791	5.3373	5.491	6.2986	6.3165	6.2968	7.1645	7.0064	7.2158	6.9327	6.9806	7.1135	7.094	7.1817	7.1397	7.2158
LOC100191256	GRMZM2G071154_P01	5.1276	5.2393	5.5399	7.2156	7.2142	7.0735	5.7283	5.6941	5.5595	5.7461	5.9615	5.8816	6.1916	6.2974	6.2455	6.139	5.8012	6.0401	7.2156
LOC100276383		4.0401	3.9507	4.0486	7.213	7.0732	6.7073	5.2683	4.9872	4.9538	4.793	5.0454	4.9531	5.5735	5.2647	5.1001	4.9452	4.9945	4.9877	7.213
LOC100272830	AC214448.3_FGP007	4.6458	4.7458	5.0741	7.0974	7.2129	6.9785	5.3193	5.3253	5.2219	5.6966	6.1132	5.916	5.7804	6.4042	6.2339	6.1975	5.8514	6.1144	7.2129
LOC100281321		7.1173	7.2123	7.0932	7.0111	6.8933	6.9158	7.0854	7.1286	7.1127	5.6199	5.7785	5.8458	6.1039	5.8609	5.7735	5.7157	5.7127	5.7551	7.2123
LOC110485087		6.4911	6.5123	6.4168	7.0699	7.2118	7.117	6.6879	6.649	6.7436	6.3241	6.3967	6.3996	6.3074	6.5179	6.5178	6.5028	6.5094	6.5155	7.2118
LOC100274770	GRMZM2G177432_P02	6.7577	6.7583	6.6933	7.1036	7.2106	7.186	6.8004	6.8314	6.8104	6.7291	6.9265	6.891	6.994	7.0801	7.0306	6.9142	6.9383	6.9675	7.2106
LOC103654826		6.4729	6.5148	6.439	7.1673	7.2074	7.0759	6.6909	6.6756	6.732	6.4481	6.6212	6.5253	6.6641	6.7645	6.653	6.6549	6.6727	6.6705	7.2074
LOC100283270		7.2037	7.1442	7.0875	6.4385	6.4139	6.571	7.0949	7.0773	7.1207	6.7271	6.8165	6.788	6.8448	6.8031	6.7346	6.8629	6.8118	6.883	7.2037
LOC100502171		6.6437	6.8482	7.2034	6.9122	7.0364	7.066	6.9574	7.156	6.8233	6.1969	6.3525	6.5104	6.7793	6.2653	6.0944	6.1878	6.0563	6.109	7.2034
LOC100277646	GRMZM2G088469_P01	6.5182	6.8418	6.9987	7.1895	7.203	7.156	7.0984	7.0882	7.1344	4.0896	4.6253	4.5013	5.1245	4.9537	4.7661	4.4955	4.438	4.5235	7.203
LOC100191940	GRMZM2G028129_P02	2.6052	2.3709	2.5092	7.2027	7.0622	6.7869	4.2612	3.9685	4.1672	3.4572	3.529	3.3522	3.2575	3.8047	3.5557	3.7579	3.4028	3.8681	7.2027
LOC103627865		7.0179	6.9779	6.8073	6.2807	6.2777	6.391	6.844	6.8812	6.7867	6.9449	6.9764	6.9714	7.2024	7.0267	6.9492	7.0628	6.9966	7.0115	7.2024
LOC100192835	GRMZM2G140116_P01	6.6225	6.599	6.3755	7.1992	7.1736	7.107	6.7508	6.7921	6.7845	6.378	6.5683	6.579	6.3765	6.6945	6.563	6.6666	6.6885	6.685	7.1992
LOC100282409		5.4207	5.3954	5.3215	7.1966	7.0757	6.9647	5.7859	5.6583	5.687	5.4926	5.7732	5.507	5.7911	5.9236	5.8788	5.78	5.5168	5.7281	7.1966
LOC100284268		7.1943	7.1354	6.9086	5.8419	5.7391	6.2661	6.8185	6.7593	7.0354	6.3697	6.4289	6.2767	6.365	6.3665	6.4882	6.1683	6.3898	6.2547	7.1943
LOC100284803	cl3469_4c	6.5198	6.6389	6.3172	7.1897	7.1726	7.0545	6.6618	6.8099	6.8134	6.5147	6.722	6.5303	6.7697	6.9004	6.6855	6.8458	6.7323	6.795	7.1897
LOC100281700		6.9485	7.1484	7.1342	7.1247	7.1363	7.1316	7.1024	7.1885	7.1254	6.7307	6.9652	6.7935	7.0303	6.9953	6.9948	6.8383	6.8481	6.8267	7.1885
LOC100278793		7.1873	7.0024	6.9747	6.4035	6.2715	6.4734	6.943	6.9107	6.9236	6.5564	6.5566	6.5908	6.7833	6.527	6.38	6.6941	6.5823	6.5859	7.1873
LOC100273341	GRMZM2G130544_P02	6.6478	6.6067	6.4938	7.185	7.1409	7.1389	6.7474	6.7814	6.7823	6.2379	6.3154	6.4605	6.4447	6.6109	6.4968	6.4628	6.52	6.4794	7.185
LOC100275492	GRMZM5G876616_P01	7.0027	6.9144	7.183	6.9923	6.9874	6.9733	7.0481	7.0996	7.1238	6.6197	6.7258	6.4003	6.1761	6.6043	6.5514	6.4063	6.3138	6.4747	7.183
LOC100191612		6.1285	6.1403	6.1349	7.1081	7.1823	7.0396	6.4197	6.3243	6.3196	6.0335	6.1364	6.1484	5.9826	6.3099	6.2681	6.3257	6.2301	6.311	7.1823
LOC103651360		6.8227	6.72	6.5208	5.0709	4.9645	5.332	6.4305	6.4424	6.5462	7.1812	7.1079	7.0147	6.968	7.0374	7.0337	6.9639	7.1059	7.0556	7.1812
LOC100216993	IDP2561	5.5013	5.4573	5.5362	7.1807	7.1414	6.9546	5.8077	5.8637	5.8674	5.7183	6.0739	5.7265	5.8083	6.1681	6.0678	5.9957	5.8105	5.9075	7.1807
LOC100275328		3.8754	3.9579	3.7709	5.4817	7.0253	7.1799	5.1116	4.7952	4.6485	2.623	2.3345	2.9634	4.4335	3.7482	4.1213	3.4523	2.7019	3.1879	7.1799
LOC100382352	GRMZM2G087079_P01	6.6767	6.5032	6.4864	5.2171	5.0389	5.3259	6.2719	6.4241	6.3371	6.6711	6.6599	6.6715	7.1779	6.6946	6.6125	6.5036	6.7313	6.6288	7.1779
LOC103626452		6.2085	6.3113	6.3634	4.6234	4.3551	5.0058	5.7626	5.7308	5.4369	7.0741	7.0959	7.1774	7.0208	6.833	6.9727	7.0547	7.1595	7.1257	7.1774
LOC103643717		6.6962	6.7913	6.8102	6.8503	6.4952	6.7457	6.6809	6.8014	7.1723	5.9224	6.6945	6.2099	5.5295	6.8762	6.8997	6.3682	6.7321	6.4882	7.1723
LOC100193067	GRMZM2G177424_P01	7.0802	7.0827	7.1381	5.9494	5.7466	6.0534	7.0846	7.0831	7.172	5.4714	5.4707	5.5561	5.702	5.3101	5.4584	5.5407	5.457	5.5699	7.172
LOC100282595		6.9014	6.8986	6.8327	5.9291	6.0194	6.1269	6.6901	6.7585	6.6932	7.05	6.9181	7.111	6.813	6.9609	7.0191	6.9282	7.1718	6.9101	7.1718
LOC100275203		6.3266	6.3824	6.3311	5.4945	5.5247	5.5551	6.2403	6.4781	6.4233	6.6519	6.9464	6.7526	7.1712	7.0679	6.8568	6.5955	6.9006	6.7092	7.1712
LOC100381786	GRMZM2G039238_P01	7.1702	7.1052	6.9955	6.5344	6.7539	6.8548	7.0693	7.0993	6.9597	6.7909	6.944	6.9248	6.9149	6.9828	6.9973	6.9847	6.9758	6.9736	7.1702
LOC100284617		6.007	5.9974	6.1108	7.1676	7.1298	7.0037	6.3436	6.2945	6.4749	6.017	6.3084	6.1998	6.5855	6.3347	6.3237	6.3199	6.1358	6.2467	7.1676
LOC103642107		6.042	6.334	6.4576	6.7748	6.8568	6.7651	6.1717	6.4497	6.7226	6.2484	6.9495	6.6288	7.1646	7.0754	6.6893	6.7238	6.7644	6.6939	7.1646
LOC100193482	GRMZM2G116258_P01	6.3759	6.2159	6.3593	5.5564	5.6627	5.7684	6.2251	6.2307	6.2661	7.104	6.8323	7.0891	6.7044	6.8777	7.0142	6.9807	7.1641	7.0503	7.1641
LOC100282199	tdsgR78H09	5.2505	5.3649	5.3442	7.1629	7.1092	6.9565	5.7739	5.7296	5.5149	5.646	5.734	5.651	6.091	5.9691	5.8287	5.7909	5.691	5.7487	7.1629
LOC109617031		1.1035	1.2869	0.7173	7.1623	6.884	6.9191	4.1339	3.9151	4.0273	0.466	0.5191	0.4062	2.3073	2.3858	2.228	0.7939	0.2654	0.313	7.1623
LOC606406		5.4315	5.5596	5.6943	7.1608	7.1181	6.9451	5.869	5.8606	5.8076	5.751	5.8239	5.7193	5.8503	5.9882	5.9576	5.7938	5.7336	5.7914	7.1608
LOC100286051		2.3184	2.1408	2.0506	3.1989	3.0569	3.154	2.0662	2.3573	2.3732	6.9147	7.1608	6.8655	4.8618	7.0326	6.986	7.1214	6.6453	6.9839	7.1608
LOC542269		7.0488	7.0273	7.0653	6.7622	6.7262	6.7436	7.0008	7.1232	7.1591	6.7381	7.0188	6.8662	6.9104	6.8139	6.7901	6.8406	6.91	6.8769	7.1591
LOC103654617		6.787	6.8533	7.1571	6.9045	7.0707	7.0307	6.9685	6.9164	7.0763	6.5404	6.8167	6.6863	7.0372	7.0499	6.7325	6.6914	6.6945	6.7498	7.1571
LOC103654829		6.4525	6.5282	6.3995	7.1396	7.1565	7.0083	6.6783	6.6446	6.6737	6.4254	6.5711	6.5403	6.6388	6.7182	6.646	6.6875	6.673	6.6441	7.1565
LOC100283762	GRMZM2G074898_P01	6.633	6.5937	6.4259	7.1465	7.1549	7.1105	6.7905	6.7695	6.871	6.3774	6.5193	6.5151	6.5394	6.7247	6.6265	6.6153	6.6028	6.7169	7.1549
LOC100501943		7.0153	6.9432	6.9061	6.9782	7.0093	7.0113	6.9928	6.9993	7.0634	6.9008	7.1226	6.9589	7.1215	7.1546	7.142	6.9863	7.061	7.089	7.1546
LOC100382582		6.3836	6.2704	6.3057	6.7796	6.8391	6.8754	6.3398	6.1634	6.4478	6.8527	6.811	6.7634	6.8941	7.1536	6.9128	6.5769	6.7464	6.6437	7.1536
LOC100286235		7.0431	7.1378	7.1028	7.0139	6.8248	6.9802	7.1179	7.1533	7.1307	6.0334	6.3571	6.2826	7.0094	6.4199	6.2952	6.2332	6.2945	6.3006	7.1533
LOC103639540		6.1893	6.2199	6.1294	7.1531	7.0144	6.9563	6.3716	6.3378	6.3796	5.3555	5.6657	5.5993	6.044	5.9188	5.7804	5.7715	5.6496	5.6738	7.1531
LOC100280970		5.5691	5.5842	6.0908	7.1011	7.1526	7.0699	6.0618	5.9279	6.3075	4.7384	5.2563	4.476	5.643	6.3816	5.7912	5.3957	4.8657	5.2742	7.1526
LOC100284811		6.7301	6.9199	6.9221	6.9716	6.9959	7.1515	6.885	6.9258	6.9109	5.0898	5.5206	5.2841	6.2561	5.6953	5.4325	5.1611	5.2771	5.171	7.1515
LOC100281083		6.3789	6.3835	6.2061	7.1508	7.1308	7.1058	6.5517	6.5708	6.6124	6.4235	6.565	6.5535	6.564	6.7875	6.7161	6.7232	6.6736	6.7546	7.1508
LOC103633139		6.4803	6.4871	6.4613	6.846	6.843	6.8102	6.7423	6.6328	6.8022	6.8908	7.0906	6.7787	7.0677	7.1502	6.8507	6.9545	6.8327	6.902	7.1502
LOC100282037		7.1501	7.1395	7.055	6.5433	6.4319	6.6208	7.0091	7.0508	6.8767	6.36	6.2777	6.4875	6.2605	6.068	6.1441	6.3539	6.3135	6.3935	7.1501
LOC100191146		7.0841	7.0549	6.983	6.6671	6.6665	6.6829	6.9644	7.0634	7.1495	6.4099	6.5949	6.5618	6.645	6.6237	6.5768	6.5696	6.6657	6.5835	7.1495
LOC732840		7.1027	7.0166	7.0291	5.7004	5.6696	5.8956	6.8969	6.9111	6.8606	7.1427	6.9653	7.0472	6.779	6.895	6.9179	6.9872	7.0541	6.9752	7.1427
LOC100191887	Chlorophyllase-2	5.3185	5.6816	5.6895	4.6201	4.6981	4.9084	5.3186	5.5342	5.386	6.6081	6.8646	6.6362	7.14	7.0721	6.8797	6.6118	6.7603	6.7016	7.14
LOC101202705		7.0202	7.1084	7.0191	7.1396	7.1137	7.1377	7.0929	7.1083	7.1252	6.2293	6.5468	6.3635	6.6882	6.6375	6.5028	6.4774	6.5372	6.4399	7.1396
LOC100283536		5.4201	5.4926	5.4589	7.1384	7.1254	7.0062	5.955	5.8451	5.9025	6.0626	6.3124	6.0842	5.8782	6.3354	6.2151	6.2063	6.0419	6.1628	7.1384
LOC100191635	GRMZM2G113205_P01	7.1269	7.0607	6.9301	5.673	5.4301	5.8418	6.8667	6.8566	6.8494	7.1369	6.9776	7.0353	6.6521	6.7605	6.8628	6.9638	6.9446	6.9955	7.1369
LOC103649927		5.9271	7.02	6.9954	6.2429	6.1274	5.4307	6.9476	6.96	7.1369	5.5089	5.6729	5.6708	6.0064	5.8067	5.59	5.504	5.6421	5.6153	7.1369
LOC100277715		4.9901	5.0304	5.0667	6.8044	6.6509	6.5841	5.7047	5.5697	5.5422	6.4862	7.0832	6.587	6.0613	7.0986	6.7264	7.1357	6.5133	6.967	7.1357
LOC100382049		0.1172	0.0439	0.1328	0.1057	0.044	0.0781	6.686	0.0606	0.126	7.1356	0.0321	0.0573	0.0917	0.0717	0.0517	0.1202	0.0693	0.0255	7.1356
LOC100280864		6.3824	6.4591	6.2948	7.1355	7.0891	7.0053	6.6286	6.5995	6.7036	6.019	6.207	6.1361	6.2355	6.3932	5.9874	6.6889	6.0519	6.5235	7.1355
AOS1	aos1	3.5561	3.4909	3.537	7.0436	7.1351	6.7674	4.6946	4.3925	4.1535	4.713	5.2242	4.5146	4.9596	5.8571	6.1977	5.1829	4.6069	5.0055	7.1351
LOC100281705		5.2351	5.4219	5.685	6.9832	7.1323	7.0227	5.8724	5.944	5.9741	5.7082	6.1815	6.1386	6.2866	6.5914	6.4773	6.2091	6.1308	6.2288	7.1323
LOC100382501	GRMZM2G149576_P01	6.9852	6.9446	7.1302	6.4057	6.6102	6.4183	6.9584	6.9026	7.0966	6.2042	6.6732	6.4972	6.3468	6.5057	6.3673	6.65	6.801	6.6751	7.1302
LOC100281288		7.1282	7.0396	6.9997	5.8282	5.9469	6.148	6.9294	6.826	6.9373	7.0678	6.8681	6.9261	6.7319	6.7714	6.8864	6.9506	6.9938	6.9887	7.1282
LOC100278084	GRMZM2G032107_P01	6.6195	6.6332	6.5963	7.1279	7.074	7.0127	6.6889	6.7055	6.7889	4.8894	5.2142	4.9647	5.5538	5.2897	5.0525	5.0902	5.128	5.1784	7.1279
LOC100273166		7.124	7.0688	7.0559	5.8535	5.7539	6.0716	6.9156	7.0022	6.987	6.7965	6.8454	6.8489	6.911	6.7595	6.8197	6.8401	6.8974	6.8759	7.124
LOC103647911		6.7487	6.7299	6.8032	7.019	7.0264	7.1239	6.8901	6.8851	6.9301	6.2634	6.4094	6.2931	6.466	6.5698	6.5311	6.261	6.3347	6.2684	7.1239
LOC100192864		5.3866	5.5856	5.6038	7.1231	7.0581	6.8762	6.0038	5.9057	5.7434	5.2682	5.5343	5.0936	5.94	5.8273	5.4518	5.6329	5.3103	5.5038	7.1231
LOC100283279		5.5697	5.66	5.633	7.1216	7.0575	6.9409	6.04	5.9277	6.097	5.3543	5.7497	5.6344	5.7463	5.902	5.8418	5.8297	5.5975	5.7294	7.1216
LOC100275367		5.6308	5.278	5.2457	5.0461	4.9451	5.1346	5.2395	5.2426	4.9403	7.1209	6.7935	7.1099	6.4314	6.8037	6.9185	6.8315	6.8696	6.9108	7.1209
LOC100272803		7.0018	7.1205	7.0591	6.4673	6.4658	6.5961	7.0494	6.973	6.9401	6.4791	6.5986	6.5397	6.5671	6.5642	6.4404	6.7124	6.4898	6.6211	7.1205
LOC100272775	GRMZM2G090274_P01	6.7581	6.7793	6.775	7.1195	7.0073	6.974	6.8029	6.8757	6.9152	6.4684	6.6061	6.6773	6.8346	6.75	6.7811	6.7199	6.6969	6.716	7.1195
LOC100192949		6.282	6.3136	6.1275	7.0666	7.1193	6.957	6.4948	6.4552	6.5048	6.7081	6.7895	6.8685	6.7246	7.0301	6.8725	6.9308	6.988	6.9482	7.1193
LOC542205		6.2901	6.1218	6.1576	5.5382	5.5632	5.7287	6.1056	6.1059	6.0366	7.1189	6.9238	6.8374	6.4634	6.8899	6.8983	6.8319	6.8555	6.8842	7.1189
LOC606419		5.7444	5.9249	5.6313	6.2146	5.965	6.5429	6.0535	5.6927	5.5114	7.1185	6.3464	6.7372	6.1101	6.3507	6.7028	6.0972	5.9637	6.0904	7.1185
LOC100281912		1.3976	1.4474	1.1916	7.118	6.7363	6.4121	3.8041	3.5731	3.5388	1.1831	1.6887	1.5335	3.2364	2.7065	2.3308	2.0639	1.7525	1.9509	7.118
LOC100280696		4.2148	4.3727	4.4609	7.1164	6.9481	6.7471	4.9336	4.922	4.7948	4.1078	4.4457	4.2569	4.9639	4.7857	4.6044	4.6616	4.2447	4.5765	7.1164
LOC100383635	HrBP1	7.0669	6.8221	6.776	7.08	7.0551	7.115	6.8974	6.7499	6.6758	7.0504	6.9078	7.0894	6.0267	6.812	6.8995	6.9404	6.9906	6.9519	7.115
LOC100273417		6.9559	7.0258	6.97	7.0054	7.0213	7.0547	7.0553	7.113	7.0765	6.6056	6.8362	6.6615	6.9964	6.8511	6.8004	6.7977	6.814	6.8332	7.113
LOC100284784		7.1127	7.0068	6.9522	5.6557	5.5148	6.0118	6.8016	6.755	6.79	6.8923	6.8107	6.8973	6.7136	6.7333	6.8897	6.731	6.9617	6.7989	7.1127
LOC100127541		7.0041	6.9246	6.8843	6.8764	6.71	6.8169	6.8575	6.9786	7.1122	6.1999	6.5413	6.2935	6.6615	6.6569	6.5666	6.4783	6.3157	6.4321	7.1122
DHAR1		7.0583	7.0461	7.031	6.6421	6.6466	6.7336	7.0173	7.0894	7.1117	6.8579	7.0357	7.0247	6.8698	6.9831	7.0651	7.041	7.0255	7.0152	7.1117
LOC100279845		7.0765	7.0304	7.1116	6.1104	5.9415	6.337	6.9077	6.9063	6.9725	5.8786	6.0019	5.763	6.644	6.0439	5.9806	5.7132	5.8598	5.8357	7.1116
LOC100284171	tdsgR05A09	6.6725	6.5899	6.5161	5.9387	5.9671	6.0685	6.4874	6.5715	6.5275	6.9639	7.0422	7.0408	6.7818	6.871	6.9259	7.0793	7.1105	7.0787	7.1105
LOC100276220		6.3833	6.5228	6.5182	7.1046	7.1091	7.0898	6.6822	6.6834	6.4823	6.36	6.4937	6.4249	6.7219	6.8316	6.7874	6.5607	6.4665	6.5156	7.1091
LOC100273121		6.6717	6.8175	6.8472	7.0347	7.1082	7.0731	6.8861	6.9512	6.8931	6.1471	6.477	6.3673	6.6179	6.6194	6.6043	6.5554	6.4827	6.5109	7.1082
LOC100282486		6.9129	6.9208	6.8812	6.8454	6.8834	6.9574	7.0557	7.0537	7.1078	6.5734	6.821	6.6252	6.8145	6.9232	6.8368	6.8442	6.7575	6.8049	7.1078
LOC541617		6.2554	6.2693	6.177	7.1045	7.1066	6.9646	6.3487	6.4198	6.3923	6.1856	6.2594	6.2623	6.3603	6.3539	6.381	6.417	6.3621	6.3761	7.1066
LOC100284317		6.8513	6.9816	7.0015	6.1704	6.0635	6.1821	7.1063	7.0942	6.9677	4.542	4.0094	3.8206	5.3791	4.9421	4.8958	5.0777	3.8729	4.1927	7.1063
LOC100282075		7.0201	7.0054	6.9245	6.7379	6.7174	6.8156	7.0675	7.0469	7.1057	6.3028	6.5009	6.3385	6.7988	6.5699	6.5069	6.3626	6.4347	6.3494	7.1057
LOC101027095		4.6491	4.7571	4.7096	7.0363	7.1056	6.7873	5.4546	5.4095	5.2242	4.3964	4.3753	4.1689	4.4883	4.9569	4.7842	4.3691	4.2355	4.4191	7.1056
LOC100276774		7.0343	6.9012	6.8784	5.4715	5.2472	5.5999	6.7096	6.6538	6.5752	7.1019	6.8538	7.0348	7.0404	6.8617	6.8338	6.8699	7	6.9308	7.1019
LOC103646865		6.8555	6.7705	6.8193	5.7149	5.5837	5.7219	6.7698	6.7364	6.7093	6.9614	6.842	7.1016	6.585	6.7767	6.888	6.836	7.0113	6.8923	7.1016
LOC100285487	GRMZM2G015967_P01	6.326	5.9659	6.0868	4.5188	4.3863	4.5785	5.8088	5.824	5.7367	7.1002	6.4665	6.845	6.4533	6.318	6.4941	6.5012	6.7337	6.6111	7.1002
LOC100272896	GRMZM2G025731_P01	7.0086	6.9573	6.8906	6.2661	6.1728	6.3556	6.9029	6.9315	6.8612	7.0898	7.0561	7.1	6.8305	6.9321	7.0121	7.0068	7.0448	7.0356	7.1
LOC100276397		7.0994	6.9731	6.9657	6.0338	5.9687	6.1888	6.8333	6.8809	6.9241	6.6336	6.5923	6.6804	6.6777	6.522	6.5416	6.6213	6.8088	6.6542	7.0994
LOC100501867	GRMZM2G435373_P01	6.8543	7.0154	6.9374	7.0453	7.03	7.0976	6.9759	7.061	7.0631	6.2045	6.4556	6.3907	6.7829	6.5258	6.5493	6.4566	6.4488	6.4366	7.0976
LOC100277562		7.0655	7.0429	6.9906	5.5666	5.4522	5.8942	6.6248	6.9974	7.0956	2.6728	2.5458	2.7252	5.7046	4.1751	2.9605	2.8667	3.3311	3.1015	7.0956
LOC103653691		6.1322	6.0286	6.0201	7.016	7.094	6.9497	6.2954	6.2841	6.3168	5.9842	6.13	6.044	6.1817	6.3214	6.2122	6.2254	6.1747	6.2467	7.094
LOC103635966		6.633	6.6569	6.4554	7.0937	7.0924	7.0805	6.6298	6.6391	6.7165	5.4284	5.4452	5.2924	5.8782	5.9229	5.6617	5.7684	5.4832	5.626	7.0937
LOC100217228		6.8542	6.81	6.903	6.103	6.0127	5.9333	6.8505	6.8362	6.8311	6.0578	6.3928	6.7317	7.093	6.007	5.9973	6.0125	6.219	6.058	7.093
LOC100285442	GRMZM2G021331_P01	6.7247	6.6954	6.6997	7.0066	7.0928	7.0507	6.7745	6.7613	6.6912	6.8393	6.7769	6.8818	7.0437	6.9106	6.9531	6.8454	6.8258	6.8487	7.0928
LOC100278953		6.7851	6.7396	6.7332	7.0531	7.0923	7.0751	6.8344	6.9281	7.0057	4.8078	5.1533	5.1273	5.5161	5.476	5.2268	5.2456	5.0815	5.2757	7.0923
LOC103647262		6.3006	6.3534	6.1996	7.081	7.0899	7.0074	6.5555	6.5245	6.4935	5.8972	6.0848	6.1092	6.4014	6.2046	6.2016	6.234	6.1578	6.2293	7.0899
LOC100382806	TIDP3014	6.1223	6.2296	6.1698	7.0892	7.031	6.9986	6.3989	6.4853	6.4148	5.6398	5.9334	5.9714	6.1176	6.0948	6.1656	6.0471	5.9555	5.995	7.0892
LOC100274993		4.3494	4.6427	4.8839	6.2442	6.2485	6.0377	5.0092	4.9028	4.7205	6.8046	7.0173	6.9691	6.3786	6.9854	7.0889	6.8316	6.7766	6.7935	7.0889
LOC100280507		6.8294	6.8507	6.8967	6.1087	5.8946	6.2318	6.8848	6.8796	7.0879	5.9632	6.2348	6.0475	6.2262	6.0562	6.0699	5.9641	5.9391	5.9019	7.0879
LOC100282880		6.3831	6.3241	6.28	6.9929	7.087	6.9554	6.5682	6.5572	6.646	5.9516	6.1189	6.1503	6.3463	6.3597	6.17	6.2448	6.2006	6.2267	7.087
LOC100281961		5.4766	5.3631	5.5039	5.9641	5.9288	6.2188	5.6295	5.5421	5.5913	6.4795	6.8719	6.7211	6.6513	7.0352	7.086	6.8313	6.8772	6.7849	7.086
LOC100273280	GRMZM2G043338_P03	6.8655	6.8218	6.6816	5.7649	5.6157	5.9387	6.7409	6.7159	7.0858	6.1783	6.4471	6.1688	6.5521	6.4077	6.2201	6.1937	6.3721	6.3038	7.0858
LOC100284167		7.0097	6.9596	6.8609	6.8265	6.6859	6.846	6.867	7.0276	7.0853	6.7711	7.0154	6.6395	6.8445	7.0733	6.8994	6.9029	6.7667	6.8188	7.0853
LOC100193447		5.4565	5.6234	5.5115	7.0312	7.0841	6.9176	5.9771	5.9615	5.9165	5.6537	5.9946	5.7845	6.3684	6.1873	6.125	6.0873	5.8522	6.0208	7.0841
LOC103640891		5.8168	5.4581	5.3881	3.9633	3.6539	4.2893	5.2946	5.3736	5.4334	7.0829	6.48	6.8279	6.4458	6.1022	6.3296	6.5095	6.5247	6.5492	7.0829
LOC118476174		7.0759	7.0819	6.9308	5.6815	5.6279	6.0214	6.8904	6.8363	6.7882	6.7538	6.344	6.7553	6.3311	6.3056	6.5793	6.4935	6.5684	6.5322	7.0819
LOC541974		6.3208	6.8582	7.0598	6.0417	6.0406	5.8539	6.6958	7.0816	7.0333	1.3588	0.4379	0.6775	1.9129	0.6686	0.4884	1.7938	0.555	0.9899	7.0816
LOC100283215	GRMZM2G140545_P01	7.0079	7.0042	7.0451	6.4865	6.4545	6.6031	6.8958	6.9416	7.0799	6.8164	6.9889	6.8984	6.8961	6.9483	6.9813	6.8668	7.0106	6.8682	7.0799
LOC542144		4.7754	4.9018	5.0075	7.077	7.0354	6.8625	5.4465	5.3469	5.2797	5.3009	5.543	5.3748	5.0908	5.5596	5.5832	5.5968	5.3241	5.5315	7.077
LOC100191792		7.0765	7.007	6.7736	5.6269	5.473	5.9597	6.8606	6.9025	7.0443	6.2269	6.3114	6.1332	6.5499	6.0447	5.9825	6.0998	6.2058	6.1605	7.0765
LOC542582		7.0757	6.8215	6.9038	5.8362	5.7216	5.929	6.8326	6.8104	7.0711	5.0628	5.3883	5.1499	5.0269	5.0721	5.222	5.0467	5.2027	5.1109	7.0757
LOC100273868		3.178	3.4733	3.1907	7.0747	7.0409	6.7571	4.6121	4.4364	4.3911	4.0004	4.105	3.986	4.8196	4.4998	4.667	4.6677	3.9982	4.4087	7.0747
LOC100282424		6.6766	6.8095	7.073	6.1946	6.3267	6.414	6.8826	7.0391	6.7112	6.963	6.9006	7.0595	6.7426	6.8427	6.9605	6.9103	6.8762	6.8886	7.073
LOC100384051	GRMZM2G410991_P01	3.9405	3.8437	3.6395	5.8797	7.073	6.8594	4.5738	4.6097	4.5491	5.8953	6.2487	6.0795	5.6195	6.4768	6.2019	6.3555	5.9663	6.2057	7.073
LOC103651256		6.6165	6.6374	6.556	6.7342	6.8381	6.8121	6.6873	6.6738	6.6409	6.8268	6.9569	6.9661	6.8664	7.0523	7.0295	6.9603	7.0723	6.9938	7.0723
LOC100193395		7.0616	7.0707	7.0253	5.7506	5.6527	5.9873	6.9936	6.9568	6.9412	5.7783	5.8298	6.056	6.4958	5.8147	5.8292	5.931	5.9599	5.9672	7.0707
LOC542394		7.0473	6.9916	7.0124	6.7106	6.8559	6.8684	7.0702	6.9596	7.0065	6.4635	6.681	6.4394	6.5329	6.5706	6.45	6.3844	6.6141	6.4842	7.0702
LOC100282951	GRMZM2G107444_P01	6.6581	6.6091	6.8072	7.0693	7.0366	6.9767	6.7933	6.8109	6.9124	6.604	6.8291	6.7093	6.8556	6.9635	6.8841	6.7427	6.6865	6.7906	7.0693
LOC100192855		6.2682	6.2286	6.049	6.9222	7.0676	6.8803	6.4439	6.4341	6.4796	6.1513	6.3009	6.2191	6.4587	6.5822	6.3581	6.3828	6.4481	6.3638	7.0676
LOC103651070		6.9629	6.9322	6.9395	7.0345	7.0289	7.0401	7.0329	7.0672	7.0262	6.8687	7.0587	6.9439	6.9797	6.98	7.0438	6.9527	6.958	6.9668	7.0672
LOC100274347	GRMZM2G078118_P02	7.0651	6.7232	6.7016	5.2488	5.1216	5.4413	6.5515	6.5898	6.5178	6.4181	6.3056	6.4702	6.3643	6.1621	6.2713	6.4023	6.5409	6.4254	7.0651
LOC100281127	GRMZM2G153444_P01	6.057	5.8528	6.2764	4.3119	4.3889	4.6985	5.5526	6.2025	5.649	6.1665	6.3065	6.3187	6.0907	6.051	6.8891	6.1717	7.0634	6.9454	7.0634
LOC103629648		6.4496	6.4404	6.3305	6.9217	7.0628	6.9203	6.4358	6.4891	6.4894	5.9241	6.0531	5.9465	6.1462	6.1306	6.0546	6.0525	5.9484	6.0944	7.0628
LOC100192701	GRMZM2G064914_P03	6.1297	6.2544	6.4301	6.5992	6.8167	6.6445	6.4743	6.5629	6.4266	6.3692	6.603	6.5298	7.062	6.7967	6.7706	6.5305	6.5956	6.5662	7.062
LOC103639134		6.6551	6.6281	5.8603	6.7469	6.9914	7.0617	6.5763	6.6208	6.5954	5.7397	5.9972	6.3523	6.5012	6.0547	6.0226	6.0999	6.1915	6.2452	7.0617
LOC100192631		5.7802	6.4948	5.6966	4.2656	5.0334	3.9201	7.0614	6.655	5.5429	0.0376	0.0236	0.0444	0.4166	0.1959	0.0394	0.1209	0.0473	0.0315	7.0614
LOC541841		1.3135	1.4329	1.1942	7.0609	6.9371	6.8615	4.1875	3.7928	3.6894	1.9777	2.1291	2.5991	4.1664	3.2096	3.1372	2.7493	2.0774	2.5707	7.0609
LOC103654013		2.5492	2.3071	2.2547	7.0165	7.0606	6.8367	4.1436	4.1072	3.9812	0.8584	0.617	0.8159	3.9389	2.7607	1.9989	1.3635	1.032	1.0099	7.0606
LOC100240697		7.0597	6.9684	6.4375	6.7503	6.6592	6.8015	7.0278	7.0164	7.0424	6.6608	6.8812	6.6947	6.7544	6.8791	6.757	6.7097	6.7915	6.78	7.0597
LOC100192037		5.5965	5.6514	5.7321	7.0589	7.0421	6.8904	5.8672	6.0487	5.9075	5.3249	5.617	5.4057	5.7278	5.8041	5.6011	5.6227	5.4988	5.5685	7.0589
LOC100281027		6.796	7.021	6.8027	6.1735	6.0814	6.5441	6.7384	6.8165	7.0588	6.127	6.5774	6.4054	6.2656	6.5816	6.6244	6.1598	6.5694	6.2858	7.0588
LOC542295		7.0578	6.7141	6.7128	5.63	5.5739	5.8781	6.5705	6.6001	6.4991	6.927	6.4514	6.9011	6.7303	6.489	6.4706	6.5942	6.8338	6.6063	7.0578
LOC100273294	GRMZM2G145951_P01	6.4634	6.4514	6.5177	6.7549	6.7748	6.7005	6.5348	6.4903	6.5576	6.7351	7.0294	6.7391	6.5581	7.0563	6.9016	6.8261	6.7883	6.8725	7.0563
LOC103654171		6.3248	6.1997	6.167	6.9385	7.0561	6.9627	6.397	6.5248	6.612	5.7686	5.9953	5.898	5.9105	6.2287	5.9535	6.0435	6.0511	5.9962	7.0561
LOC103643291		5.4814	5.4984	5.5744	7.0556	7.0309	6.8384	5.9259	5.799	5.9546	5.6255	5.9273	5.7721	5.9564	5.9557	5.9284	5.9026	5.731	5.8791	7.0556
LOC100284540		6.7103	6.9006	6.8938	6.0686	5.8575	6.1302	6.6642	6.8804	7.0541	6.3381	6.374	6.4862	6.9997	6.4672	6.4187	6.5879	6.589	6.6264	7.0541
LOC542166		3.9858	3.8408	4.061	6.912	7.0541	6.735	4.8463	4.6647	4.7785	4.3364	4.6637	4.5634	4.9122	5.1695	4.8482	5.033	4.4754	4.8925	7.0541
LOC542705		6.6705	6.6891	6.6136	6.8485	7.0528	6.9389	6.6912	6.7445	6.6801	6.508	6.4625	6.2909	6.4747	6.5362	6.4038	6.5381	6.4436	6.5392	7.0528
LOC100286056		6.9185	7.0117	6.8771	6.4543	6.4269	6.6203	6.8134	6.8703	7.0012	6.5924	6.8701	6.7236	7.0519	6.9911	6.814	6.7812	6.9001	6.8084	7.0519
LOC542479		2.5412	2.6326	2.7534	7.0518	7.0475	6.734	4.0777	3.6536	3.6211	4.0724	4.4879	4.4488	5.852	5.5135	5.4844	4.9626	4.3456	4.83	7.0518
LOC103633231		6.9248	6.7703	6.7164	5.1623	5.1598	5.3697	6.5408	6.5443	6.6194	6.9102	6.9361	6.7288	6.8911	6.7838	6.7146	6.9934	6.9809	7.0506	7.0506
LOC100285503		6.5463	6.5503	6.5671	5.4561	5.5219	5.7498	6.3502	6.4858	6.3714	6.8598	6.8677	6.9085	7.0504	7.0237	6.9824	6.7871	6.973	6.8074	7.0504
LOC100275888		6.9319	6.903	6.6797	5.3125	5.1731	5.6319	6.6039	6.5735	6.5494	7.0499	6.8666	6.8445	6.7731	6.8036	6.8034	6.868	6.87	6.9038	7.0499
LOC100037812		4.8651	4.7953	5.1658	7.0493	6.9304	6.747	5.5171	5.4041	5.3464	5.2533	5.4692	5.2591	5.731	5.702	5.6546	5.476	5.6	5.4543	7.0493
LOC100278069	GRMZM2G107380_P01	1.3925	1.4404	1.7361	1.1601	1.2484	1.1839	1.5362	1.4803	1.3564	6.4826	7.0493	6.5005	5.1627	6.606	6.5192	6.698	6.6707	6.6831	7.0493
LOC100272602		6.9687	6.9687	6.6822	5.7881	5.851	5.8404	6.8128	6.7909	6.8428	7.0489	6.8097	6.6959	6.3121	6.641	6.992	6.8534	7.0176	6.9116	7.0489
LOC542727		3.6147	3.4991	3.57	7.0479	6.8781	6.7001	4.4849	4.2764	4.2589	3.5953	3.929	3.814	4.765	4.5156	4.2892	4.1595	3.861	4.0459	7.0479
LOC100192117		2.4961	2.3591	2.6607	6.8447	6.9997	6.8522	4.4552	4.0059	4.2667	4.2978	4.8158	4.4069	7.0476	6.0374	5.9507	4.9135	4.8103	4.9986	7.0476
LOC100125654		5.7789	5.8023	5.673	4.5454	4.5971	4.8311	5.5454	5.5708	5.6061	7.0475	7.0225	6.9894	6.361	6.8585	6.9247	6.9207	7.0213	6.9415	7.0475
LOC100192642		6.2416	6.2785	6.1212	7.0471	6.8754	6.8503	6.4993	6.5903	6.5151	5.7756	5.8453	5.8869	5.7011	6.1525	6.0756	6.0717	5.8943	6.0685	7.0471
LOC100278556		4.2645	4.3372	4.8147	6.815	7.0455	6.7815	5.1146	5.0328	4.9879	5.14	5.5416	5.2261	5.0642	5.5903	5.5241	5.5483	5.2664	5.4548	7.0455
LOC100217069		6.3598	6.3301	6.3522	6.9974	7.0433	6.9952	6.4722	6.5269	6.597	6.4224	6.6349	6.4739	6.6163	6.7495	6.6493	6.6821	6.6187	6.663	7.0433
LOC103635488		6.1916	6.172	6.0368	6.8615	7.0431	6.896	6.4906	6.451	6.4884	6.1258	6.2256	6.2655	6.3655	6.4696	6.3778	6.4514	6.3239	6.3841	7.0431
LOC103633147		7.0428	6.9625	6.9018	5.1954	5.0515	5.647	6.7973	6.8013	6.9192	4.7662	4.6696	4.6607	5.9557	4.8406	4.438	5.2197	4.547	5.0503	7.0428
LOC100274227	GRMZM2G053652_P02	6.2285	6.2364	6.135	6.9786	7.0421	6.8429	6.5199	6.4177	6.5523	6.3074	6.4039	6.4182	6.4312	6.5905	6.472	5.5225	6.4802	6.4928	7.0421
LOC111347722		4.3539	4.5348	4.3502	7.0394	6.668	6.6581	4.7556	4.7656	4.8156	3.8645	4.3945	4.4163	4.8354	4.8251	4.5735	4.4116	4.0673	4.2767	7.0394
LOC100192474		7.0386	6.9869	6.9034	5.6625	5.4374	5.7867	6.7871	6.8782	6.757	6.4719	6.4533	6.3747	6.3723	6.3786	6.3761	6.3289	6.516	6.4241	7.0386
LOC100284426		7.0374	6.9106	6.7873	5.3751	5.2547	5.7011	6.6994	6.74	6.7609	6.542	6.4226	6.4535	6.2154	6.2731	6.2948	6.3505	6.394	6.4925	7.0374
LOC100284994	GRMZM2G168674_P01	6.2994	6.3554	6.1488	6.9786	7.037	6.9788	6.5007	6.4955	6.5449	5.9458	6.2535	6.1769	6.4793	6.5464	6.2528	6.3657	6.2921	6.3269	7.037
LOC100274469		6.0742	5.9935	5.5952	4.8682	4.803	5.0803	5.8811	5.8345	5.844	5.5642	5.4746	5.419	7.0366	5.8376	5.595	5.6532	5.4549	5.7246	7.0366
LOC100273342		6.7088	6.6795	6.7431	6.2113	6.3552	6.3404	6.5166	6.5875	6.6142	6.8626	6.9484	6.9874	6.7601	7.01	7.0285	6.9835	7.0363	7.0056	7.0363
LOC100193372		6.8688	7.0356	6.9204	5.7353	5.6586	5.9401	6.7465	6.8324	6.9378	6.1636	6.495	6.1952	6.3579	6.4647	6.198	6.119	6.2967	6.1895	7.0356
LOC100384754	GRMZM2G040618_P01	6.226	6.003	6.0458	4.9837	5.0402	5.0167	5.8041	5.9108	6.15	6.7803	6.8657	6.8498	7.0356	6.9012	6.771	6.8849	6.9974	6.871	7.0356
LOC103636535		6.6121	6.6064	6.4136	6.564	6.5928	6.6307	6.6091	6.5699	6.672	6.5989	6.7733	6.5881	6.939	7.0319	6.8953	6.8355	6.7428	6.8519	7.0319
LOC100127534		6.6152	6.628	6.6582	7.031	6.9219	6.8699	6.6826	6.7757	6.7782	6.27	6.4993	6.4116	6.6307	6.5358	6.4984	6.4142	6.3691	6.4247	7.031
LOC100286223		6.7525	6.9274	6.8861	6.8912	6.8142	6.7826	6.9308	7.0298	7.0216	6.1471	6.2865	6.2648	6.3805	6.4865	6.3923	6.4149	6.2484	6.3252	7.0298
LOC100278102	GRMZM2G030240_P01	5.6724	5.5966	5.5999	4.1802	4.114	4.3732	5.5199	5.5337	5.513	7.0294	6.9046	6.9575	6.5663	6.7724	6.815	6.9371	6.9527	6.9484	7.0294
LOC100284646		4.7721	4.9027	5.0231	6.1582	6.1953	6.0594	5.3728	5.1695	5.2738	6.7822	6.9771	6.8694	6.2867	6.972	6.8394	6.9957	6.9077	7.0287	7.0287
LOC100273624		5.7326	5.57	5.3829	5.1313	5.0441	5.4075	5.5555	5.4333	5.7219	6.5848	7.0283	6.7813	6.6106	7.0185	7.0057	6.6709	6.8903	6.8068	7.0283
LOC100284116		6.1444	6.1613	6.0976	6.9905	7.028	6.9419	6.1782	6.0597	6.1722	5.7205	5.5921	5.054	5.8403	5.622	5.4533	5.5459	5.2178	5.5212	7.028
LOC100193465	GRMZM2G442804_P03	6.2021	6.3375	6.4783	5.7556	5.7538	5.8836	6.4932	6.4507	6.2125	6.7876	6.8466	7.025	6.629	6.6995	6.81	6.881	6.8011	6.8282	7.025
LOC100274264		6.2276	6.2587	6.1846	6.995	7.0228	6.9863	6.2628	6.3028	6.2975	6.6871	6.7656	6.8185	6.9394	6.9955	6.9825	6.8887	6.8313	6.8705	7.0228
LOC100278951		1.6675	1.641	1.7702	7.0218	6.7345	6.482	4.2899	3.734	3.7714	2.8828	3.1338	3.1324	3.4528	3.8124	3.6412	3.5697	3.1152	3.6636	7.0218
LOC100285717		6.6653	6.7482	6.6109	6.9974	6.9967	7.0203	6.7454	6.8237	6.8607	6.4371	6.7735	6.5421	6.4439	6.8624	6.6914	6.7644	6.6165	6.7295	7.0203
LOC100382672		6.3711	6.1663	6.2747	6.6506	6.3543	6.4883	6.1907	6.2336	6.0455	6.5612	6.3614	6.4992	7.0191	6.3751	6.4313	6.1242	6.4085	6.2217	7.0191
LOC732725		6.9058	7.0188	6.8849	6.4216	6.3814	6.5683	6.9114	6.938	7.0152	4.612	4.8181	4.8157	5.2934	4.8922	4.9207	4.8557	4.9471	4.8102	7.0188
LOC100277387		6.2474	6.2847	6.2088	7.008	7.0185	6.932	6.5507	6.5109	6.6002	6.4844	6.6431	6.6652	6.5679	6.8382	6.6676	6.7438	6.7779	6.77	7.0185
LOC100280419	tdsgR60C04	3.1615	3.0158	3.0881	7.0181	6.9942	6.7287	4.3358	4.2009	4.3009	2.6371	2.4501	2.3486	4.0054	3.2271	3.1896	2.7038	2.3047	2.5397	7.0181
LOC100383598		6.4237	6.5744	6.5883	4.8272	7.0177	6.9213	6.7391	6.5917	4.0362	6.7034	6.9071	6.7404	6.7916	6.931	6.9101	6.8789	6.8233	6.8754	7.0177
LOC100282986		6.908	7.0167	6.9961	6.5827	6.7269	6.7018	6.9194	6.9391	6.9678	6.5028	6.6451	6.6458	6.7701	6.7781	6.7608	6.5945	6.7563	6.6774	7.0167
LOC100281811		6.3168	6.3458	6.4874	7.0161	6.8917	6.9912	6.6088	6.5947	6.6892	6.4549	6.6634	6.5339	6.6522	6.5187	6.5042	6.5783	6.1955	6.5453	7.0161
LOC103504721		6.1879	6.0635	5.8881	6.9314	7.0156	6.9566	6.416	6.251	6.392	5.9491	6.2179	6.3189	6.1784	6.5043	6.2552	6.4162	6.5283	6.4389	7.0156
LOC100284622		4.8702	4.9306	5.0077	7.0142	6.9285	6.7941	5.3811	5.3613	5.3226	5.6724	5.9894	5.8901	5.5318	6.1798	5.8602	6.3237	5.7699	6.0876	7.0142
LOC100381910		4.9501	4.7588	4.9228	7.0133	6.9338	6.8326	5.4466	5.2893	5.2544	5.0888	5.3677	5.3613	5.8377	5.8008	5.6039	5.6169	5.4029	5.4906	7.0133
LOC100194153	TIDP9210	6.2574	6.2338	6.0832	6.884	6.9152	6.8705	6.4786	6.3992	6.4759	6.6659	6.8337	6.7297	6.9198	7.0131	6.9101	6.5356	6.8076	6.6426	7.0131
LOC100276848	GRMZM2G059753_P01	6.995	7.0128	6.9769	5.5901	5.386	5.8552	6.8866	6.8516	6.914	5.5752	5.6122	5.5281	5.6571	5.5031	5.5131	5.4371	5.4257	5.4616	7.0128
LOC541811		5.862	6.0833	5.4572	6.9906	7.0112	6.89	5.9286	6.1322	5.7085	5.2953	6.0824	5.3248	5.4193	5.605	6.1599	6.1234	5.9899	5.4598	7.0112
LOC100276070		6.5606	6.6083	6.5114	6.9951	7.0039	7.011	6.663	6.8075	6.6873	6.4697	6.7132	6.7062	6.8492	6.8681	6.8354	6.8501	6.6629	6.7936	7.011
LOC103652813		0.8926	1.3016	1.8166	7.0093	6.7601	6.8384	3.3564	3.831	3.367	0	0	0.5479	4.9435	3.1549	1.9261	0.4469	0	0.7491	7.0093
LOC103638072		6.8305	6.8005	6.6897	6.7151	6.5363	6.7014	6.9192	6.8319	6.9717	6.7197	7.0056	6.5469	6.402	6.6398	6.8048	6.7838	6.4166	6.5842	7.0056
LOC100533139		6.3282	6.2864	6.2083	6.9429	7.0054	6.8969	6.5162	6.4486	6.5013	5.5089	5.5486	5.6672	5.6402	5.7996	5.6667	5.7672	5.6172	5.6586	7.0054
LOC100272787		6.6276	6.4774	6.5397	5.9785	5.9	6.0999	6.5991	6.5726	6.5982	6.8515	6.918	7.0004	6.7641	6.9053	6.8574	6.9447	6.9498	6.9185	7.0004
LOC100282980	GRMZM2G143870_P02	6.6139	6.5362	6.5686	4.9728	4.8137	5.1669	6.3611	6.445	6.3076	7.0002	6.8223	6.9788	6.5859	6.7753	6.8932	6.7136	6.9732	6.7957	7.0002
LOC100283096	GRMZM2G167892_P01	6.8259	6.8726	6.9989	6.1243	6.1545	6.2787	6.7421	6.7942	6.909	6.6477	6.6704	6.3955	6.5814	6.6774	6.4801	6.5848	6.6388	6.4193	6.9989
LOC100283730	GRMZM2G142640_P02	6.6001	6.561	6.368	6.9987	6.9772	6.9414	6.764	6.7316	6.8322	6.4839	6.6264	6.5516	6.5807	6.7839	6.617	6.7679	6.6132	6.7593	6.9987
LOC107546748		4.7176	4.7017	5.0378	6.9984	6.9042	6.6309	5.2731	5.208	5.2847	3.3524	3.7445	3.5093	4.3542	4.1972	3.8937	3.6373	3.3728	3.7422	6.9984
LOC542719		6.0863	6.0842	5.9895	6.9098	6.9969	6.9832	6.2587	6.2734	6.2461	5.9668	6.2551	6.1692	6.2915	6.4325	6.2564	6.2335	6.2351	6.4064	6.9969
LOC100283339		6.8766	6.9965	6.8085	6.476	6.3136	6.5055	6.8048	6.9601	6.9331	5.4194	5.6071	5.6453	6.0824	5.6786	5.4786	5.673	5.6921	5.7236	6.9965
LOC100273645	GRMZM2G081102_P01	6.2121	6.227	6.0831	6.9528	6.9943	6.9026	6.5063	6.4779	6.5275	6.0668	6.1013	6.2027	6.3498	6.4195	6.2766	6.3059	6.2777	6.3146	6.9943
LOC100193897	GRMZM2G057075_P01	6.9941	6.9132	6.8777	5.8293	5.9043	6.0444	6.723	6.7552	6.833	6.4446	6.5338	6.412	6.4485	6.3635	6.3721	6.4391	6.4197	6.4613	6.9941
LOC542373		0.2527	0.7691	0.2863	6.9928	6.5257	6.7907	1.8867	1.3444	1.7626	0.2363	0	0.2556	1.6091	1.3715	2.7183	0.2794	0.5368	0.2399	6.9928
LOC100193730		5.7973	5.9009	5.794	5.5223	5.6677	5.8219	5.8481	5.9389	5.5654	6.6621	6.7196	6.9385	6.7679	6.9526	6.7744	6.9926	6.7474	6.8432	6.9926
LOC100383172	GRMZM5G870077_P01	6.97	6.7391	6.7954	5.6839	5.5196	5.9995	6.7112	6.7036	6.9921	6.6694	6.7185	6.5307	6.6589	6.5156	6.6785	6.2881	6.619	6.4341	6.9921
LOC100286199		6.6436	6.5872	6.3473	6.947	6.9919	6.9392	6.7499	6.6273	6.598	6.2972	6.5408	6.4755	6.3316	6.7549	6.4556	6.7897	6.5221	6.6623	6.9919
LOC100274535	GRMZM2G075719_P02	5.8919	5.9948	5.8902	6.9913	6.8961	6.8041	6.1443	6.1817	6.1655	5.8829	6.1786	5.9673	6.2309	6.1977	6.1061	6.1695	6.0417	6.2042	6.9913
LOC100194054		5.9828	5.7622	5.7726	4.0278	3.8739	4.1917	5.5471	5.5423	5.4707	6.9912	6.454	6.6575	6.1034	6.2411	6.5018	6.3555	6.679	6.4988	6.9912
LOC100381658	GRMZM2G003385_P01	6.6309	6.7209	6.7607	6.9618	6.9901	6.9898	6.648	6.7862	6.7284	6.5015	6.578	6.6807	6.965	6.7256	6.6593	6.7189	6.6986	6.7115	6.9901
LOC103640507		6.4605	6.6656	6.7843	6.3516	6.5279	6.4577	6.9891	6.9391	6.7786	5.6424	5.8708	5.7229	6.3217	6.0409	5.8472	5.8843	5.7837	5.8582	6.9891
LOC100217145		5.8632	4.604	4.6859	4.286	1.5676	1.8923	2.408	2.4145	5.4927	6.09	5.9662	5.8783	5.5758	6.8061	6.7312	6.8447	6.9891	5.8799	6.9891
LOC100381692	GRMZM2G158097_P02	6.0763	6.0701	6.1524	5.6709	5.4785	5.7877	6.0807	5.9701	6.1546	6.6609	6.6313	6.9514	6.3187	6.3659	6.6984	6.6152	6.988	6.5763	6.988
LOC542260		6.8488	6.8313	6.3859	6.829	6.912	6.9871	6.8111	6.8852	6.9469	6.1006	6.3842	6.448	6.3355	6.5515	6.3698	6.2558	6.3235	6.2759	6.9871
LOC542603		6.7177	6.7926	6.987	6.177	5.9241	6.2864	6.9115	6.7947	6.8374	5.4332	5.7756	5.545	6.3812	6.0624	6.3702	5.8002	5.4561	5.6681	6.987
LOC109940210		6.2206	6.1128	6.0502	6.9345	6.9868	6.8734	6.3593	6.2984	6.4096	6.6113	6.756	6.6269	6.5766	6.9427	6.794	6.8774	6.7419	6.8686	6.9868
LOC100280038		6.4417	6.4099	6.7422	6.983	6.9866	6.9527	6.6353	6.631	6.7733	6.177	6.6013	6.2059	6.4309	6.6538	6.6215	6.3475	6.2709	6.4519	6.9866
LOC101027259		5.2809	5.2252	5.1211	5.728	5.6376	5.6552	5.266	5.4204	5.4303	6.5966	6.9577	6.8046	6.9333	6.8562	6.9756	6.9859	6.7479	6.8604	6.9859
LOC100278288		6.6889	6.7188	6.5898	6.9413	6.9662	6.9856	6.6766	6.8078	6.8256	6.0611	6.5141	6.1559	6.5756	6.6958	6.5445	6.4987	6.3395	6.4404	6.9856
LOC103644294		5.3379	5.4713	5.3191	6.9852	6.9245	6.8301	5.6929	5.9581	5.7394	5.7762	6.1247	5.614	6.8279	6.5521	6.0888	5.8298	5.9874	5.9719	6.9852
LOC100382514	GRMZM2G044460_P01	6.6752	6.705	6.6042	5.9152	5.8649	6.0627	6.588	6.742	6.8506	6.4487	6.5764	6.3812	6.985	6.595	6.4772	6.4734	6.5748	6.5494	6.985
LOC100281482		6.8635	6.724	6.6715	5.4792	5.0661	5.6155	6.5808	6.6361	6.9822	5.5396	5.6938	5.5447	6.2016	5.7778	5.597	5.4831	5.7468	5.6363	6.9822
LOC732793		6.9056	6.787	6.6925	5.5265	5.3921	5.7373	6.7489	6.6531	6.6579	6.9589	6.9817	6.908	6.8255	6.8465	6.8812	6.9197	6.9059	6.8723	6.9817
LOC100282164		6.0981	6.0498	6.0326	6.9811	6.9342	6.8352	6.3421	6.417	6.482	6.1106	6.3427	6.2722	6.3445	6.4903	6.3446	6.4261	6.4054	6.3607	6.9811
LOC100281199	GRMZM2G176840_P01	6.3389	6.1436	6.1991	4.7419	4.5617	4.9035	5.9577	6.0399	5.7109	6.9803	6.5919	6.91	6.5841	6.4317	6.6205	6.5903	6.807	6.7337	6.9803
LOC100382437	GRMZM2G134917_P01	6.6035	6.7341	6.7176	6.98	6.9257	6.8892	6.7585	6.7838	6.6905	6.0884	6.2094	6.3376	6.523	6.379	6.358	6.2448	6.3032	6.2883	6.98
LOC100282189	GRMZM5G869196_P01	6.3084	6.4685	6.3788	6.7713	6.8275	6.9783	6.5343	6.4957	6.3491	4.7358	4.9101	4.7869	5.4944	5.195	5.3348	4.7134	4.6881	4.6574	6.9783
LOC100281595		4.7657	4.8535	5.2363	5.1846	5.47	5.4012	5.0935	5.189	5.1229	6.587	6.9774	6.4845	5.88	6.8867	6.7615	6.6508	6.5407	6.6437	6.9774
LOC103643513		5.4917	5.5205	5.7097	6.5645	6.7885	6.9769	5.941	5.9025	5.4479	1.6909	1.2795	1.8114	3.1358	1.8041	2.0881	1.7181	1.6998	1.8771	6.9769
LOC103635637		6.4787	6.7176	6.7349	6.8558	6.9762	5.2105	6.6907	6.5647	6.7329	5.6496	5.8978	5.9075	5.8985	5.8021	3.4038	3.1187	5.6239	5.6571	6.9762
LOC542127		6.0504	6.0603	6.1415	6.9761	6.6592	6.7446	6.2205	6.2343	6.2503	6.285	6.3836	6.4908	6.4093	6.3825	6.454	6.3412	6.4108	6.3803	6.9761
LOC100501386	GRMZM5G840582_P03	6.9758	6.9365	6.9008	5.537	5.3961	5.6989	6.7328	6.7688	6.6522	6.5492	6.3115	6.4525	6.7037	6.3287	6.3741	6.3538	6.4825	6.3341	6.9758
LOC100194345	GRMZM2G073150_P01	6.3557	6.2879	6.2206	6.8642	6.9739	6.8883	6.4891	6.4691	6.6232	6.5541	6.6409	6.589	6.6027	6.8722	6.6801	6.7479	6.6941	6.755	6.9739
LOC100216924	GRMZM6G639283_P01	6.0419	5.9568	6.16	6.9739	6.972	6.8481	6.1999	6.3086	6.3816	5.9381	6.2914	6.2675	6.683	6.6305	6.4801	6.3009	6.1736	6.2489	6.9739
LOC100282747		5.687	6.0269	5.8762	6.9733	6.8345	6.6738	6.1896	6.2854	6	5.5878	5.4134	5.8039	5.8768	5.5143	5.6325	5.5996	5.5209	5.6257	6.9733
LOC100278579		5.5488	5.7548	5.8967	6.9724	6.8674	6.791	6.0797	6.0049	6.1089	6.4746	6.8618	6.5966	6.3453	6.7051	6.7298	6.7962	6.5951	6.7177	6.9724
LOC100282368		6.7531	6.779	6.877	6.7065	6.647	6.8005	6.9717	6.9178	6.9706	6.5012	6.8336	6.5805	6.9263	6.872	6.8433	6.5416	6.7275	6.6447	6.9717
LOC100281841		6.5762	6.5484	6.4406	5.193	4.97	5.3577	6.2477	6.3157	6.2891	6.9707	6.7671	6.962	6.2561	6.6925	6.7326	6.9166	6.9353	6.9304	6.9707
LOC103632450		6.6087	6.4934	6.539	5.1531	5.1277	5.3994	6.4629	6.3884	6.367	6.9557	6.8331	6.9694	6.5592	6.7665	6.8372	6.6783	6.9126	6.7589	6.9694
LOC100277436		6.9694	6.8499	6.8388	5.0846	5.1435	5.5625	6.6575	6.7795	6.6355	6.1002	6.0987	6.0838	6.1777	5.988	5.8518	6.095	6.0462	6.0405	6.9694
LOC542341		6.2747	6.3542	6.259	6.9281	6.969	6.8588	6.4928	6.5152	6.5576	6.2859	6.4393	6.4554	6.4379	6.5897	6.5678	6.5762	6.5605	6.5004	6.969
LOC103643118		5.0967	4.7803	5.5481	6.8745	6.9689	6.7256	5.3389	5.2524	5.4271	6.5286	6.7344	6.2713	6.3016	6.7924	6.6968	6.5397	6.4478	6.5069	6.9689
LOC100283974		6.1777	6.1256	6.085	6.8437	6.9675	6.8599	6.3416	6.3086	6.4156	6.2297	6.3209	6.345	6.3536	6.5266	6.4436	6.4205	6.476	6.4262	6.9675
LOC100285257	magi89825	6.0846	6.0284	5.9812	6.6537	6.8211	6.6948	6.2845	6.204	6.3275	6.5657	6.7492	6.743	6.6474	6.9659	6.8179	6.8289	6.8335	6.8276	6.9659
LOC103634750		6.4221	6.3871	6.3868	5.2641	5.378	5.5577	6.3367	6.1893	6.1327	6.7881	6.8755	6.9435	6.6282	6.757	6.871	6.8255	6.9659	6.9038	6.9659
LOC542641		5.9674	5.9976	5.8968	6.854	6.9659	6.782	6.2359	6.2476	6.2424	5.8448	6.0956	6.0696	6.2703	6.3762	6.2431	6.2137	6.2647	6.1503	6.9659
LOC100275878	GRMZM2G475257_P02	6.115	0	6.1234	0	0	0	6.0661	0	0.0005	6.5152	6.4861	0	6.9649	6.4534	0	0	0	0	6.9649
LOC100191328	GRMZM2G056252_P02	6.6912	6.3799	6.2665	5.9492	6.0506	6.0932	6.3188	6.3152	6.3298	6.963	6.5477	6.4642	6.0016	6.3145	6.4344	6.3846	6.6053	6.5406	6.963
LOC103639467		6.0749	6.0498	5.9444	6.9623	6.9412	6.8306	6.2367	6.3174	6.3444	6.0458	6.1834	6.2252	6.5283	6.3415	6.3464	6.351	6.2878	6.3142	6.9623
LOC100281077		5.0413	5.1544	5.4421	6.7359	6.9607	6.717	5.6424	5.6265	5.5136	4.3874	4.933	4.5811	5.0139	5.2478	5.1198	4.8338	4.4841	4.8002	6.9607
LOC100191287		4.5403	4.6059	4.6774	6.9604	6.9106	6.693	5.1493	5.1818	5.2528	4.9218	5.2348	5.0452	4.996	5.3025	5.1688	5.0491	4.9769	5.0557	6.9604
LOC542444		6.3767	6.2646	6.2499	6.9582	6.8875	6.8662	6.566	6.526	6.6102	6.1	6.5722	6.3958	6.4864	6.6102	6.5162	6.6312	6.4212	6.5193	6.9582
LOC100192591	GRMZM2G023313_P01	6.8988	6.826	6.9553	6.1615	6.0374	6.215	6.7824	6.8125	6.958	6.6203	6.7637	6.5796	6.6881	6.6032	6.7165	6.3639	6.6124	6.4944	6.958
LOC100192600	GRMZM2G084465_P01	6.3563	6.2733	6.2062	6.9567	6.9513	6.8501	6.5381	6.462	6.4795	6.337	6.4657	6.3262	6.569	6.6146	6.5169	6.4896	6.5831	6.5629	6.9567
LOC100280899		6.8633	6.9559	6.7916	5.6846	5.6598	6.153	6.8147	6.8437	6.7646	3.6978	3.669	3.7644	5.0063	4.3249	4.0217	3.8785	3.9959	3.8389	6.9559
LOC103646146		6.2832	6.2449	6.3697	5.771	5.8318	5.9542	6.4856	6.3436	6.1701	6.8286	6.5712	6.9537	6.1437	6.5907	6.9055	6.4888	6.7337	6.5683	6.9537
LOC100272685	GRMZM2G067476_P02	5.9558	6.022	5.906	6.9529	6.9452	6.856	6.0876	6.1579	6.2345	6.0213	6.3259	6.1725	6.3336	6.524	6.2421	6.3198	6.1641	6.2762	6.9529
LOC100193790		6.2362	6.3102	6.3667	6.8237	6.7383	6.8219	6.6353	6.5949	6.372	6.6695	6.9324	6.7599	6.952	6.9394	6.7789	6.8041	6.6963	6.7967	6.952
LOC100284349	GRMZM2G084757_P01	6.2208	6.2177	6.1682	6.919	6.9503	6.8557	6.3967	6.3922	6.4575	5.9431	6.0904	6.0161	6.0827	6.2816	6.2062	6.081	6.1297	6.1131	6.9503
LOC103627258		6.0219	6.0708	5.9118	6.9501	6.854	6.7099	6.189	6.0912	6.2458	4.8486	4.9681	4.8253	5.4259	5.0808	5.0025	5.0495	5.0275	4.9707	6.9501
LOC103645124		6.66	6.785	6.9481	5.5058	5.4173	5.9063	6.6363	6.5641	6.7188	6.2368	6.4545	6.3365	6.7307	6.7166	6.6252	6.2784	6.213	6.2939	6.9481
LOC100282013		6.3976	6.3984	6.3506	6.8415	6.9477	6.8586	6.5186	6.5241	6.5998	6.4161	6.4964	6.5705	6.3396	6.6529	6.54	6.5415	6.581	6.5794	6.9477
LOC100194161	GRMZM2G120517_P03	5.4607	5.5155	5.5315	6.1506	6.1237	6.0787	5.6614	5.6867	5.6101	6.8097	6.9024	6.9466	5.8545	6.7384	6.8991	6.9019	6.8501	6.8545	6.9466
LOC103639501		5.5381	5.5371	5.4618	6.0126	6.0982	6.0056	5.5992	5.6629	5.7493	6.6935	6.8609	6.8995	6.4138	6.9183	6.9459	6.8683	6.9038	6.8902	6.9459
LOC100283331		5.7311	6.2712	5.4863	6.9032	6.9275	6.9449	6.0708	6.4355	6.5061	5.9353	6.3007	5.6378	6.3153	6.55	5.7001	6.3789	5.5946	6.3298	6.9449
LOC100216847		6.9449	6.8495	6.6147	5.2349	4.9357	5.42	6.5685	6.5155	6.6561	5.3775	5.2927	5.282	5.9995	5.4788	4.997	5.3565	5.4033	5.4323	6.9449
LOC103631028		6.3716	6.4318	6.5592	6.9143	6.9443	6.9232	6.534	6.4549	6.7279	0.3082	0.3526	0.3132	4.0756	2.082	0.6704	0.315	0.3484	0.4286	6.9443
LOC100272666		6.5316	6.415	6.5265	4.9706	4.8096	5.1626	6.2397	6.2818	6.3777	6.8648	6.7678	6.8067	6.6673	6.7267	6.7329	6.9415	6.9364	6.9148	6.9415
LOC109942258		6.1123	6.1594	5.9732	6.9414	6.9031	6.8979	6.2949	6.2916	6.3087	6.244	6.5146	6.3041	6.4945	6.6955	6.6479	6.511	6.4233	6.5118	6.9414
LOC100272353		4.3928	4.628	4.6107	6.8294	6.9404	6.6144	4.9904	5.0014	5.1672	3.6608	4.13	3.8939	3.7462	4.4384	4.2315	4.7864	4.0895	4.6592	6.9404
LOC100192679		6.7057	6.5207	6.5136	6.9023	6.9396	6.9243	6.6851	6.6458	6.7568	6.5961	6.5585	6.5534	6.6148	6.8257	6.7028	6.673	6.6325	6.7166	6.9396
LOC542251		1.8542	2.1008	1.9592	6.9345	6.1939	6.3153	2.5614	2.5622	2.5097	1.4261	1.1883	2.0703	3.0983	2.0581	2.5759	1.3238	1.1762	1.4456	6.9345
LOC100240698		6.7896	6.7674	6.8785	6.3097	6.1409	6.3608	6.7577	6.7618	6.8323	6.7187	6.9343	6.7471	6.7523	6.9086	6.9244	6.7704	6.8149	6.8227	6.9343
LOC100216946	GRMZM2G040477_P01	6.619	6.5679	6.5451	6.7383	6.9337	6.769	6.5799	6.6277	6.6276	6.6488	6.6834	6.7812	6.3928	6.7832	6.838	6.6598	6.8556	6.7252	6.9337
LOC100274033	ks2	2.6057	3.1171	3.219	1.7737	1.6499	1.9065	2.8602	3.0286	2.5947	6.5933	6.5904	6.9326	5.2878	6.4256	6.6147	6.6907	6.6425	6.6737	6.9326
LOC100276027		5.8139	5.8133	5.9537	6.9321	6.9033	6.8164	6.0637	6.0307	6.0545	6.3512	6.6527	6.2647	6.4679	6.7819	6.6289	6.4915	6.4188	6.4502	6.9321
LOC103634632		2.1882	2.428	1.879	1.2817	1.3898	1.3281	1.8139	2.1913	2.1146	4.7632	5.5745	4.2114	6.9314	5.4977	5.2074	5.1365	4.4374	4.947	6.9314
LOC542001		6.5733	6.79	6.931	6.1949	6.2466	6.3791	6.6732	6.7648	6.8524	5.1263	5.419	5.2296	6.3307	5.7405	5.575	5.1734	5.4098	5.2498	6.931
LOC100192975	GRMZM2G141241_P01	6.9301	6.8242	6.7034	5.825	5.6238	5.8517	6.7337	6.6868	6.7956	6.545	6.5122	6.739	6.8928	6.3887	6.4194	6.5611	6.6612	6.5479	6.9301
LOC100382861	GRMZM2G085974_P01	3.9696	3.8961	4.0459	6.9292	6.496	6.3283	4.6622	4.5064	4.4947	1.0623	1.9345	1.114	3.4889	2.4979	1.633	1.8699	1.028	1.6107	6.9292
LOC100275940		6.4329	6.4683	6.327	6.928	6.8836	6.8881	6.4834	6.5254	6.6147	6.2182	6.4526	6.3993	6.5491	6.5932	6.517	6.509	6.4208	6.4142	6.928
LOC100285177		5.9276	5.7625	5.7724	5.506	5.3946	5.4732	5.6399	5.7087	5.7826	6.927	6.8434	6.5643	6.4638	6.5617	6.8319	6.7728	6.6294	6.7842	6.927
LOC542264		4.0722	4.0167	3.9783	2.5955	2.7452	2.6304	3.6062	3.7994	3.6251	6.9264	6.4885	6.5967	5.909	6.5758	6.5927	6.3903	6.8577	6.5568	6.9264
LOC103648227		4.0141	3.8306	4.3244	6.5251	6.8419	6.6697	4.7737	4.5961	4.6743	6.5254	6.7595	6.5769	5.3225	6.8934	6.6239	6.9263	6.4398	6.8005	6.9263
LOC100281347	GRMZM2G030203_P01	6.6833	6.5752	6.6159	5.3675	5.4049	5.6213	6.4162	6.5256	6.4185	6.926	6.6879	6.761	6.3918	6.6681	6.6329	6.7322	6.7862	6.7292	6.926
LOC100384836	GRMZM2G135165_P01	2.7528	2.4163	3.3638	6.8149	6.925	6.6989	3.7335	3.7513	3.7561	6.3673	6.6722	6.1802	5.2491	6.4094	6.3393	6.1799	5.8536	6.0483	6.925
LOC542348		6.303	6.3612	6.3372	6.8987	6.9245	6.8167	6.4178	6.4779	6.5119	6.3124	6.3708	6.4239	6.4433	6.4146	6.4952	6.379	6.4525	6.4247	6.9245
LOC101027199		6.7703	6.9234	6.8648	6.6127	6.5995	6.5975	6.8761	6.8597	6.9125	6.4665	6.7446	6.5371	6.6235	6.5856	6.5896	6.5274	6.632	6.5787	6.9234
LOC100278794		3.2844	3.1978	3.452	2.2684	2.0944	2.378	3.0039	3.2238	2.8916	6.923	6.6905	6.8669	6.8512	6.7227	6.6501	6.6972	6.8531	6.7019	6.923
LOC100193770		6.9217	6.3766	6.4223	5.2837	5.0829	5.9199	6.8316	6.5025	6.7152	6.2396	6.4794	6.4024	6.1632	6.3707	6.3172	6.3846	6.4415	6.4477	6.9217
LOC100303801	GRMZM2G161244_P01	6.9215	6.8051	6.8036	6.1496	6.1347	6.3285	6.8355	6.8288	6.849	6.1364	6.2013	6.144	6.1912	6.1706	6.1139	6.1333	6.2036	6.198	6.9215
LOC100191151	GRMZM5G898668_P01	3.4	3.6099	3.9834	6.7886	6.921	6.6834	4.6685	4.649	4.2699	1.3738	1.6304	1.3641	3.2618	2.8236	2.3806	1.8195	1.4227	1.7824	6.921
LOC541833		4.4985	4.6413	5.0133	5.8149	5.7676	5.8512	5.1604	5.0327	5.2101	5.8597	6.4331	6.0646	5.8952	6.8973	6.9047	6.9189	6.1497	6.6317	6.9189
LOC542415		6.2058	6.1457	6.1707	6.7512	6.831	6.744	6.3585	6.3284	6.7191	6.5178	6.7913	6.5912	6.7842	6.9179	6.8307	6.7437	6.6469	6.7231	6.9179
LOC542350		6.1294	6.2463	6.3417	6.9164	6.8678	6.8036	6.4453	6.327	6.3824	6.4927	6.5669	6.5008	6.4642	6.6653	6.6965	6.5527	6.4895	6.5484	6.9164
LOC100284372		6.521	6.4828	6.4327	6.5868	6.5888	6.5395	6.5681	6.5618	6.5543	6.5346	6.756	6.6974	6.7291	6.916	6.7703	6.711	6.7608	6.7218	6.916
LOC100282254		6.247	6.0853	6.0971	6.8652	6.9156	6.8362	6.3894	6.3337	6.3835	6.3238	6.4394	6.4335	6.43	6.618	6.5384	6.604	6.4834	6.5798	6.9156
LOC100281113		6.0337	6.1148	5.8978	6.195	6.0908	6.1596	6.0394	6.0513	6.0911	6.5723	6.8107	6.5976	6.5743	6.9155	6.7268	6.7113	6.5477	6.6811	6.9155
LOC100191544		6.5019	6.2468	6.4774	5.4285	5.3391	5.5633	6.2903	6.3198	6.3284	6.4956	6.4195	6.6587	6.9142	6.4078	6.5023	6.3925	6.5381	6.4402	6.9142
LOC103627333		5.6155	5.353	5.2899	3.3988	3.2186	3.8552	4.948	4.8774	4.8977	6.9134	6.3119	6.3333	5.9844	5.9475	6.0374	6.2072	6.4708	6.4177	6.9134
LOC542551		6.193	6.1823	5.9317	6.9123	6.8813	6.7475	6.2846	6.2004	6.2702	5.3536	5.5447	5.4131	5.8296	5.7158	5.583	5.6562	5.5972	5.6598	6.9123
LOC100281741	GRMZM2G176225_P01	3.5015	3.7062	3.7629	3.9164	4.0107	3.9425	3.661	3.8208	3.7752	6.5779	6.9116	6.5419	5.965	6.715	6.7475	6.7591	6.5431	6.6625	6.9116
LOC542676		0.6974	0.7829	1.2463	6.9106	6.6827	6.1491	3.6753	3.0652	3.0958	1.6026	2.4788	2.5554	3.5694	3.4728	3.4339	3.3039	2.4039	3.0734	6.9106
LOC100192795		6.5269	6.5811	6.5803	6.8672	6.9105	6.8418	6.5872	6.6474	6.5392	6.0111	6.2809	6.0922	5.7636	6.2539	6.1744	6.2183	6.1314	6.1623	6.9105
LOC100193571		6.5976	6.5802	6.5286	6.7318	6.8668	6.9102	6.6154	6.6314	6.7253	6.1688	6.4545	6.3195	6.499	6.5671	6.4112	6.5792	6.4186	6.4835	6.9102
LOC100275810	GRMZM2G128072_P01	5.1787	5.0295	5.0742	3.9781	4.2185	4.3444	5.0241	4.8984	4.8624	6.9087	6.7358	6.7505	6.11	6.5124	6.6393	6.8352	6.7966	6.7635	6.9087
LOC101027156		6.3566	6.3614	6.2478	6.8846	6.9083	6.8959	6.4533	6.4464	6.54	6.4389	6.5351	6.6147	6.6048	6.7819	6.6139	6.624	6.7223	6.6274	6.9083
LOC100217251		5.9898	5.8873	5.8297	6.9052	6.9081	6.9039	6.2781	6.1558	6.1945	6.0635	6.0753	6.1749	6.3088	6.3577	6.2578	6.3762	6.193	6.246	6.9081
LOC100217058	GRMZM2G073498_P01	5.3601	5.4629	5.5451	6.9074	6.8685	6.717	5.821	5.8009	5.8213	5.0267	5.3296	5.3532	5.4847	5.568	5.4231	5.4006	5.277	5.4151	6.9074
LOC541947		6.1643	5.8673	5.7769	4.2882	4.1064	4.539	5.7404	5.5817	5.707	6.9064	6.4486	6.6523	5.9153	6.0748	6.2837	6.4442	6.4656	6.5005	6.9064
LOC100281284		4.2656	4.8525	4.6862	6.8125	6.9063	6.4375	5.2278	5.1342	5.2247	4.7631	5.0589	4.8149	3.9303	4.9183	5.0272	5.2629	5.1625	5.171	6.9063
LOC109943421		2.6962	2.7526	2.8773	1.8616	1.9448	1.9978	2.7664	2.7485	2.8192	6.797	6.8053	6.9035	5.9645	6.4302	6.6203	6.6315	6.77	6.6128	6.9035
LOC100282946		5.9494	6.0416	5.8263	6.7987	6.8999	6.7454	6.1062	6.188	6.2419	5.9479	6.118	6.0516	5.9584	6.3165	6.2734	6.2051	6.1682	6.1833	6.8999
LOC100273261	GRMZM2G016734_P02	6.8986	6.8832	6.7887	6.7384	6.5167	6.6394	6.7681	6.8436	6.8604	5.9164	6.0692	5.9485	6.3286	6.1045	5.9737	6.1331	5.9125	6.0763	6.8986
LOC103635981		6.4683	6.5486	6.5394	6.6937	6.6366	6.6439	6.5846	6.5809	6.7494	6.7596	6.8402	6.7269	6.8589	6.7681	6.8982	6.7713	6.8974	6.7786	6.8982
LOC100285864		6.3961	6.5261	6.1433	5.9916	5.9032	6.0557	6.436	6.4766	6.4475	6.6544	6.8454	6.8974	6.8865	6.7322	6.7436	6.8433	6.8419	6.8539	6.8974
LOC100274064		5.9526	5.9622	5.9767	6.8974	6.857	6.7199	6.1786	6.1023	6.1377	5.8232	6.0172	5.9312	6.3219	6.2168	6.13	6.1365	5.9212	6.0942	6.8974
LOC100274460		6.6336	6.7802	6.8969	6.1105	6.0121	6.3806	6.8638	6.6972	6.7356	5.1082	5.2991	5.4214	4.7683	5.1083	5.4931	5.0593	5.0669	5.0728	6.8969
LOC103634474		6.0479	6.0977	5.9366	3.787	1.3344	1.7653	2.3486	5.7538	5.8034	6.8968	6.8056	6.7452	6.6734	6.7877	6.6793	3.2078	6.8483	6.733	6.8968
LOC100194261	GRMZM2G012416_P05	6.6986	6.7469	6.7347	6.87	6.803	6.8521	6.7864	6.776	6.8961	6.2451	6.4288	6.3436	6.6733	6.4486	6.418	6.3597	6.3716	6.3236	6.8961
LOC100284928		5.5853	5.5313	5.7579	6.8953	6.6776	6.5643	5.8631	5.8024	5.8858	5.8201	6.1217	5.8561	5.9716	6.2239	6.0992	6.106	5.906	6.0653	6.8953
LOC100217209		5.7213	5.7039	5.7338	6.8695	6.8953	6.8328	6.1369	6.1225	6.0912	4.9783	5.2561	5.285	5.8353	5.5233	5.3224	5.3409	5.2053	5.4455	6.8953
LOC103633315		5.8462	6.1514	6.0827	6.8685	6.8952	6.7534	6.3227	6.2169	6.2492	6.0639	6.2598	6.1609	6.3133	6.3769	6.1892	6.0218	6.1449	6.0352	6.8952
LOC541680		6.2755	6.2695	6.284	6.2242	6.2634	6.3139	6.176	6.3547	6.3333	6.6415	6.8932	6.7211	6.6806	6.8852	6.8916	6.8945	6.7983	6.8336	6.8945
LOC541650		6.4706	6.5248	6.675	6.1606	6.1735	6.3129	6.5183	6.5551	6.4091	6.7164	6.7818	6.8438	6.3098	6.6462	6.8462	6.8943	6.8129	6.8903	6.8943
LOC100281990	GRMZM2G034794_P01	6.1313	6.1206	6.0464	6.8304	6.8938	6.7778	6.3601	6.3402	6.3196	6.1958	6.3963	6.4057	6.191	6.5225	6.493	6.5053	6.5245	6.4629	6.8938
LOC541654		5.4399	5.6183	5.7611	6.7459	6.8935	6.7425	5.8923	5.9084	5.8424	5.2093	5.5671	5.2706	5.5432	5.8688	5.7338	5.4135	5.3477	5.3824	6.8935
LOC100279532	GRMZM2G060183_P01	6.0487	6.0189	6.0715	5.902	5.89	6.0848	6.0715	6.0337	6.1345	6.6987	6.8849	6.5964	6.2025	6.776	6.8912	6.5993	6.6991	6.6902	6.8912
LOC100272622	GRMZM5G811797_P05	6.5148	6.4441	6.447	6.8906	6.7999	6.8154	6.5398	6.6102	6.5856	4.8669	4.8499	4.9338	5.9977	5.3387	5.0177	5.0701	5.0364	5.114	6.8906
LOC100277016	GRMZM2G046317_P01	6.8886	6.6429	6.4774	5.1685	4.9907	5.6318	6.4705	6.3212	6.5718	6.3373	6.3724	6.0692	6.5075	6.4171	6.301	6.2686	6.0733	6.3115	6.8886
LOC100276511		6.118	6.1468	6.1304	5.9968	6.0439	6.1078	6.1163	6.0103	6.106	6.7172	6.8523	6.7952	6.7703	6.8125	6.8328	6.8863	6.7964	6.8748	6.8863
LOC100382880	pco097024a	5.9436	6.0207	6.0243	6.8846	6.8589	6.8155	6.2384	6.1286	6.1185	5.9495	6.0772	6.0659	6.191	6.1881	6.2558	6.1888	6.0024	6.1382	6.8846
LOC100274450		6.1674	6.1694	6.2295	6.8317	6.8841	6.8013	6.3625	6.3511	6.3057	6.1984	6.4703	6.2941	6.3656	6.4841	6.4618	6.4497	6.3187	6.3704	6.8841
LOC100276357		6.882	6.8403	6.6707	5.3809	5.1713	5.6492	6.6746	6.6898	6.7471	6.6859	6.7374	6.7563	6.5975	6.5447	6.5503	6.5943	6.7245	6.6643	6.882
LOC100280685		4.7657	4.9396	4.9767	6.7989	6.8819	6.7031	5.283	5.1883	5.2606	6.218	6.4223	6.2034	5.4693	6.4751	6.5	6.2729	6.2253	6.2465	6.8819
LOC100278126		4.4697	4.9838	5.3419	6.8217	6.5696	6.4242	6.8814	6.0248	5.591	1.3566	1.2941	1.864	5.6858	4.0602	3.5751	2.2557	1.538	2.336	6.8814
LOC107522032		6.3637	6.2989	6.2011	5.2048	5.0736	5.3361	6.1139	6.1477	6.2627	6.4879	6.5823	6.5085	6.8809	6.6727	6.4207	6.6153	6.6481	6.5789	6.8809
LOC100282513		6.0548	5.7143	5.8148	6.8798	6.8759	6.4927	5.9877	6.2035	6.3056	5.9504	5.9585	6.1695	6.1917	6.1674	6.1874	6.067	6.1536	6.2497	6.8798
LOC100274101	GRMZM5G864414_P03	6.7168	6.8787	6.834	6.4903	6.5085	6.5799	6.7487	6.7056	6.7015	6.6523	6.8708	6.7017	6.5333	6.7018	6.7246	6.8254	6.7231	6.7715	6.8787
LOC100274554	phi002	5.9873	6.004	5.8184	4.8438	4.9066	5.1311	5.7671	5.8191	5.6164	6.4084	6.6871	6.4852	6.8777	6.7807	6.4918	6.4741	6.6907	6.5396	6.8777
LOC100304404		6.619	6.8403	6.8775	6.0049	6.0486	6.2937	6.7281	6.7368	6.2427	5.5585	5.5511	6.1946	5.1071	5.4895	5.8261	5.8702	5.8518	5.8703	6.8775
LOC108961162		5.5832	5.8214	4.7317	5.3645	5.0024	5.7466	5.8482	5.7348	5.8818	5.852	6.5374	5.7466	6.8766	6.7643	6.0463	6.366	5.7346	6.0497	6.8766
LOC100273311		5.3108	5.4783	5.0651	6.818	6.6228	6.8765	5.2397	5.3	5.1914	4.8652	4.9241	4.8583	5.1743	5.0718	5.4292	4.8383	4.8566	4.846	6.8765
LOC100282592		6.3066	6.2753	6.1825	6.714	6.8746	6.8472	6.413	6.405	6.431	5.708	5.9757	5.9153	5.9344	6.0623	6.0399	5.9892	5.944	5.9536	6.8746
LOC100279570	wrky48	4.9498	5.0269	4.9786	6.8722	6.865	6.619	5.7135	5.5836	5.4352	5.8395	6.1417	5.9987	5.8136	6.4008	6.1361	6.6467	5.9898	6.4502	6.8722
LOC100282134		6.5055	6.5155	6.4585	5.6138	5.6074	5.8063	6.3487	6.455	6.4109	5.9438	5.983	6.1385	6.8721	6.257	6.1427	5.8845	6.0604	6.0148	6.8721
LOC103633247		6.0778	6.2016	6.0661	6.8473	6.872	6.7816	6.3821	6.3605	6.4118	5.7101	5.8059	5.8731	5.9644	5.9627	5.8973	6.0256	5.915	5.9761	6.872
LOC100277113		5.7298	5.8183	5.7496	6.8191	6.871	6.6511	5.9179	5.8916	5.9539	5.7996	6.0188	5.883	5.9889	6.0523	6.0017	5.7997	5.8821	5.7834	6.871
LOC100277108		6.8708	6.7975	6.6253	5.2774	4.9315	5.4123	6.5658	6.7272	6.5291	6.5689	6.4261	6.615	6.7574	6.2103	6.282	6.4681	6.514	6.3903	6.8708
LOC100193035		6.8422	6.7972	6.8136	6.5594	6.6062	6.7239	6.8697	6.7386	6.8307	5.5763	5.641	5.5593	5.8164	5.794	5.7508	5.6781	5.6829	5.6545	6.8697
LOC100283078		2.6526	2.8701	3.5087	6.7158	6.8697	6.7317	4.4011	4.2614	4.1994	4.6765	5.2998	4.7392	4.5825	5.7689	5.707	5.1479	4.7181	5.1132	6.8697
LOC100272465	GRMZM2G148744_P01	5.9704	5.882	5.8196	6.7975	6.8688	6.7494	6.1838	6.1451	6.1786	6.0141	6.14	6.1878	6.1896	6.4298	6.2766	6.3781	6.3131	6.3698	6.8688
LOC100282710	GRMZM2G121034_P01	6.7851	6.8684	6.6355	6.2572	6.2455	6.3979	6.6431	6.7606	6.7961	6.0757	5.9729	5.8017	6.3404	5.9727	5.8339	5.9082	5.7827	5.8877	6.8684
LOC100272915		3.486	3.4759	3.7631	6.832	6.8667	6.5615	4.521	4.2856	4.376	5.4655	5.9212	5.6189	4.9757	5.9733	5.5853	5.9156	5.5516	5.7715	6.8667
LOC100277233		6.729	6.8386	6.689	5.6293	5.3836	5.8527	6.5797	6.6751	6.866	0	0.0653	0	4.7727	2.5858	0.7809	0.2599	0.4841	0.3395	6.866
LOC100275089		6.7374	6.865	6.798	6.3527	6.2816	6.4547	6.8435	6.7252	6.7443	6.2471	6.2569	6.336	6.4415	6.4008	6.3895	6.2747	6.325	6.2786	6.865
LOC103627906		5.2863	5.395	5.3659	5.9494	5.8705	5.8009	5.4251	5.4191	5.4546	6.5526	6.6573	6.6925	6.3174	6.6188	6.715	6.864	6.755	6.7974	6.864
LOC542313		6.6611	6.7246	6.61	6.2245	6.1706	6.3168	6.574	6.5838	6.5956	6.6202	6.621	6.6943	6.8627	6.6001	6.6866	6.7005	6.6238	6.6691	6.8627
LOC103651490		6.3903	6.5673	6.5244	5.2788	5.3022	5.5183	6.3687	6.4815	6.3815	6.7826	6.8061	6.8103	6.7766	6.7431	6.7759	6.6961	6.8621	6.7157	6.8621
LOC100191469	GRMZM5G864319_P01	6.1368	6.2864	6.217	6.8616	6.8121	6.7815	6.4379	6.3169	6.2625	6.0364	6.1236	6.0648	6.0704	6.0662	6.2577	5.8522	6.0318	5.8973	6.8616
LOC100285115	pal5	3.2248	3.1316	3.3463	6.8512	6.8601	6.5295	4.3387	4.0477	3.9924	3.805	3.8895	3.5573	3.9636	4.096	4.071	3.906	3.5939	3.85	6.8601
LOC100193626		6.3619	6.7011	6.1027	5.2489	5.4955	5.0066	6.86	6.6776	5.6815	0.1065	0	0	5.1926	3.1956	0.84	0.731	0	0.6088	6.86
LOC100274001	GRMZM2G099529_P01	6.316	6.2689	6.3493	5.3786	5.3297	5.5163	6.2479	6.2637	6.2357	6.774	6.8284	6.8174	6.8595	6.7314	6.7779	6.7227	6.8405	6.7128	6.8595
LOC100283198		5.8295	5.8423	5.8613	6.3564	6.3499	6.238	5.9483	6.0228	5.9916	6.5257	6.7566	6.6391	6.6567	6.8262	6.858	6.7329	6.64	6.7021	6.858
LOC100280910	GRMZM5G863385_P01	6.7161	6.8121	6.7861	6.3325	6.2586	6.4313	6.7233	6.7724	6.8404	6.3242	6.508	6.4535	6.8578	6.4673	6.3921	6.4265	6.5642	6.4224	6.8578
LOC100193993	GRMZM2G361569_P01	6.8577	6.7806	6.6482	5.2123	4.985	5.4273	6.5762	6.5468	6.5479	6.4926	6.0721	6.4529	6.6657	6.1301	6.0689	6.0355	6.2933	6.1234	6.8577
LOC100193578		6.4735	6.3747	6.3381	6.7563	6.8017	6.857	6.5099	6.4759	6.5869	6.1893	6.4517	6.4601	6.5357	6.6786	6.6664	6.5723	6.4846	6.513	6.857
LOC103647693		6.6312	6.5754	6.5715	5.2868	4.6679	5.4518	6.3804	6.3804	6.8565	2.6461	2.5272	2.68	3.4317	2.8067	2.7684	2.227	2.4488	2.2869	6.8565
LOC100194208		6.7738	6.6036	6.6211	6.7416	6.7532	6.8551	6.7001	6.5896	6.6712	5.1362	5.4036	5.2327	6.1343	5.6794	5.4546	5.4513	5.1883	5.446	6.8551
LOC100282948		5.9517	5.9762	6.0044	6.851	6.8542	6.7483	6.0568	6.1757	6.1129	5.7975	6.1061	5.902	6.1548	6.1088	6.103	6.0172	5.9233	6.0423	6.8542
LOC606427		5.2595	5.1264	5.1362	6.8531	6.8272	6.5616	5.2589	5.2707	5.4266	4.4963	4.6908	4.3531	5.2691	5.1962	4.9162	4.682	4.3333	4.5656	6.8531
LOC100281626		5.5479	5.658	5.5167	6.7252	6.8516	6.6584	5.8712	5.8852	5.9121	5.7978	5.8596	5.7655	5.9184	6.1707	6.0693	5.9492	5.9006	5.9691	6.8516
LOC100285938		6.8512	6.6966	6.6994	5.5235	5.3152	5.7337	6.5947	6.5303	6.6785	3.8211	3.7999	3.9098	5.892	4.4834	3.8081	3.4372	3.9604	3.5815	6.8512
LOC100276690		6.0407	6.0651	5.9171	6.8406	6.8509	6.8115	6.351	6.1774	6.3007	6.0783	6.3237	6.2261	6.4384	6.5349	6.3201	6.4077	6.2826	6.3203	6.8509
LOC100281960	GRMZM2G121075_P01	5.9548	5.9235	5.8631	6.6518	6.8503	6.7131	6.1571	6.0795	6.2031	6.0158	6.1457	6.1555	6.2558	6.32	6.2187	6.2194	6.2068	6.2547	6.8503
LOC100280498		5.9273	6.1163	6.119	6.7433	6.8492	6.7303	6.293	6.3413	6.175	5.7645	5.9359	6.0649	6.1213	6.2063	6.2227	6.0343	6.027	5.9699	6.8492
LOC100284226		6.4566	6.4943	6.5073	5.5615	5.5547	5.7209	6.3471	6.357	6.2651	6.7707	6.6636	6.8394	6.4704	6.6415	6.6941	6.6376	6.8483	6.69	6.8483
LOC103629798		6.7948	6.744	6.8252	5.0558	4.847	5.5698	6.6557	6.6108	6.8478	5.2193	5.4367	5.3127	5.9062	5.3807	5.3542	5.2695	5.4573	5.3417	6.8478
LOC100284266		6.6592	6.7017	4.9866	6.7758	6.8258	6.8305	5.1578	6.8474	6.8186	6.4683	6.5902	6.5718	5.1115	5.0463	4.727	5.023	6.5751	6.5428	6.8474
LOC100285500	GRMZM2G126026_P02	6.6228	6.6574	6.601	5.5204	5.8483	5.9901	6.4005	6.4708	6.5485	6.2886	6.4468	6.2838	6.8471	6.4971	6.3876	6.2828	6.4904	6.3717	6.8471
LOC100282351		6.159	6.0835	6.0567	6.7121	6.8453	6.7809	6.3149	6.2946	6.264	6.427	6.4153	6.6122	6.52	6.7065	6.6662	6.5718	6.5927	6.5662	6.8453
LOC100193616	GRMZM2G023242_P04	6.3332	6.3929	6.3227	6.8452	6.8127	6.8045	6.5248	6.5075	6.4856	6.0286	6.2337	6.1992	6.3271	6.386	6.288	6.3503	6.3756	6.3574	6.8452
LOC100285862	GRMZM2G450498_P01	0.7548	0.8697	0.7766	6.8443	6.6673	6.7819	3.667	2.5924	2.9182	1.4948	1.4068	1.7053	3.4149	3.0467	3.5051	1.7469	1.6253	1.6874	6.8443
LOC100280657	GRMZM2G018197_P01	5.9112	5.8981	5.8954	6.6029	6.8442	6.6325	6.1679	6.0384	6.1144	6.3853	6.3921	6.531	6.3591	6.5845	6.5651	6.5115	6.597	6.5441	6.8442
LOC100286074		5.9919	5.9945	5.9989	6.7372	6.8433	6.7512	6.1906	6.0966	6.266	5.9932	6.2045	6.135	6.1197	6.4351	6.2862	6.3035	6.2706	6.2744	6.8433
LOC103642039		3.3745	3.3874	3.8201	6.7549	6.843	6.4859	4.4332	4.2316	4.3276	5.6989	6.0677	5.6986	4.4923	6.0839	5.9539	5.876	5.6748	5.8505	6.843
LOC100273401	tdsgR09F04	2.3394	1.9846	2.8929	6.2319	6.4723	6.0167	4.1639	3.8474	4.0525	5.9702	6.4183	6.0043	5.3371	6.8419	6.5961	6.5436	6.065	6.3817	6.8419
LOC100193006		6.0424	5.6829	5.5686	4.664	4.6057	4.8166	5.46	5.5088	5.6589	6.8415	6.5727	6.7009	5.8202	6.3464	6.5687	6.3074	6.5459	6.3592	6.8415
LOC100283609		6.7188	6.3515	6.2693	4.4888	4.3625	4.7886	6.1	6.098	6.2051	6.8408	6.591	6.5677	6.0094	6.1958	6.3739	6.5739	6.6047	6.5854	6.8408
LOC100280334		6.5898	6.6859	6.7231	6.579	6.5797	6.6346	6.5823	6.6881	6.6006	6.6337	6.7679	6.8179	6.8119	6.8018	6.8309	6.6516	6.8399	6.7128	6.8399
LOC109940924		6.4408	6.4195	6.5137	5.3581	5.3413	5.5091	6.5291	6.416	6.3937	6.7138	6.61	6.8381	6.4825	6.5717	6.664	6.3472	6.6858	6.4385	6.8381
LOC100275225	GRMZM2G177518_P01	6.8032	6.8283	6.8375	6.2137	6.3117	6.3567	6.7302	6.7193	6.7637	6.2739	6.3483	6.1933	6.5571	6.4021	6.2615	6.2656	6.3991	6.2976	6.8375
LOC100280916	GRMZM2G089491_P01	5.933	5.8711	5.7654	6.8363	6.6729	6.7286	6.0577	6.087	6.2437	5.1068	5.541	5.4882	5.8328	5.7606	5.5466	5.557	5.4299	5.6183	6.8363
LOC103636270		5.5973	5.634	5.6472	5.0916	5.1448	5.2735	5.5473	5.5402	5.6795	6.7132	6.8093	6.7999	6.3002	6.6654	6.6753	6.8351	6.7879	6.7575	6.8351
LOC100384211	GRMZM2G004278_P01	4.8267	5.0528	5.5196	6.8236	6.8349	6.6432	5.7303	5.6809	5.5131	0	0.0168	0	1.4698	0.4123	0	0	0.0833	0	6.8349
LOC542329		6.655	6.8348	6.7065	5.8174	5.779	6.0673	6.5925	6.7092	6.6948	6.6759	6.7173	6.8306	6.7239	6.6964	6.7974	6.6757	6.774	6.7135	6.8348
LOC542764		6.1544	6.1727	6.1442	6.8163	6.7815	6.8342	6.2308	6.3001	6.2926	5.6222	5.7582	5.7127	6.3112	6.0944	5.9313	5.8387	5.7376	5.7933	6.8342
LOC100282519	GRMZM2G111533_P06	5.9782	6.139	6.2242	6.8334	6.7178	6.6922	6.3486	6.3302	6.4429	1.8913	2.1006	2.4163	5.5357	3.4221	2.5066	1.7139	1.9159	2.3331	6.8334
LOC542520	gln3	5.2782	5.3122	5.3407	6.3752	6.4447	6.4011	5.5692	5.5595	5.4585	6.2845	6.0911	6.1136	6.8331	6.5524	6.4655	6.2512	6.2218	6.2473	6.8331
LOC100279019		6.8318	6.6415	6.6557	5.7591	5.7829	5.9687	6.6544	6.6752	6.6134	6.4576	6.4683	6.4923	6.5123	6.4416	6.5319	6.4491	6.4297	6.4626	6.8318
LOC100382679	IDP1619	5.8426	5.7368	5.7754	5.0819	5.1388	5.249	5.5346	5.5673	5.5819	6.8318	6.7106	6.6651	6.3211	6.6111	6.669	6.6643	6.692	6.7086	6.8318
LOC100284014		6.8314	6.7054	6.5938	5.1211	4.9038	5.3459	6.4381	6.4889	6.4263	5.4245	5.0232	5.1044	6.296	5.0793	4.8121	5.0272	5.0477	4.9598	6.8314
LOC103652847		6.0466	6.0789	6.0634	5.0094	4.8391	5.2252	6.0457	5.9965	5.8267	6.7102	6.3283	6.8289	6.0628	6.168	6.4471	6.3999	6.4743	6.4305	6.8289
LOC100275174		6.5253	6.6083	6.571	6.8281	6.7926	6.8243	6.5403	6.5504	6.5687	6.0184	6.1895	6.1744	6.4217	6.3116	6.384	6.0188	6.2016	6.0467	6.8281
LOC100276677		6.828	6.7683	6.6284	5.8938	5.8337	6.0533	6.6809	6.7665	6.7887	5.2088	5.2476	5.2461	5.504	5.5341	5.3743	5.2728	5.3168	5.2011	6.828
LOC100192024		5.9425	6.0291	5.9147	6.8078	6.8279	6.8075	6.1726	6.1549	6.3009	5.605	5.9968	5.7122	5.9342	6.2334	5.9457	5.8951	5.7505	5.8385	6.8279
LOC100284790		5.3028	5.2658	5.5861	5.9422	5.915	5.7611	5.6506	5.5642	5.676	6.4952	6.6442	6.7603	6.7121	6.6265	6.6881	6.8277	6.5637	6.7336	6.8277
LOC100283278		5.8677	6.0126	5.9049	6.7407	6.8266	6.7383	6.1336	6.149	6.1716	5.6608	5.9415	5.8434	6.1051	6.1152	6.0898	6.0185	5.8694	5.888	6.8266
LOC100281095		5.6007	5.6717	5.599	6.7888	6.8266	6.6894	5.7668	5.8243	5.7341	5.8325	5.977	5.8695	5.9373	6.1187	6.1003	6.1933	5.7821	6.0528	6.8266
LOC100284385	GRMZM2G170008_P01	6.8263	6.6095	6.5314	5.5208	5.4262	5.8969	6.1947	6.4905	6.4227	5.6339	5.6476	5.6332	6.5367	5.9921	5.8135	5.3357	5.6229	5.5322	6.8263
LOC100277120		2.6883	2.9523	2.8347	6.8261	6.4741	6.1715	4.0806	3.855	3.6083	2.2359	2.3268	2.2886	3.5866	2.856	2.8301	2.9098	2.5041	2.654	6.8261
LOC100286158		3.0815	2.7887	3.3109	6.8256	6.5679	6.2465	4.0327	3.7386	3.9508	3.6767	4.1032	3.7557	3.5824	4.688	4.6523	4.4296	3.7743	4.3437	6.8256
LOC100275753		5.4863	5.482	5.3406	4.3645	4.5195	4.4816	5.3898	5.5106	5.3395	6.5842	6.7339	6.8247	6.6767	6.6644	6.7288	6.6253	6.7677	6.6859	6.8247
LOC103648254		0.6067	1.0439	1.1485	6.8236	6.4862	6.2929	3.4324	2.8334	3.0135	1.1041	1.5252	1.3107	3.249	3.1501	3.6331	2.7682	1.8827	2.5806	6.8236
LOC100216768		6.4076	6.4354	6.3547	5.8212	5.7364	5.8497	6.2369	6.3189	6.3248	6.5807	6.7151	6.6103	6.8234	6.6018	6.5554	6.7834	6.6293	6.6782	6.8234
LOC100284546	GRMZM2G048672_P01	3.5641	3.5152	3.3545	3.1763	3.2137	3.1789	3.6047	3.6663	3.5809	6.7527	6.8232	6.7185	5.8837	6.6802	6.7471	6.4694	6.7226	6.5672	6.8232
LOC100283457		4.2183	4.3884	4.4281	6.8231	6.7272	6.5276	4.9592	4.9007	4.9418	3.8003	4.0972	3.9542	4.4833	4.528	4.198	4.2763	3.8767	4.2295	6.8231
LOC542484		6.1998	0	0	1.2062	0.3115	0	0	0	0	6.82	6.7307	6.7514	6.3347	6.5214	6.5658	6.606	6.6791	6.6014	6.82
LOC100037774		2.5155	2.6845	3.4091	6.5703	6.7638	6.8198	4.424	4.0562	3.9574	4.517	5.1695	4.9329	5.1845	5.8323	5.8366	5.6821	4.84	5.4196	6.8198
LOC100281224	CNR9	5.5947	5.6794	5.9495	6.8188	6.7382	6.6655	5.7463	5.8635	5.9505	5.9773	6.4774	5.9516	5.8191	6.4258	6.2695	6.1456	6.1136	6.1354	6.8188
LOC103625729		6.6703	6.7227	6.8182	5.3705	5.316	5.6944	6.4954	6.5973	6.6376	6.6142	6.7114	6.633	5.9031	6.6546	6.7308	6.5585	6.7766	6.6396	6.8182
LOC100283135		6.2547	6.0757	6.1207	4.8829	4.739	4.9769	5.879	5.9198	5.9143	6.8173	6.4747	6.7714	6.509	6.3115	6.4972	6.5232	6.6431	6.5464	6.8173
LOC542284		6.1933	6.2834	6.1295	6.7395	6.8167	6.707	6.4371	6.422	6.4685	5.8138	5.9771	5.8289	6.1293	6.1141	5.9886	6.0999	5.8767	6.0323	6.8167
LOC100286141	GRMZM2G077233_P03	6.5087	6.5791	6.8024	6.3783	6.4677	6.3971	6.7011	6.6741	6.8156	5.8803	5.9547	6.0597	6.3531	6.3781	6.2972	5.8749	6.1015	5.974	6.8156
LOC542517		6.3151	6.481	6.5939	6.7399	6.7613	6.8154	6.6459	6.5402	6.3764	6.555	6.4487	6.7251	6.3847	6.5127	6.7244	6.4259	6.4847	6.4556	6.8154
LOC100276823	GRMZM2G114702_P02	6.6289	6.6601	6.7476	6.0653	5.9844	6.164	6.5452	6.71	6.7483	6.4768	6.6983	6.6015	6.5995	6.803	6.8151	6.5986	6.7806	6.5688	6.8151
LOC100240696		6.6735	6.692	6.7722	6.5675	6.5083	6.6114	6.7274	6.7468	6.8146	6.1271	6.3506	6.3569	6.4739	6.4786	6.4858	6.2467	6.4245	6.3039	6.8146
LOC100283147	GRMZM2G070315_P01	6.7698	6.6489	6.814	5.3676	5.3404	5.7503	6.5399	6.5833	6.4368	5.6537	5.5966	5.6723	5.426	5.5089	5.5026	5.482	5.7139	5.5286	6.814
LOC100191896		6.0883	6.0489	6.2348	6.8127	6.7917	6.6683	6.2457	6.2884	6.3633	5.7039	6.0078	5.8728	5.7737	6.1081	6.06	5.8883	5.8687	5.8167	6.8127
LOC103157007		5.9553	5.8875	5.6528	6.679	6.8126	6.7087	6.1187	6.2062	6.2047	6.3482	6.4059	6.5035	6.3099	6.7431	6.5852	6.5486	6.6063	6.638	6.8126
LOC100192952		5.9949	6.0017	5.9673	6.6731	6.8126	6.6594	6.2085	6.2038	6.2219	6.2318	6.3462	6.3904	6.3126	6.531	6.4151	6.4079	6.5023	6.462	6.8126
LOC100283672	GRMZM2G451882_P01	6.5671	6.5719	6.4161	5.5043	5.4414	5.6518	6.5614	6.4278	6.5776	6.7932	6.7849	6.6834	6.7349	6.6211	6.5923	6.8119	6.7175	6.7849	6.8119
LOC100284950		6.8118	6.5784	6.4719	5.1587	5.0882	5.453	6.3563	6.3908	6.1533	6.2798	4.7528	6.2542	6.1447	5.6522	5.8785	6.087	6.0462	6.0204	6.8118
LOC100272903	GRMZM2G175140_P01	5.9892	6.0408	6.147	5.9307	6.0772	6.0509	5.9594	6.0377	5.9969	6.3965	6.759	6.5331	6.8114	6.7705	6.5686	6.6477	6.6795	6.663	6.8114
LOC100282136		6.6584	6.698	6.774	6.5273	6.5096	6.5534	6.6467	6.7875	6.7943	6.0883	6.4557	6.1967	6.8092	6.4493	6.3263	6.2093	6.3362	6.2716	6.8092
LOC100216869	GRMZM2G080222_P01	6.2277	6.1112	6.0169	6.5522	6.625	6.5575	6.2714	6.2136	6.281	6.4688	6.5107	6.5335	6.2497	6.6607	6.6024	6.8081	6.6231	6.7937	6.8081
LOC100279930		5.9664	6.0728	6.0672	6.7617	6.8073	6.7873	6.1635	6.1601	6.0229	6.0823	6.2766	6.3036	6.3214	6.4434	6.6167	6.2112	6.2055	6.2172	6.8073
LOC100282267		5.0294	5.264	5.4563	6.6634	6.8043	6.7161	5.4416	5.5842	5.579	5.3786	5.8249	5.6029	5.9642	6.0429	6.0666	5.8761	5.7146	5.8341	6.8043
LOC100285005	nad1	6.763	6.6163	6.4518	6.8042	6.6658	6.7185	6.6433	6.5851	6.7103	6.448	6.5941	6.507	6.5549	6.5909	6.5994	6.6132	6.5332	6.5598	6.8042
LOC100273683		3.7942	4.0525	4.2533	6.6077	6.8033	6.6544	4.7959	4.8111	4.8445	4.4459	4.8737	4.6054	5.3831	5.2785	4.8051	5.3968	4.634	5.2559	6.8033
LOC100282823		6.6293	6.5897	6.4027	5.202	5.0219	5.4351	6.2971	6.4078	6.3272	6.7611	6.739	6.724	6.691	6.6819	6.6347	6.5483	6.8023	6.6701	6.8023
LOC100280746	GRMZM2G178968_P01	6.1693	6.159	6.0993	6.7596	6.8019	6.7103	6.3525	6.4167	6.3872	5.9117	6.0462	6.1992	6.2276	6.3227	6.2221	6.184	6.2689	6.1592	6.8019
LOC100191368		5.8045	5.8596	5.809	6.7778	6.7987	6.6701	6.0504	6.116	6.1768	5.4038	5.6702	5.6247	4.9505	5.332	5.1816	5.7897	5.1547	5.3378	6.7987
LOC103640676		3.7705	3.4591	3.3412	1.6269	1.6154	1.8044	3.0483	3.1504	2.9307	6.7984	6.5128	6.5139	6.1553	6.3906	6.3925	6.4091	6.6382	6.501	6.7984
LOC100274228	GRMZM2G171390_P05	6.7972	6.5789	6.566	5.6061	5.4616	5.7801	6.548	6.4246	6.3394	6.5466	6.1598	6.2551	5.6329	5.606	5.892	6.4676	6.0263	6.332	6.7972
LOC100273319	GRMZM2G084149_P01	5.607	5.7344	5.7851	6.7966	6.6251	6.604	6.0894	6.0159	5.9856	5.1037	5.2977	5.175	5.6978	5.4799	5.4879	5.3317	5.0364	5.2531	6.7966
LOC100502035		1.2691	6.0558	1.309	6.7512	6.7962	2.0273	1.4469	1.9569	6.1009	6.1533	6.2231	1.3313	6.1878	6.2953	6.3021	6.4014	6.2835	2.0286	6.7962
LOC109939184		6.122	6.1559	6.0543	6.7948	6.6979	6.7455	6.1515	6.2842	6.4236	4.1076	4.3141	4.0968	4.1875	4.426	4.2039	4.4122	4.0946	4.2008	6.7948
LOC100273465	GRMZM2G050307_P01	6.7948	6.5873	6.6833	5.648	5.4321	5.8786	6.7528	6.6214	6.5156	1.4254	0.944	1.4477	4.9591	3.0489	1.7375	1.3396	1.3441	1.361	6.7948
LOC542369		6.1355	6.2789	6.1891	6.7869	6.7947	6.7471	6.3281	6.2811	6.2718	5.8529	6.0035	5.9615	6.2623	6.1908	6.3407	5.8809	6.0567	5.9632	6.7947
LOC100303837	GRMZM2G140799_P01	6.3015	6.3815	6.3742	6.7599	6.7938	6.7404	6.4963	6.5338	6.6375	5.9246	6.0342	6.0852	6.3314	6.2001	6.1652	6.113	6.2169	6.1804	6.7938
LOC100303875		4.1266	4.0101	3.969	6.7937	6.6278	6.5574	4.509	4.5711	4.6393	3.7171	4.2849	4.3779	4.8517	4.8527	4.8629	4.2231	4.2059	4.2635	6.7937
LOC103626681		6.4295	6.5468	6.5175	6.792	6.7757	6.785	6.6363	6.5998	6.5016	6.3997	6.5451	6.5005	6.5845	6.5089	6.6772	6.5963	6.4974	6.5152	6.792
LOC100276341	GRMZM2G022926_P01	6.6968	6.6851	6.6836	6.6076	6.6072	6.619	6.7497	6.7677	6.7915	6.3655	6.5196	6.4187	6.4015	6.3301	6.3626	6.4525	6.4677	6.4786	6.7915
LOC100282407	GRMZM5G850019_P01	6.6064	6.5964	6.6685	5.9181	5.7661	6.0385	6.6646	6.7327	6.7904	4.6123	4.8218	4.6922	5.3668	4.9226	4.8363	4.542	4.7674	4.5978	6.7904
LOC103634514		5.5242	5.3265	5.3567	4.5697	4.4347	4.6615	5.1681	5.2919	5.2479	6.6977	6.7898	6.29	5.7707	6.1484	6.2532	6.6042	6.5439	6.6812	6.7898
LOC100382252	phi251315	6.7872	6.7896	6.6141	5.5027	5.3975	5.7951	6.6532	6.7237	6.7738	1.9334	1.9477	1.9654	4.5929	2.8398	2.1416	1.9943	2.0137	2.1442	6.7896
LOC100283843		3.9915	4.2807	4.231	6.6807	6.7885	6.6158	4.743	4.6372	4.738	4.8722	5.228	4.8968	4.7819	5.1637	5.2785	4.945	5.0823	4.9909	6.7885
LOC100501351		5.6897	5.6997	5.667	6.7883	6.5986	6.577	5.9041	6.0031	5.9599	5.3533	5.5573	5.4728	5.8844	5.7246	5.6245	5.6431	5.4822	5.4406	6.7883
LOC103633242		5.8039	5.8349	5.7012	6.6828	6.7881	6.6671	6.0846	6.1046	6.129	6.1926	6.3382	6.3233	6.353	6.6121	6.545	6.5322	6.5523	6.5867	6.7881
LOC100286075	GRMZM2G032564_P01	5.9864	5.947	5.9025	6.7875	6.7642	6.6587	6.1896	6.2123	6.2219	5.729	5.9353	5.8519	5.9872	6.107	5.9953	6.08	5.9014	6.1027	6.7875
LOC542627		6.2236	6.3271	6.2624	6.2876	6.2187	6.2819	6.3324	6.2103	6.3582	6.3957	6.6863	6.4599	5.8226	6.5065	6.7842	6.294	6.5886	6.4691	6.7842
LOC100273747		5.2558	5.5559	5.0354	5.1087	5.4555	6.7303	6.7489	6.7465	6.7827	5.4869	5.6056	5.4845	4.7504	4.6443	5.5776	5.1834	5.6431	4.8606	6.7827
LOC100191294	GRMZM2G111200_P03	6.6295	6.7813	6.5756	5.8309	5.6844	5.9098	6.6051	6.6364	6.6037	5.408	5.3926	5.6945	6.1564	5.6387	5.7393	5.7556	5.7914	5.7504	6.7813
LOC100274515	GRMZM2G345493_P01	6.3328	6.4108	6.6481	5.0743	4.9681	5.2742	6.4292	6.3812	6.361	6.6681	6.4775	6.7369	6.7796	6.6697	6.5647	6.2073	6.6064	6.3642	6.7796
LOC100194311		6.1665	6.1426	6.086	6.7328	6.777	6.6354	6.2827	6.2333	6.284	6.1303	6.2856	6.1649	6.3642	6.4842	6.4611	6.4032	6.2602	6.3716	6.777
LOC103635498		6.1386	6.1639	6.1234	6.6157	6.7761	6.6736	6.1838	6.2634	6.2806	6.1706	6.1701	6.2532	6.0561	6.1644	6.2762	6.2987	6.2906	6.3088	6.7761
LOC100275557		2.2263	2.3894	2.4081	6.7759	6.7089	6.3954	4.0063	3.8246	3.7065	3.0141	3.2324	3.4862	4.1823	4.0733	3.8875	4.0515	3.3688	3.906	6.7759
LOC100275335		6.5131	5.5408	5.6459	3.3714	2.8984	3.9239	5.3871	5.2232	5.0837	6.775	5.8254	6.1476	6.1172	5.5085	5.8198	6.0626	6.0546	6.1038	6.775
LOC100191576	GRMZM2G002786_P01	5.8907	5.921	5.9203	6.7533	6.7748	6.7443	6.1322	6.1536	6.1966	5.2062	5.6248	5.3629	5.8906	5.8277	5.6962	5.6588	5.5577	5.5662	6.7748
LOC100281847		5.3186	5.3708	5.6045	6.7722	6.7739	6.668	5.8012	5.6808	5.6252	5.7649	5.9823	5.8988	5.7532	5.9852	5.9864	5.7112	5.8114	5.7564	6.7739
LOC103654688		6.7115	6.6542	6.5869	6.4292	6.3855	6.4662	6.6795	6.7569	6.7738	6.4525	6.6148	6.4942	6.4108	6.5494	6.5329	6.5882	6.5887	6.554	6.7738
LOC542278		5.5268	5.5338	5.7168	5.2708	5.6025	5.412	5.5033	5.3907	5.3763	6.6245	6.6346	6.5578	5.9258	6.6495	6.6365	6.3468	6.7719	6.5155	6.7719
LOC542529		6.2017	6.1736	6.0425	6.703	6.7708	6.6537	6.3831	6.3883	6.4601	5.7231	5.8376	5.8103	6.0583	5.9106	5.8449	5.9228	5.9485	5.9315	6.7708
LOC103649536		6.6358	6.7705	6.6808	5.6177	5.5351	5.7429	6.6459	6.7694	6.6332	6.0639	6.1751	6.397	6.4465	6.3149	6.0733	6.2475	6.2031	6.2015	6.7705
LOC100857032	umc1109	6.7697	6.6775	6.6251	6.6161	6.5742	6.6677	6.556	6.6582	6.7031	6.6284	6.7235	6.5734	6.6311	6.7066	6.647	6.7044	6.6897	6.6798	6.7697
LOC100382623	pco141591	5.9615	5.5577	6.2923	6.1824	6.3787	6.2118	6.2039	6.1387	6.0422	6.3132	6.1807	6.7691	6.7514	6.5799	6.7151	6.5166	6.3042	6.4276	6.7691
LOC100193634		5.9432	6.0071	5.8955	6.5386	6.5567	6.4708	6.1378	6.1845	6.1939	6.4963	6.5441	6.5384	6.6026	6.7689	6.6768	6.6774	6.7085	6.6777	6.7689
LOC100191996	GRMZM2G038512_P02	6.0043	6.1761	6.3432	5.9866	6.2551	6.1973	6.169	6.1901	6.217	6.3245	6.5738	6.4849	6.5875	6.7686	6.6521	6.5644	6.5281	6.5735	6.7686
LOC100273057		4.652	5.0237	5.2579	6.6775	6.7679	6.5851	5.1846	5.4496	5.5602	2.1543	2.8889	2.6059	4.115	3.8361	3.4741	3.2614	2.5737	3.027	6.7679
LOC100277780		5.7872	5.7675	5.7248	4.3914	4.2871	4.5458	5.5338	5.6706	5.8118	6.4273	6.6489	6.4888	6.7663	6.6566	6.3326	6.6635	6.7072	6.6924	6.7663
LOC100282142	GRMZM2G082199_P01	3.8301	3.6432	3.8469	6.7658	6.7024	6.4733	4.3633	4.2403	4.331	5.2893	5.7924	5.4007	4.7756	5.5876	5.3769	5.6224	5.1868	5.5132	6.7658
LOC103648250		6.1354	6.0705	6	6.6663	6.7657	6.5769	6.2333	6.2147	6.2485	5.6407	5.7329	5.7242	5.8399	5.9208	5.8298	5.845	5.804	5.8192	6.7657
LOC100282542		5.7368	5.6947	5.6975	6.6266	6.7656	6.4914	5.946	5.9783	6.0004	5.7461	5.9799	5.9651	6.2778	6.2219	6.1109	6.1032	6.092	6.096	6.7656
LOC100276950	GRMZM2G068575_P02	6.5698	6.6669	6.6519	6.5906	6.7645	6.586	6.6179	6.6915	6.7632	6.2444	6.4814	6.2692	6.3323	6.3579	6.4866	6.47	6.4636	6.2966	6.7645
LOC100382210		6.719	6.2325	6.3562	4.237	4.0168	4.5291	5.979	6.0335	5.934	6.7634	6.5281	6.0571	6.5694	6.1378	6.1202	6.4544	6.1379	6.3769	6.7634
LOC100275960		5.3998	3.5712	4.9803	2.9926	3.1712	3.4687	4.7036	2.4489	4.366	6.7633	6.0821	6.351	5.3999	5.5741	6.0886	6.1774	6.1496	6.15	6.7633
LOC100280253		3.6974	3.5832	3.8941	6.7631	6.6602	6.4052	4.5534	4.3525	4.7107	4.7289	4.7243	5.0531	4.5161	5.0822	5.004	4.9631	4.9192	4.9374	6.7631
LOC100273108		6.6068	6.5731	6.5281	6.0177	6.0549	5.9915	6.6601	6.5884	6.5559	6.627	6.3479	6.4547	6.7626	6.3926	6.4389	6.4817	6.2359	6.4623	6.7626
LOC100501166	GRMZM5G805389_P01	4.1396	4.166	5.6701	6.2661	6.7593	6.5733	5.7182	5.9751	4.8403	4.2481	4.8404	4.4424	5.922	5.7198	5.5196	5.3294	4.0371	5.1035	6.7593
LOC100281952		6.2147	6.2324	5.9862	6.759	6.7395	6.6745	6.3976	6.4958	6.4543	5.8725	6.0428	6.0858	6.3072	6.2792	6.1016	6.1963	6.1502	6.2715	6.759
LOC100275452		6.6836	6.7516	6.5707	5.5828	5.5221	5.8447	6.4745	6.7046	6.6462	6.3612	6.5066	6.6923	6.758	6.7101	6.5926	6.5198	6.7318	6.514	6.758
LOC100284269	GRMZM5G807639_P03	5.1338	5.2469	5.2305	6.7576	6.6923	6.5662	5.5436	5.4504	5.4286	5.1657	5.4693	5.4014	5.3368	5.5453	5.5303	5.5936	5.354	5.5397	6.7576
LOC100284286		5.5463	5.5523	5.4492	6.7182	6.7573	6.6594	5.8352	5.7544	5.7193	6.0443	6.2006	6.099	6.1662	6.4981	6.4653	6.4678	6.0932	6.358	6.7573
LOC103651402		6.1742	6.065	6.1801	6.7567	6.7543	6.7278	6.3037	6.2855	6.2131	6.3592	6.5842	6.5764	6.5969	6.7181	6.6952	6.5202	6.506	6.5788	6.7567
LOC100284358		5.6502	5.6482	5.7344	6.582	6.7302	6.6193	5.9421	5.9875	5.9191	6.3153	6.5239	6.3693	6.4203	6.7566	6.7117	6.5635	6.4556	6.4885	6.7566
LOC100191850	GRMZM2G122787_P02	4.311	4.529	4.8494	4.4238	4.5715	4.4908	4.718	4.8127	4.7851	6.4966	6.7286	6.5743	6.2757	6.6152	6.756	6.2475	6.4824	6.3638	6.756
LOC100280242	GRMZM2G389233_P03	6.1579	6.4783	6.4608	5.7962	5.6665	5.97	6.2746	6.4281	6.4394	6.5766	6.6121	6.7549	6.4624	6.5634	6.7516	6.6572	6.7244	6.682	6.7549
LOC103630240		1.6002	1.6119	2.1331	6.6674	6.7547	6.5146	3.5347	3.2473	3.4323	4.4352	4.911	4.5509	3.4664	5.2088	5.0823	5.0017	4.0333	4.6579	6.7547
LOC100281497		3.2537	3.2238	3.5454	6.7543	6.5634	6.2658	4.3031	3.8241	3.9988	3.097	3.1609	3.3825	4.2885	3.2228	3.6248	2.9817	3.6176	2.9143	6.7543
LOC100282802	HGA4	5.2253	5.3506	5.5943	6.7535	6.6574	6.6286	5.6214	5.6189	5.626	5.5436	5.7816	5.489	5.2224	5.7541	5.7992	5.5267	5.5933	5.5396	6.7535
LOC103632406		0.3399	0.1874	0.2638	6.7533	6.4055	5.9037	2.7241	2.7454	2.8514	0.1073	0.4104	0.45	2.5704	1.4362	1.4928	0.7258	0.3379	0.6217	6.7533
LOC100284082	GRMZM2G149649_P01	5.9595	5.9545	6.0218	6.5914	6.7522	6.6741	6.3259	6.1947	6.2235	5.2938	5.4165	5.4918	5.5362	5.7138	5.5564	5.6065	5.5295	5.5366	6.7522
LOC100193695	GRMZM2G004382_P01	6.4221	6.4785	6.4781	6.6199	6.7493	6.7297	6.5839	6.6014	6.647	6.1963	6.397	6.2481	6.3259	6.4505	6.5026	6.2936	6.3807	6.3228	6.7493
LOC103625888		6.1137	6.1067	5.9858	6.686	6.749	6.6685	6.2772	6.2627	6.22	5.8047	6.054	6.0056	6.15	6.1872	6.1151	6.0952	6.155	6.1025	6.749
LOC103643889		6.1837	6.0534	5.9082	4.095	4.0849	4.4406	5.8254	5.8948	5.8773	6.6951	6.7475	6.595	5.9449	6.392	6.4597	6.6137	6.6684	6.6756	6.7475
LOC100281378		5.5851	5.917	5.7666	6.0627	6.101	5.8642	6.7475	6.3773	5.865	2.9272	3.1074	2.8988	4.7628	4.1101	3.8722	3.0688	2.7917	2.9815	6.7475
LOC100383547	GRMZM2G067908_P01	6.7031	6.6929	6.6341	5.4181	5.337	5.6078	6.5337	6.4309	6.4898	6.5064	6.3021	6.238	6.7471	6.4107	6.2113	6.0246	6.4213	6.2048	6.7471
LOC100240688		6.6167	6.6725	6.745	5.8452	5.9032	5.9603	6.5456	6.6476	6.6643	6.0713	6.084	6.0951	6.335	6.1999	6.1367	5.977	6.0414	5.9673	6.745
LOC100286168		4.6465	4.6903	4.7684	5.1537	5.1995	5.1197	4.7295	4.7721	4.7113	6.7445	6.5847	6.7014	5.6685	6.4435	6.6537	6.4885	6.6255	6.5227	6.7445
LOC100193640		6.7019	6.6941	6.7442	5.9402	6.1031	6.2058	6.5478	6.6715	6.726	5.1535	5.3916	5.208	5.7015	5.2914	5.1873	5.4011	5.3299	5.2748	6.7442
LOC100501518		4.5261	4.3275	4.5775	5.4842	5.466	5.4258	4.4325	4.5266	4.526	5.2044	5.472	5.2544	6.7439	6.0258	5.5346	5.3253	5.2345	5.3372	6.7439
LOC100304324	GRMZM2G105466_P01	4.922	5.0828	4.992	6.723	6.541	6.4605	5.4004	5.2818	5.1907	6.5333	6.7267	6.7179	6.043	6.6282	6.6192	6.5371	6.7433	6.5739	6.7433
LOC100284817		5.0802	5.088	5.1059	6.6994	6.7409	6.6724	5.3264	5.3083	5.231	4.6795	5.0311	4.7156	5.5372	5.5264	5.2989	5.308	4.9096	5.1071	6.7409
LOC100193013	dof21	6.6718	6.7044	6.7373	5.7305	5.6234	5.9015	6.5599	6.5665	6.7399	5.6379	5.6002	5.7618	5.8873	5.6247	5.6724	5.4844	5.8333	5.6515	6.7399
LOC100304440		6.7384	6.6468	6.6409	5.8711	5.8172	6.03	6.5859	6.7107	6.5284	6.533	6.6224	6.6688	6.3783	6.4729	6.5187	6.528	6.5758	6.5294	6.7384
LOC100284029		5.3902	5.3868	5.3959	6.7384	6.6991	6.664	5.7021	5.5504	5.6787	5.2747	5.4435	5.4066	5.3189	5.3851	5.6423	5.4132	5.5277	5.4646	6.7384
LOC100276924		5.7162	5.6239	5.726	6.4462	6.7084	6.7367	5.9539	5.816	5.7146	5.8007	6.0243	5.9612	6.0641	6.2667	6.3179	6.3018	5.8617	6.1327	6.7367
LOC100282207		6.5895	6.4629	6.4068	5.9686	5.9927	6.0648	6.4908	6.5326	6.4628	6.6713	6.7355	6.7035	6.5523	6.5968	6.6794	6.7196	6.6008	6.7013	6.7355
LOC100285843		6.6046	6.7347	6.4823	6.2386	6.2535	6.4712	6.6248	6.6367	6.7269	5.9217	6.2044	6.195	6.1277	6.2383	6.2824	6.2313	6.2429	6.2766	6.7347
LOC100274295	GRMZM5G829840_P05	6.6583	6.7324	6.6161	6.3125	6.4347	6.4271	6.5368	6.6636	6.6044	6.287	6.4152	6.2246	6.4992	6.507	6.4757	6.445	6.5222	6.4951	6.7324
LOC100282223		6.2081	6.1807	6.2853	5.2867	5.3748	5.4273	6.0495	6.1747	6.1213	6.524	6.5781	6.6003	6.343	6.596	6.6508	6.3966	6.7321	6.5298	6.7321
LOC100283655		6.1908	6.2118	6.0761	6.7319	6.7051	6.6957	6.355	6.3684	6.3548	6.2084	6.3019	6.2313	6.4949	6.4761	6.4263	6.4065	6.4139	6.3537	6.7319
LOC100381640		6.2138	6.303	6.233	6.7317	6.6951	6.6506	6.3182	6.286	6.3494	6.3953	6.4494	6.309	6.2481	6.3993	6.402	6.3982	6.3669	6.3419	6.7317
LOC103634814		5.7003	5.9299	5.8979	6.7314	6.7009	6.6136	6.0691	6.0356	6.0513	5.5907	5.8377	5.7044	6.0642	5.9531	5.9063	5.8814	5.6595	5.8547	6.7314
LOC100280801	GRMZM2G057608_P01	5.8411	5.7652	5.7153	6.6107	6.7312	6.5731	6.1685	6.1432	6.0979	5.4259	5.6378	5.6134	5.7742	5.921	5.6538	5.7162	5.6924	5.7149	6.7312
LOC100502126		6.7305	6.6873	6.6157	6.3769	6.4443	6.3797	6.5544	6.5447	6.7255	6.2364	6.476	6.2929	6.1374	6.5931	6.3918	6.5325	6.5379	6.495	6.7305
LOC103640874		5.8492	5.8097	5.7605	6.73	6.4052	6.3726	5.8767	6.1815	6.1707	3.7386	4.0892	3.8258	3.8504	4.1751	3.9774	4.1277	3.8948	3.9435	6.73
LOC100193763		6.3206	6.4034	6.2459	5.075	5.0566	5.3371	6.2491	6.3357	6.4016	6.5791	6.6642	6.6195	6.7011	6.6815	6.619	6.478	6.7297	6.5532	6.7297
LOC100273779	SWEET13b	5.6139	5.5815	5.6257	5.3161	5.6134	5.3586	5.3752	5.5716	5.6603	6.7289	6.3878	6.703	6.5782	6.4738	6.5304	6.3692	6.708	6.5328	6.7289
LOC109461486		6.067	5.6849	5.6598	4.3094	4.2753	4.7044	5.4859	5.607	5.4913	6.4573	6.621	6.4078	5.9823	6.4504	6.287	6.5016	6.7288	6.4754	6.7288
LOC542258		2.7548	2.6186	2.8721	6.4191	6.7284	6.4355	4.5227	4.1466	4.0957	4.7321	4.2226	4.0073	5.4973	4.9259	4.7837	4.42	4.2272	4.4962	6.7284
LOC100281004	GRMZM2G156110_P01	6.115	6.024	6.0359	6.5559	6.7281	6.5728	6.2897	6.2427	6.2389	5.8781	6.0145	5.9856	6.0011	6.135	6.1046	6.1721	6.1015	6.0951	6.7281
LOC100282107	pza00473	5.8666	6.0523	6.0614	6.7278	6.6966	6.644	6.1575	6.1656	6.262	5.3755	5.7445	5.5706	5.774	5.8933	5.8963	5.6928	5.5388	5.5729	6.7278
LOC100191757		6.4664	6.549	6.5354	6.7272	6.6776	6.6812	6.6373	6.5741	6.6059	6.1888	6.3012	6.3293	6.4588	6.3267	6.3597	6.2616	6.3878	6.264	6.7272
LOC103654828		5.954	5.9959	5.8636	6.6879	6.7271	6.5706	6.192	6.1246	6.1994	5.8916	6.0771	6.0687	5.9712	6.2763	6.151	6.1851	6.1773	6.1184	6.7271
LOC100192060		5.24	5.4687	5.2073	6.7258	6.4638	6.3297	5.7761	5.5889	5.4647	1.7074	1.839	2.107	4.8456	3.158	2.3344	1.8594	1.9917	1.8556	6.7258
LOC100280448		6.526	6.4678	6.3731	5.0018	4.8888	5.2825	6.3266	6.3512	6.2658	6.6715	6.4455	6.7248	6.3247	6.2872	6.4988	6.5367	6.6333	6.5511	6.7248
LOC103645944		5.826	6.0344	6.1407	6.2039	6.2683	6.3749	6.1868	6.1858	6.0304	6.2351	6.2627	6.2901	6.7227	6.4669	6.5588	6.364	6.3163	6.313	6.7227
LOC100216794	GRMZM5G852185_P04	5.9282	5.8992	5.8095	6.5596	6.722	6.5924	6.1666	6.1423	6.1503	5.9174	6.1089	6.1521	6.1708	6.2919	6.1582	6.1949	6.2301	6.1629	6.722
LOC100285578	GRMZM2G152573_P04	5.9391	5.8698	5.7355	6.7215	6.6743	6.5963	6.079	6.1616	6.0812	5.7305	5.8201	5.7856	5.8167	6.0532	5.8566	5.8957	5.8626	5.8495	6.7215
LOC100191672		5.8743	5.682	5.7075	5.6803	5.8991	5.8918	5.6976	5.6253	5.4008	6.7108	6.4772	6.7212	6.1559	6.3639	6.5883	6.6372	6.645	6.6498	6.7212
LOC100285610		6.2013	6.2454	6.1688	5.646	5.5612	5.5707	6.1846	6.119	6.228	6.3364	6.7203	6.4339	6.2819	6.407	6.2634	6.6297	6.4411	6.5779	6.7203
LOC100282324		2.8305	2.6553	3.1447	6.46	6.7188	6.5394	4.0634	3.603	3.9013	5.3644	5.9377	5.441	5.9227	6.1907	5.8284	6.0123	5.2397	5.8515	6.7188
LOC100285323	GRMZM5G861800_P01	6.7178	6.6316	6.6638	5.3504	5.2403	5.556	6.5377	6.555	6.5733	6.3921	6.5489	6.5319	6.4899	6.5087	6.5122	6.4578	6.6063	6.4921	6.7178
LOC606414		4.8996	4.8947	4.994	6.7169	6.6769	6.5889	5.2936	5.3666	5.324	3.357	3.4885	3.3596	4.7746	3.9347	3.6488	3.5911	3.4199	3.5475	6.7169
LOC100281939		6.1627	6.1389	6.0254	6.6566	6.7165	6.7144	6.3105	6.3072	6.3922	5.7252	5.9274	5.9614	5.849	6.1465	6.0682	6.1208	6.025	6.1318	6.7165
LOC100282760		5.5151	5.5091	5.5207	6.7141	6.6855	6.598	5.7277	5.5751	5.6395	5.7764	5.7016	5.9192	5.6515	5.8544	5.9128	5.9398	5.8324	5.92	6.7141
LOC100281154		6.6431	6.7133	6.5303	5.1397	5.0182	5.3716	6.4533	6.5377	6.6106	6.4317	6.517	6.4276	6.7103	6.447	6.2779	6.4324	6.5353	6.4471	6.7133
LOC100280051	GRMZM2G382673_P01	6.6978	6.6872	6.6139	6.5336	6.5015	6.5108	6.6157	6.6664	6.7099	5.1495	5.3531	5.45	5.9097	5.5768	5.4702	5.5513	5.5749	5.5502	6.7099
LOC100279949	GRMZM2G046297_P02	4.6881	4.8658	5.2327	6.5735	6.7099	6.4845	5.2482	5.2657	5.5055	5.9643	6.3673	5.9988	5.3618	6.2195	6.0143	6.4359	5.9468	6.2836	6.7099
LOC100126886		5.1615	5.2416	5.1474	6.4578	6.6739	6.5102	5.4897	5.4838	5.5254	6.2171	6.4961	6.2943	6.3093	6.7088	6.627	6.5221	6.537	6.53	6.7088
LOC103638138		6.263	6.4251	6.5774	6.1775	6.2465	6.4275	6.2468	6.3523	6.5242	5.2349	5.4779	5.5275	6.7077	6.4146	6.1151	5.4733	5.8422	5.5858	6.7077
LOC100273598	GRMZM2G179024_P01	6.4141	6.551	6.5659	5.7613	5.6517	5.8231	6.7061	6.5385	6.3939	4.1597	4.1043	4.2395	4.5943	4.0174	4.0166	4.3668	3.8594	4.3043	6.7061
LOC100285151		6.2594	6.3856	6.7044	5.9807	5.7944	5.9727	6.6165	6.5619	6.4524	4.8768	4.783	5.0447	5.8029	4.5472	4.2814	5.2115	4.1316	4.1834	6.7044
LOC541667		6.0484	5.9948	5.9583	6.587	6.7037	6.5397	6.3428	6.3131	6.3056	6.0319	6.0769	6.2399	6.264	6.3581	6.2265	6.2981	6.3244	6.2908	6.7037
LOC100282341		6.5945	6.7033	6.5802	6.1247	5.9726	6.1504	6.6387	6.6808	6.6966	6.4085	6.441	6.4678	6.6445	6.3896	6.3717	6.4696	6.5034	6.4737	6.7033
LOC100191602	GRMZM2G098102_P01	0.7841	1.0225	1.4902	6.6994	6.7028	6.665	2.1933	2.15	2.3689	3.2663	4.0426	3.5982	3.4358	4.5946	4.8446	4.0088	3.3973	3.7513	6.7028
LOC100281129	GRMZM2G088060_P01	6.0977	6.0508	5.9534	6.7027	6.6546	6.5511	6.2211	6.3123	6.3424	5.8902	6.0601	6.0809	6.1603	6.2975	6.1537	6.2509	6.2077	6.2325	6.7027
LOC100282521		5.8564	5.9181	5.889	6.7018	6.5951	6.5902	6.104	6.0628	6.1102	5.5529	5.6471	5.7663	5.9764	5.8278	5.7676	5.7264	5.7307	5.6993	6.7018
LOC100280013		5.2632	5.308	5.2505	6.7009	6.6211	6.5109	5.5839	5.5761	5.4922	5.3886	5.5311	5.4757	5.6484	5.661	5.6352	5.5847	5.5298	5.5992	6.7009
LOC100285307	GRMZM5G863076_P02	4.756	4.9405	5.1362	6.4337	6.7007	6.549	5.6585	5.5236	5.5016	5.0422	5.6836	5.0411	5.1596	6.0934	5.8836	5.3025	5.1553	5.2895	6.7007
LOC100282600		5.4365	5.5335	5.6248	6.6345	6.7005	6.5685	5.7355	5.7875	5.696	5.3401	5.5111	5.4217	5.6095	5.7218	5.7009	5.5345	5.4407	5.443	6.7005
LOC542026		3.585	3.8651	3.6772	6.7002	6.6516	6.5031	4.336	3.9929	4.203	4.037	4.493	4.4195	4.8314	4.8557	5.0329	4.1906	4.4429	4.2346	6.7002
LOC542356		6.0484	6.1795	6.1219	6.6369	6.7	6.6662	6.3012	6.3322	6.3248	5.4843	5.758	5.6229	6.1042	5.8477	5.8979	5.7779	5.7468	5.659	6.7
LOC100192516		5.7678	5.8531	5.8515	6.6245	6.6999	6.6356	6.126	6.0948	6.0145	5.9589	6.1722	6.1579	6.0587	6.3008	6.2706	6.2542	6.2505	6.2619	6.6999
LOC100283314		4.9219	4.9595	5.1259	6.6999	6.5566	6.3934	5.6413	5.4239	5.3977	4.1253	4.4361	4.4218	4.5238	4.9291	4.5394	4.8886	4.259	4.7563	6.6999
LOC100283114		6.6994	6.6132	6.542	5.1813	5.1956	5.4166	6.41	6.5357	6.5642	6.3042	6.1331	6.004	5.7665	5.9397	6.0207	5.9845	6.0613	6.024	6.6994
LOC100382114		5.9225	6.0299	5.8888	4.5256	4.3141	4.7431	5.7787	5.7342	5.7782	6.6992	6.5871	6.6693	6.1455	5.7821	6.5785	6.531	6.5899	6.5197	6.6992
LOC100275250	GRMZM2G117531_P04	6.3056	6.2099	6.2728	4.9426	4.6709	5.025	5.955	5.944	6.1105	6.6987	6.4097	6.6509	6.2496	6.2478	6.4223	6.4331	6.5155	6.4723	6.6987
LOC107303345		6.605	6.523	6.5276	5.0105	4.8833	5.2201	6.3232	6.4128	6.5954	6.4618	6.5925	6.4808	6.6981	6.6656	6.4915	6.4453	6.628	6.5256	6.6981
LOC100284862		5.9334	6.051	5.943	6.6329	6.6967	6.5923	6.1533	6.2431	6.2706	5.353	5.5792	5.6632	5.7019	5.6483	5.6873	5.6569	5.5862	5.668	6.6967
LOC100193326	GRMZM2G058528_P01	6.6382	6.6636	6.5437	5.5433	5.5335	5.7426	6.36	6.5619	6.5671	6.5826	6.6962	6.567	6.6099	6.5641	6.4689	6.5629	6.5918	6.5835	6.6962
LOC100281010		6.2488	6.4088	6.3124	6.6946	6.5398	6.613	6.4305	6.5133	6.4631	5.633	5.9089	5.8891	6.0592	6.0236	5.9542	5.8938	5.7551	5.784	6.6946
LOC100272983	GRMZM2G145870_P01	3.846	3.8999	3.9811	6.6768	6.6945	6.568	4.7156	4.3253	4.4376	3.7453	3.8353	3.592	4.4968	4.0674	4.2806	3.7391	3.5589	3.8896	6.6945
LOC100285469	GRMZM2G145962_P01	5.8558	5.7128	5.6755	4.2267	4.2558	4.6684	5.4862	5.5239	5.5257	6.6939	6.4985	6.597	6.1294	6.4028	6.49	6.372	6.5694	6.436	6.6939
LOC103633434		6.1047	6.0459	5.8932	6.6748	6.6934	6.5944	6.2263	6.231	6.3129	6.337	6.4041	6.4129	6.2987	6.5015	6.4885	6.5035	6.5244	6.5169	6.6934
LOC103626019		3.3109	2.889	3.5866	6.6528	6.6931	6.5008	3.8543	3.9566	4.0201	3.0494	3.0026	2.3506	2.0033	2.862	2.7988	1.9942	2.5477	2.1889	6.6931
LOC100273392	GRMZM2G042516_P01	6.4341	6.2849	6.1625	4.8164	4.8005	5.0237	6.1554	6.1073	6.1368	6.6894	6.557	6.579	6.6166	6.4512	6.2556	6.4429	6.4578	6.5367	6.6894
LOC100281350	LOL3	4.6606	4.7779	4.8594	4.639	4.4762	4.156	4.6009	4.687	4.9407	5.2062	5.2973	5.9748	6.6879	5.5814	5.5527	5.6955	5.9586	5.8498	6.6879
LOC100277498		5.974	5.9003	5.7956	5.0781	4.9352	5.1811	5.6825	5.7574	5.8482	6.2307	6.4382	6.2469	6.6871	6.4333	6.1957	6.3038	6.4373	6.2846	6.6871
LOC100191190		5.7459	5.6814	5.6849	6.6124	6.6863	6.5288	5.9964	5.9965	5.9685	5.7427	5.842	5.9108	5.9385	5.9694	5.9402	5.9342	5.973	5.9451	6.6863
LOC100382777	MEG5	6.576	6.607	6.4348	6.1786	6.1252	6.1547	6.4791	6.4128	6.6156	6.5678	6.6484	6.5881	6.5807	6.5864	6.584	6.6851	6.6136	6.6577	6.6851
LOC100282952	GRMZM2G096486_P01	5.9035	6.0421	5.9584	6.6848	6.5385	6.4652	6.2852	6.2293	6.3207	5.5478	5.7534	5.6775	6.0789	5.8691	5.7299	5.7798	5.6655	5.7391	6.6848
LOC100282598		6.0993	6.1231	6.086	6.1939	6.2115	6.198	6.2134	6.2084	6.1551	6.3785	6.5975	6.438	6.3846	6.4735	6.682	6.4878	6.492	6.4057	6.682
LOC100101527		6.5687	6.6787	6.6419	5.6751	5.6947	5.9005	6.3823	6.3365	6.3492	6.0605	5.7728	6.0207	5.7141	5.5638	5.7663	5.8447	5.9974	5.8443	6.6787
LOC100194405		6.507	6.5565	6.6783	5.7921	5.8218	5.9262	6.4923	6.6012	6.5918	5.3152	5.7878	5.5404	6.1191	5.8428	5.6673	5.5631	5.7003	5.5373	6.6783
LOC103643193		5.9053	5.9412	5.8753	4.8456	4.8048	5.0697	5.8139	5.7961	5.705	6.543	6.5371	6.678	6.1429	6.3458	6.4299	6.5294	6.5472	6.5409	6.678
LOC100193990		6.1193	6.1325	6.5116	6.5559	6.5636	6.4319	6.4759	6.3056	6.397	6.4487	6.5315	6.6123	6.5083	6.6565	6.6769	6.4625	6.5444	6.4999	6.6769
LOC100384044	GRMZM5G874955_P01	1.0809	1.2837	1.3501	6.6768	6.408	6.0836	3.5154	3.3123	3.2238	2.6448	3.1196	3.0338	3.6992	3.9899	3.9637	3.7414	2.8445	3.4685	6.6768
LOC100279748		5.8798	6.198	6.0889	6.5715	6.6762	6.628	6.2012	6.3467	6.2112	4.7545	4.6346	4.6047	5.7256	5.2468	4.9263	4.7557	4.6366	4.6911	6.6762
LOC100283833		6.6665	6.5829	6.5466	5.5104	5.412	5.7963	6.3779	6.4986	6.5642	6.4797	6.5969	6.4381	6.115	6.6207	6.6497	6.3805	6.6745	6.5042	6.6745
LOC100282545		6.0261	6.0849	5.7671	6.6742	6.5005	6.5493	5.9842	6.0073	5.8629	5.3733	5.6484	5.563	5.5204	5.63	5.5452	5.8923	5.6435	5.8209	6.6742
LOC542610		5.6939	5.7446	5.7324	6.5902	6.6741	6.58	5.9739	6.0496	6.0972	5.6846	5.8127	5.7502	5.8754	6.0892	5.8938	5.8923	5.9084	5.8631	6.6741
LOC100280866		6.079	6.0314	5.9011	6.6316	6.6735	6.5597	6.1199	6.2106	6.3228	5.8537	6.0578	6.0996	6.1367	6.1506	6.0973	6.0919	6.1217	6.0902	6.6735
LOC100281359	GRMZM2G068489_P01	6.4047	6.3798	6.2396	6.5021	6.5466	6.5225	6.3386	6.4056	6.464	6.3119	6.672	6.4273	6.5801	6.6584	6.5182	6.6384	6.4408	6.5821	6.672
LOC732789		5.4511	5.7057	5.5601	6.5479	6.6716	6.609	5.7956	5.8536	5.9135	3.952	4.3948	4.1868	5.3858	4.9266	4.6367	4.2378	4.3123	4.2256	6.6716
LOC100856910	GRMZM2G053023_P01	6.3918	6.4709	6.4728	6.5848	6.5505	6.6112	6.5267	6.6706	6.5937	5.6675	5.841	5.702	6.3092	6.0522	5.844	5.838	5.7904	5.7982	6.6706
LOC100274119	GRMZM2G146677_P01	5.4986	5.6675	5.4128	5.3882	5.5406	5.5812	5.3996	5.5104	5.4497	6.3545	6.539	6.5615	6.2256	6.5873	6.6706	6.4479	6.5858	6.4725	6.6706
LOC100285672		6.4658	6.6007	3.5469	3.3742	6.5165	6.5369	6.6384	6.61	6.6703	6.2331	6.2693	6.4644	6.5309	6.3617	6.4757	6.2949	6.4432	6.393	6.6703
LOC100193791		6.0641	6.1489	6.1804	6.6058	6.6685	6.6344	6.2569	6.2505	6.2397	5.5332	5.6962	5.5739	5.7264	5.7907	5.8343	5.6389	5.6615	5.5801	6.6685
LOC100283101		6.108	6.1961	6.126	6.6485	6.6198	6.6684	6.3437	6.3346	6.4624	5.99	6.2088	5.939	6.1639	6.289	6.1557	6.161	6.1015	6.1454	6.6684
LOC100193761		3.4877	3.5117	3.6685	6.6684	6.5625	6.2865	4.4938	4.4305	4.4111	4.5462	4.5502	4.62	4.7236	4.9023	4.8634	4.6376	4.4829	4.6279	6.6684
LOC100284899		6.6362	6.6675	6.6168	5.4253	5.3747	5.7111	6.4273	6.5155	6.448	6.5378	6.5101	6.4757	6.4148	6.5228	6.5462	6.2944	6.6249	6.4528	6.6675
LOC100191167		5.4981	5.4638	5.7637	6.5708	6.6673	6.4479	5.815	5.826	5.7853	6.055	6.3689	6.0532	5.8303	6.2062	6.0616	6.1801	6.0459	6.1494	6.6673
LOC100277891	GRMZM2G007372_P01	6.665	6.6261	6.548	5.2169	5.087	5.4824	6.4242	6.377	6.5241	6.339	6.1931	6.1506	5.9605	5.971	6.0202	6.2016	6.1239	6.2172	6.665
LOC107275245		6.0019	5.8584	5.9466	4.1012	4.0205	4.369	5.7463	5.7421	5.6241	6.6638	6.3008	6.5034	5.684	6.2227	6.3599	6.1632	6.5735	6.2291	6.6638
LOC103637664		4.6468	4.6274	4.7684	4.0085	4.1014	3.9118	4.4438	4.6319	4.6556	6.5795	6.6306	6.3981	5.2192	6.5015	6.3287	6.629	6.6566	6.6638	6.6638
LOC100193321	tdsgR30F01	6.4953	6.4783	6.4674	6.1892	6.0514	6.1503	6.4956	6.5274	6.663	5.796	6.0914	5.8441	5.9226	5.9119	5.9412	6.0101	5.9563	6.0289	6.663
LOC100272303		5.5996	5.5356	5.5052	6.0385	5.996	6.0641	5.8123	5.6646	5.6937	6.2075	6.4912	6.3298	6.6629	6.5893	6.5809	6.4926	6.3959	6.4874	6.6629
LOC103629163		5.8811	5.7907	5.7233	6.4649	6.3546	6.4084	5.858	5.8805	5.7541	5.9679	5.9583	5.8523	6.6625	6.0491	5.8837	5.947	5.927	5.9227	6.6625
SFP4		6.4357	6.5903	6.5474	6.4552	6.5476	6.6624	6.4813	6.511	6.5744	5.8686	5.6967	5.6149	5.5298	5.7192	5.5966	5.5599	5.8681	5.67	6.6624
LOC542221		5.9012	5.926	6.1133	6.662	6.5791	6.4604	6.1546	6.1055	6.0793	6.3584	5.9459	6.5466	6.1463	6.0428	6.3833	6.0749	6.1574	6.1145	6.662
LOC100194322	GRMZM2G400470_P03	5.0059	5.0136	5.1512	6.6615	6.5994	6.4164	5.4403	5.2823	5.3634	5.7503	6.0687	5.7922	5.2633	5.8109	5.7091	5.9405	5.7498	5.8283	6.6615
LOC100275777		1.5132	1.4223	1.3498	6.6608	6.4011	6.2101	3.7881	3.4618	3.639	2.8402	3.6388	3.6213	3.6263	4.3094	3.868	4.2239	3.2556	3.8919	6.6608
LOC100383178		6.6571	6.6115	6.545	4.9266	4.5611	5.2788	6.4801	6.3078	6.4898	6.0993	6.1564	5.7928	5.9721	5.7959	5.5791	5.8567	5.6217	5.6052	6.6571
LOC100194278		6.1656	6.2541	6.2902	6.6561	6.5809	6.57	6.3503	6.3084	6.3528	5.8252	6.0523	5.9699	6.1699	6.1535	6.1185	6.0836	5.9733	6.0116	6.6561
LOC100281040		6.4638	6.6561	3.0863	4.1545	3.4514	4.6348	3.6905	6.6199	3.7675	5.9887	6.1118	6.0162	2.6373	6.11	4.6221	6.199	6.0032	4.168	6.6561
LOC100276821		4.0526	4.1724	4.202	3.8659	4.0273	4.0507	4.2027	4.4123	3.9728	6.2119	6.3914	6.2104	6.656	6.3523	6.1638	6.4296	6.1539	6.3831	6.656
LOC100280536	YLS5	6.2129	6.2346	6.2228	5.8043	5.8514	5.9322	6.1356	6.2236	6.2246	6.0421	6.1034	6.1056	6.655	6.2358	6.0519	6.0563	6.2792	6.1377	6.655
LOC100191790	GRMZM2G108487_P01	6.2134	5.8862	5.7123	4.436	4.346	4.8811	5.6222	5.5942	5.7328	6.6546	6.36	6.5092	6.1074	5.9345	6.2914	6.5055	6.3533	6.4561	6.6546
LOC103629082		6.6533	6.5504	6.3525	4.6872	4.7192	4.985	6.2328	6.3963	6.2567	0	0	0.0549	0.6957	0.3684	0	0	0	0	6.6533
LOC103652993		6.1936	6.3428	6.5455	5.4364	5.4785	5.4874	6.0027	6.4178	6.4341	6.2022	6.5992	6.3162	6.199	6.4051	6.3239	6.5392	6.653	6.6017	6.653
LOC100194239		6.5078	6.4658	6.3947	6.4187	6.3618	6.4134	6.4649	6.5005	6.5174	6.3834	6.5348	6.4429	6.649	6.5041	6.4747	6.542	6.4956	6.5463	6.649
LOC100381844		6.5861	6.6489	6.219	5.0401	4.8428	5.2593	6.2146	6.3449	6.5957	5.6851	5.389	5.3872	5.8724	5.239	4.9676	5.5622	5.5133	5.5514	6.6489
LOC100280393		5.9534	5.8801	5.6897	6.6485	6.6131	6.4932	5.9809	6.0635	6.1782	5.7082	5.9876	6.0393	5.9061	6.1647	6.0782	6.1667	5.9843	6.0615	6.6485
LOC100279385	sudh12	6.2314	6.1363	6.1566	6.3968	6.4502	6.4833	6.2592	6.2768	6.2649	6.431	6.6437	6.5137	6.4204	6.6466	6.6446	6.6107	6.4872	6.5587	6.6466
LOC103645133		6.4959	6.4781	6.6454	5.2987	5.1337	5.6151	6.4206	6.385	6.4893	5.9054	6.1857	5.9723	6.4528	6.4339	6.2916	5.9234	5.8563	5.8962	6.6454
LOC100279923		6.1097	6.2309	6.2155	6.5691	6.644	6.5901	6.352	6.3085	6.3358	6.0683	6.2068	6.1274	6.0099	6.269	6.2579	6.324	6.2027	6.2545	6.644
LOC100272769	GRMZM2G181359_P01	6.3595	6.4425	6.2982	6.6431	6.5832	6.6158	6.4733	6.4846	6.5344	6.0064	6.138	6.1312	6.1419	6.148	6.1875	6.1283	6.1311	6.1383	6.6431
LOC100280972		5.4901	5.6062	5.6672	6.6426	6.6382	6.5434	5.8318	5.8391	6.0522	4.1808	4.4828	4.7066	4.8349	4.6853	4.8586	4.8145	4.575	4.8769	6.6426
LOC100280603	pco115076	6.157	6.1043	6.0502	6.6424	6.634	6.5283	6.2904	6.2668	6.3387	5.2523	5.5615	5.2813	5.5393	5.6226	5.4869	5.5913	5.3293	5.5545	6.6424
LOC100383846	GRMZM2G125452_P03	6.0308	5.9254	5.9246	6.5853	6.6414	6.5033	6.1299	6.1406	6.2564	5.831	6.0817	6.0463	6.2282	6.3039	6.2114	6.157	6.0915	6.1477	6.6414
LOC100284474		6.4583	6.4752	6.528	4.9614	4.7389	5.2522	6.4033	6.4094	6.4123	6.577	6.5124	6.6413	6.2518	6.4485	6.4641	6.3994	6.5879	6.4935	6.6413
LOC100278262	GRMZM2G154549_P01	5.1418	5.089	4.8895	4.1875	4.1255	4.3268	4.9928	4.9993	5.1519	6.3901	6.5836	6.4997	5.9515	6.3811	6.459	6.5286	6.6409	6.5764	6.6409
LOC100191676		6.1422	6.251	6.1571	4.8831	4.902	5.1924	6.0515	6.0958	5.9819	6.6083	6.423	6.6405	6.1332	6.3395	6.5151	6.3835	6.5962	6.4363	6.6405
LOC100272340		6.5555	6.6398	6.5465	4.9594	4.6507	5.3003	6.3778	6.3615	6.4754	5.4388	5.3422	5.361	5.6076	5.2859	5.2406	5.1538	5.3845	5.2391	6.6398
LOC100191517		6.5832	6.6382	6.5549	5.9792	5.9139	5.874	6.6394	6.5497	6.6148	5.8967	5.7458	5.6992	6.4019	6.0623	5.8455	5.8248	5.7666	5.8005	6.6394
LOC100285714		5.8042	5.8368	5.7692	4.1978	3.9043	4.549	5.6223	5.6195	5.3607	6.6369	6.6393	6.5807	6.3661	6.5379	6.5746	6.5675	6.5929	6.5631	6.6393
LOC100382075	GRMZM2G100403_P02	5.9363	5.899	5.938	6.3599	6.6392	6.4568	5.9615	5.9482	6.0408	6.1708	6.1278	6.3055	5.9814	6.39	6.3338	6.2537	6.3534	6.3077	6.6392
LOC100283161		2.9402	2.856	2.8778	6.6387	6.5083	6.1744	4.1447	3.9892	4.0413	2.4528	2.5944	2.5481	3.4173	3.1736	2.9584	2.8406	2.4246	2.7638	6.6387
LOC100191245		4.7028	4.7433	4.4419	6.6382	6.5942	6.4249	5.1865	5.1177	5.0826	5.4589	5.8098	5.5531	5.1569	5.8476	5.6117	5.9418	5.3417	5.7555	6.6382
LOC100278407		6.5934	6.624	6.5956	5.8255	5.7796	5.9432	6.4559	6.6381	6.4239	6.3024	6.41	6.4778	6.5966	6.4084	6.4077	6.2879	6.4436	6.3936	6.6381
LOC732720		3.582	3.3189	3.4568	4.9545	4.986	4.5668	4.1029	3.6607	3.7109	6.5618	6.4194	6.3321	5.0995	6.3305	6.3089	6.5432	6.5859	6.6381	6.6381
LOC542190	LOC542190	5.9004	6.0817	6.1029	6.6332	6.5997	6.5583	6.0149	6.1273	6.0735	5.2657	5.5817	5.3639	5.8707	5.7861	5.769	5.417	5.469	5.4767	6.6332
LOC100284309		2.5652	2.8234	2.3754	1.2886	1.1273	1.3473	2.8901	2.8219	2.4654	4.8597	5.3423	5.5886	6.6328	5.7729	5.6259	5.9345	6.1416	6.0202	6.6328
LOC103643192		6.6024	6.5845	6.3898	5.2894	5.2786	5.4661	6.4232	6.4262	6.3518	6.4354	6.5325	6.6324	6.4734	6.3616	6.3449	6.6059	6.5676	6.5296	6.6324
LOC103630698		6.6141	6.6322	6.5958	5.6446	5.6842	5.8767	6.5307	6.4536	6.4015	6.3134	6.168	6.3148	6.0649	6.0975	6.2271	6.0262	6.2374	6.1002	6.6322
LOC100382153		6.5934	6.6312	6.6069	5.6845	5.5984	5.8337	6.5908	6.5373	6.5601	5.9192	5.8268	5.91	5.9977	5.7682	5.8405	5.8848	5.8365	5.8568	6.6312
LOC100282218	GRMZM2G024354_P01	6.1557	6.0753	6.0931	6.5504	6.6304	6.5343	6.3049	6.1925	6.4274	5.7158	5.8211	5.7559	6.064	6.0165	5.8744	5.9037	5.9041	5.8729	6.6304
LOC100275516	GRMZM2G111987_P01	2.3544	2.5001	2.7047	6.6302	6.3933	6.2611	3.8319	3.55	3.587	3.0764	3.4421	3.0485	3.8816	4.0152	3.6498	3.4796	2.9813	3.4614	6.6302
LOC100273641	GRMZM2G065950_P01	5.7618	5.7602	5.6983	6.5834	6.6297	6.5345	5.9449	5.92	5.8929	5.7749	6.012	5.9175	5.9546	6.1175	6.0348	5.9673	5.9733	5.894	6.6297
LOC100278320		0.1193	0.3943	0.261	6.2651	6.6292	6.0406	1.9582	1.7926	2.5919	1.1062	1.3311	1.227	2.2275	3.4036	3.592	3.0609	1.7272	2.7435	6.6292
LOC541836		4.4356	4.2632	4.5592	6.6285	6.5938	6.4527	5.1239	5.1252	5.2132	3.6342	3.9349	3.493	4.2287	4.6309	4.3012	4.0017	3.9049	3.5354	6.6285
LOC100281819	GRMZM2G401040_P01	5.7185	5.7438	5.9061	4.4777	4.3917	4.1844	5.5421	5.642	5.5993	6.5102	6.565	6.6274	6.4407	6.5962	6.5832	6.5017	6.5832	6.5401	6.6274
LOC103633564		2.0891	2.0532	2.2351	6.6261	6.588	6.3184	3.9538	3.4561	3.6153	2.9465	3.7034	3.4068	2.5197	4.3529	3.9646	3.6339	3.1007	3.4643	6.6261
LOC100278440		6.0521	6.092	6.1616	6.5897	6.6257	6.6144	6.1601	6.359	6.3202	5.8365	6.2187	5.9163	6.3912	6.2862	6.1717	6.0432	6.0423	6.0568	6.6257
LOC100283806		3.9539	3.8654	4.8223	6.3564	6.6253	6.3802	4.8442	4.9478	4.5608	5.1269	5.5529	5.1064	4.9398	6.1803	6.0469	5.6974	5.0988	5.507	6.6253
LOC100285822	P-protein	6.1517	6.1244	6.1667	6.2609	6.4133	6.2453	6.0998	6.1721	6.464	5.4645	6.1404	5.6869	6.6252	6.5113	6.0169	5.9712	5.8497	6.0948	6.6252
LOC100381485	GRMZM2G147191_P02	6.4384	6.582	6.5366	6.4902	6.435	6.433	6.6141	6.6245	6.5657	6.1169	6.1624	6.253	6.4911	6.1377	6.2084	6.2219	6.2823	6.2237	6.6245
LOC100382859		6.5429	6.5119	6.6191	5.5992	5.5753	5.851	6.4196	6.4154	6.6216	5.7041	5.8814	5.7754	5.5466	5.6833	5.9121	5.6418	5.918	5.7323	6.6216
LOC100272328	GRMZM2G163798_P01	5.8507	6.1007	6.0278	5.6663	5.5882	5.8631	5.9259	6.1094	6.125	6.0378	6.3464	6.0506	6.3897	6.6206	6.5688	6.3349	6.3079	6.271	6.6206
LOC541691		6.4976	6.5357	6.6206	5.4921	5.1751	5.0128	6.2123	6.3789	6.537	4.4291	5.2774	5.0043	5.8085	4.7485	5.1592	4.9421	4.9332	4.8528	6.6206
LOC100282706	GRMZM6G869379_P02	5.7372	5.7578	5.7877	6.4642	6.62	6.526	5.9238	5.8923	5.9228	5.7526	5.9229	5.7594	5.9455	6.1282	6.0822	5.9114	5.798	5.9228	6.62
LOC100384530	GRMZM2G055216_P01	4.0573	3.9277	4.052	6.6191	6.4526	6.1361	4.5101	4.5109	4.4508	3.2521	3.5993	3.447	4.3642	3.9763	3.7193	3.752	3.3575	3.6071	6.6191
LOC100274082	GRMZM2G144705_P01	6.619	6.5254	6.5964	5.6338	5.4681	5.8377	6.551	6.4753	6.4453	5.1158	5.265	5.1684	5.5952	5.1533	5.1429	5.1551	5.0953	5.0314	6.619
NDHC		5.7904	5.1943	5.3084	4.3191	4.3892	4.8343	5.0484	5.0681	5.1387	6.3584	6.3533	6.1112	5.6653	6.5487	6.2323	6.2103	6.6189	6.4059	6.6189
LOC100281588		5.9722	6.2882	6.4096	6.6185	6.5852	6.581	6.4488	6.5743	6.3223	5.2273	5.5797	5.5153	5.9607	5.7614	5.9127	5.3959	5.456	5.4012	6.6185
LOC100273935	GRMZM2G096100_P01	4.0754	4.1185	4.3571	6.5378	6.6184	6.3945	4.8089	4.227	4.6774	3.9128	3.6207	3.3015	3.4102	4.0335	4.5254	3.5883	3.4558	3.9372	6.6184
LOC100191638		5.0975	5.1139	5.2744	6.6177	6.5675	6.4571	5.3158	5.3857	5.5783	4.7399	4.9855	4.9386	5.5386	5.2894	5.2927	5.1033	4.8532	5.0385	6.6177
LOC100193514	AC210013.4_FGP014	6.5223	6.5066	6.5435	5.8152	5.7257	5.9854	6.4869	6.5052	6.6166	4.9248	4.923	4.9274	5.1327	4.8842	4.86	4.9219	4.891	4.9377	6.6166
LOC100191899		6.1266	6.1052	6.3595	6.2325	6.0942	6.1798	6.6162	6.2562	6.2894	4.601	4.4266	4.4493	4.627	4.8487	4.8972	4.5341	4.2141	4.2996	6.6162
LOC103632151		6.5678	6.6162	6.3105	5.155	4.7643	5.1728	6.4259	6.3323	6.4765	4.0419	4.3398	4.1782	6.1853	4.5804	3.9743	4.177	3.9444	4.097	6.6162
LOC100274449		3.2852	3.0985	3.3264	6.574	6.612	6.4862	4.3414	4.1155	4.0154	4.9406	5.2908	4.9395	5.514	5.4148	5.1176	5.213	5.0668	5.1801	6.612
LOC100273082		6.1836	6.1851	6.1395	6.5151	6.6118	6.4885	6.3196	6.3274	6.347	6.0451	6.0907	6.1571	6.143	6.234	6.2814	6.1952	6.2168	6.207	6.6118
LOC100285134		4.3129	4.1301	4.0607	3.3487	3.2193	3.471	3.9343	3.8902	3.991	6.5126	6.2818	6.5825	6.5762	6.3758	6.4499	6.2101	6.6116	6.3562	6.6116
LOC100274754	GRMZM2G134230_P01	5.9447	5.9518	6.001	6.5084	6.6114	6.5004	6.1276	6.117	6.0242	5.6928	5.9652	5.7842	6.0911	6.156	6.1509	6.015	5.8787	5.9665	6.6114
LOC100277918		5.9097	5.6185	5.6978	4.5651	4.4847	4.6926	5.5873	5.5342	5.3263	6.6109	6.3128	6.5439	6.0303	6.0926	6.3062	6.2498	6.378	6.3229	6.6109
LOC100281138	EREB182	4.8359	4.7525	4.9508	5.2903	5.2515	5.1953	4.6185	4.9711	5.1562	6.0347	6.3537	6.2437	6.0978	6.4664	6.6089	6.2105	6.2445	6.2036	6.6089
LOC103634757		4.6904	4.8988	5.1367	5.2447	5.2867	5.2623	5.0978	5.0142	5.1704	5.8378	6.1924	6.0219	6.6089	6.296	6.0594	5.9954	6.0426	5.9946	6.6089
LOC100279789		6.3037	6.3882	3.5785	6.2962	6.3134	6.3863	6.306	3.2698	6.4724	6.0679	6.0584	6.5628	6.2467	6.0064	6.4728	5.9269	6.6086	6.1176	6.6086
LOC100275290	GRMZM2G419606_P01	5.6796	5.641	5.4845	3.9154	3.918	4.1785	5.3027	5.4533	5.4526	6.6043	6.5217	6.5494	6.3087	6.4995	6.4331	6.5584	6.5816	6.6085	6.6085
LOC100273979	GRMZM2G046743_P01	6.5219	6.6074	6.4071	5.9983	5.8945	6.0307	6.3003	6.3731	6.5447	4.6084	4.7094	4.2495	3.4237	4.3218	4.1983	4.5651	4.3246	4.4638	6.6074
LOC100281995		6.6065	6.273	6.2139	5.4646	5.327	5.8302	6.2381	6.0009	6.5018	6.2521	6.246	6.1163	5.4743	6.2504	6.5502	5.6459	6.1024	5.8192	6.6065
LOC103641592		6.2149	6.3337	6.3578	5.9701	6.0193	6.0948	6.2853	6.2416	6.141	6.5408	6.4411	6.6061	6.2863	6.4223	6.5339	6.4131	6.5248	6.4365	6.6061
LOC100282478		5.6578	5.8053	5.5929	4.4793	4.1168	4.5632	5.586	5.5887	5.5922	6.605	6.4291	6.4692	6.288	6.3026	6.4188	6.3475	6.4122	6.4069	6.605
LOC100282330	GRMZM2G100225_P02	5.8303	5.8259	5.7057	6.5998	6.6038	6.4838	6.0328	6.0613	6.0927	5.9257	6.0469	6.0817	6.0841	6.2373	6.0727	6.185	6.1911	6.1239	6.6038
LOC100276637	GRMZM2G463953_P01	5.4313	5.5134	5.4287	6.6021	6.5571	6.5226	5.7225	5.7114	5.7501	4.3518	4.3058	4.0863	5.2667	4.6087	4.4938	4.3289	4.2082	4.1978	6.6021
LOC100273379		6.4104	6.4021	6.4941	6.4507	6.602	6.534	6.5273	6.5566	6.4501	5.8718	6.0293	6.0951	6.2463	6.1576	6.093	5.892	5.9816	5.9344	6.602
LOC100275543	tdsgR65A03	2.6051	2.665	2.6734	3.956	3.971	4.3584	2.6656	3.3011	2.5418	5.5542	6.2034	5.8198	6.1943	6.5983	6.1521	6.1432	5.8536	6.0925	6.5983
LOC100282553		6.2185	6.2462	6.2023	6.4376	6.5972	6.4935	6.334	6.3196	6.3138	6.3173	6.4752	6.4336	6.3623	6.5396	6.5091	6.4815	6.5391	6.4606	6.5972
LOC100383611	GRMZM2G152548_P01	6.472	6.5132	6.3218	6.2218	6.0658	6.2185	6.4957	6.4756	6.5965	5.7085	5.86	5.7124	6.4442	5.9727	5.7467	5.8482	5.8847	5.8029	6.5965
LOC100272654		5.7526	5.5913	5.6063	4.1167	4.074	4.291	5.3308	5.515	5.7116	6.3188	6.3317	6.3326	6.2085	6.1987	6.2683	6.1746	6.5965	6.3346	6.5965
LOC100284003	GRMZM2G459391_P02	6.5952	6.5279	6.4132	5.1752	4.9969	5.3382	6.2983	6.4595	6.4317	5.477	5.6241	5.8055	6.2352	5.6115	5.5643	5.6672	5.7394	5.6827	6.5952
LOC100275485	GRMZM2G423137_P01	5.6307	5.3281	5.8006	4.3186	4.4645	4.2995	5.3999	5.4839	5.3419	6.5253	6.2204	6.5946	6.3997	6.3217	6.352	6.4174	6.2622	6.4363	6.5946
LOC100286294	GRMZM5G805627_P02	5.7719	5.6629	5.5636	6.5942	6.515	6.436	6.0096	5.9417	6.074	5.9832	6.0683	6.1105	6.0982	6.3201	6.2491	6.3169	6.1971	6.2563	6.5942
LOC100216606		6.4345	6.431	6.4063	6.312	6.1834	6.2699	6.594	6.5609	6.5856	6.2742	6.3343	6.3176	6.2888	6.2267	6.2215	6.3463	6.1889	6.2832	6.594
LOC103636603		6.5628	6.5828	6.594	6.0691	5.9768	6.1234	6.5024	6.5567	6.5122	5.9731	6.0625	6.0507	5.9859	5.9678	6.0246	5.9772	6.013	6.0145	6.594
LOC100274533		6.4888	6.388	6.497	5.5005	5.3708	5.6391	6.2655	6.341	6.2976	6.5933	6.4132	6.5403	6.1131	6.3236	6.4572	6.4247	6.5747	6.5084	6.5933
LOC100381766		6.0552	6.2221	6.1995	6.5918	6.5062	6.4974	6.3704	6.3476	6.2086	6.2244	6.329	6.3152	6.3414	6.3023	6.464	6.3686	6.2662	6.3356	6.5918
LOC100274924		5.2893	5.2782	5.2234	6.5906	6.4296	6.3669	5.5354	5.5956	5.6122	5.1598	5.5109	5.3431	5.749	5.8534	5.5449	5.6136	5.4357	5.581	6.5906
LOC100193934	GRMZM2G437912_P01	3.0141	2.7813	3.0023	6.5893	6.5669	6.1722	4.2128	3.906	3.759	4.3123	4.4682	4.1225	4.5086	4.7027	4.5513	4.6261	3.9966	4.4594	6.5893
LOC103632614		5.0089	5.2272	4.9399	6.588	6.5813	6.4685	5.5998	5.1102	5.6152	5.6912	5.2346	5.736	5.488	5.8868	5.8296	5.1921	5.6905	5.4397	6.588
LOC100192113	GRMZM2G158662_P01	6.1164	6.1314	6.1557	5.377	5.5114	5.5936	5.9755	6.0106	5.8973	6.5322	6.4509	6.5748	6.1894	6.415	6.52	6.4026	6.5871	6.5096	6.5871
LOC100192583	GRMZM2G069061_P01	6.1614	6.0475	5.8981	6.0096	6.0959	6.0293	6.0129	6.1016	6.0852	6.2552	6.3047	6.2197	6.435	6.5381	6.5043	6.5869	6.3218	6.4689	6.5869
LOC100217298	GRMZM2G041356_P01	2.5516	2.6341	3.2806	6.5852	6.5574	6.3313	4.2085	4.152	4.2016	4.9996	5.4688	5.2221	4.0901	5.819	5.6616	5.6347	5.1554	5.5608	6.5852
LOC100282711		6.4899	6.4419	6.391	6.5318	6.4224	6.5289	6.5476	6.5851	6.5728	6.072	6.2135	6.0645	6.4086	6.2665	6.1664	6.2091	6.0998	6.1634	6.5851
LOC103629196		6.5513	6.5851	6.5193	5.9033	5.9345	6.1368	6.501	6.344	6.4705	6.2574	6.2822	6.0576	5.9168	6.0742	6.1054	6.1115	6.0636	6.1782	6.5851
LOC100286116		6.5247	6.319	6.2751	4.6488	4.56	4.988	6.0835	6.086	6.0448	6.5717	6.3422	6.5848	5.8634	6.005	6.2343	6.4534	6.3161	6.3841	6.5848
LOC100276361		6.4187	6.4359	6.4591	5.2086	5.056	5.3124	6.2801	6.5135	6.5845	5.8336	6.1361	5.857	6.4797	5.9529	5.7681	5.9564	5.9219	5.9138	6.5845
LOC100216996		5.8125	5.7992	5.8005	5.1838	5.1297	5.2165	5.8581	5.7695	5.8335	6.4521	6.5832	6.394	6.3328	6.5087	6.3503	6.2133	6.4686	6.3018	6.5832
LOC100273176	GRMZM2G024484_P01	6.3287	6.3499	6.3794	6.5083	6.5825	6.5749	6.4478	6.4454	6.3432	6.0394	6.1859	6.1658	5.8832	6.3087	6.3516	6.2117	6.1394	6.2082	6.5825
LOC100282098		5.7578	5.9008	6.0115	6.5213	6.5825	6.549	5.9796	6.0594	5.9806	5.5972	5.8787	5.789	6.0224	6.1148	6.1449	5.8021	5.8361	5.8267	6.5825
LOC100381829		2.8764	2.9995	3.2931	6.5825	6.4673	6.1689	4.6437	4.2967	3.9078	2.4675	2.3215	2.7261	3.6676	3.3142	3.012	3.2575	2.4621	2.9252	6.5825
LOC100382222	GRMZM2G083935_P01	4.1981	4.1193	4.3571	5.389	5.3252	5.324	4.3252	4.3795	4.4264	5.9339	6.0922	5.6487	6.5815	6.2342	5.9354	5.8961	6.0732	5.9513	6.5815
LOC100193468		6.201	6.2442	6.0994	5.144	4.9304	5.116	6.0132	6.1901	6.2574	5.9882	5.953	6.0768	6.5813	6.0019	5.9671	6.0122	6.2047	6.0736	6.5813
LOC542459		6.4406	6.5779	6.4987	6.2469	6.2706	6.4194	6.5507	6.5809	6.5649	6.0951	6.3049	6.1878	6.2226	6.3164	6.4013	6.1897	6.299	6.2301	6.5809
LOC100275684		5.2709	4.911	5.4653	6.1045	5.9892	6.0662	5.0389	4.9493	5.0023	6.3126	6.5803	5.8484	5.3524	6.3491	6.3511	5.9443	5.739	5.8714	6.5803
LOC100276626	GRMZM2G117439_P01	6.094	6.203	6.2661	6.4369	6.5413	6.5769	6.2156	6.2368	6.4046	6.0747	6.2475	6.1163	6.3939	6.5419	6.4489	6.3105	6.2926	6.3769	6.5769
LOC100281244		0.9121	0.8041	1.302	6.5754	6.2524	6.1554	3.2611	2.4374	3.1872	3.3237	4.0965	2.5167	1.7795	3.3428	2.9284	3.7618	2.6098	3.3931	6.5754
LOC100276178	GRMZM2G015033_P01	6.4135	6.3564	6.3446	4.9869	4.9706	5.3755	6.1792	6.2522	6.2387	6.5741	6.467	6.5745	6.3571	6.483	6.4654	6.4196	6.5316	6.4268	6.5745
LOC103643102		0	0	0	0	0	0	0	0	0	6.3305	6.4567	6.4583	6.5739	6.1478	6.2048	6.2769	6.4069	6.3795	6.5739
LOC100283889		6.2535	6.2414	6.2418	6.3832	6.4441	6.361	6.3714	6.249	6.1132	6.5735	6.566	6.431	6.1491	6.3645	6.4293	6.5659	6.3149	6.5154	6.5735
LOC100278150	GRMZM2G078667_P01	1.3214	1.4758	1.823	6.4379	6.4969	6.5726	4.7748	4.2541	4.3017	3.0767	3.8927	3.4515	4.3031	4.9694	4.7219	4.6748	3.4442	4.4025	6.5726
LOC100037763		4.6843	4.8661	4.8142	6.5717	6.4041	6.2247	5.1905	5.1627	5.1296	5.1924	5.359	5.3482	5.058	5.6665	5.459	5.7463	5.2636	5.5483	6.5717
LOC100381411		6.301	6.5701	6.343	5.7594	5.7909	5.8981	6.4186	6.2861	6.2113	5.9462	5.7316	5.8773	5.8819	5.7485	5.659	5.7303	5.8239	5.7763	6.5701
LOC100274222	GRMZM2G035417_P01	6.5144	6.5229	6.5681	6.4672	6.437	6.5147	6.5381	6.5674	6.5637	6.3347	6.4233	6.3608	6.5595	6.4566	6.4814	6.4651	6.4158	6.4651	6.5681
LOC103634668		4.5517	4.4767	4.4228	6.5681	6.5053	6.2587	4.8851	4.8414	4.9655	4.6077	4.9174	4.6102	4.9466	5.0759	4.8942	4.8314	4.4511	4.7216	6.5681
LOC100217070		5.9344	6.4729	6.3669	5.5376	5.4464	5.7356	6.3104	6.3683	6.1633	6.4163	6.3981	6.5667	5.8767	5.6308	6.4232	6.4475	6.4701	6.4164	6.5667
LOC100193878	GRMZM5G813584_P03	5.8773	5.8256	5.8082	6.4621	6.5661	6.4794	6.1591	6.1609	6.0977	5.9572	6.0806	6.2181	6.1847	6.2576	6.2069	6.2497	6.3257	6.2743	6.5661
LOC100037820		5.8062	5.8775	5.8431	6.4314	6.566	6.537	5.9383	5.8945	5.8903	5.6175	5.7824	5.7015	5.7557	5.9016	5.7344	5.6572	5.7362	5.6784	6.566
LOC100284401		6.3991	6.4387	6.3725	6.5657	6.4731	6.4949	6.4596	6.4285	6.5294	5.3854	5.6141	5.3221	6.0155	5.7835	5.5306	5.5538	5.4449	5.5444	6.5657
LOC100278918		6.5653	6.2563	6.1486	4.7017	4.5375	5.0909	6.1503	6.0891	6.2436	2.6569	2.7558	2.5466	2.2197	2.5269	2.3662	2.386	2.92	2.4206	6.5653
LOC100280147	GRMZM2G063592_P01	6.3434	6.5634	6.5605	5.6505	5.5887	5.7774	6.3997	6.4446	6.4032	6.0747	5.9256	6.1033	5.8544	5.9831	6.1108	5.9447	6.0593	6.0315	6.5634
LOC100285519		6.0133	6.0626	5.961	6.4739	6.5621	6.4781	6.0817	6.1087	6.2089	5.0649	5.2799	5.3064	5.7335	5.5568	5.5393	5.419	5.3554	5.3401	6.5621
LOC100275005		5.2412	5.2079	5.1737	4.1428	4.14	4.3417	5.0473	4.924	4.9876	6.4164	6.3575	6.5079	6.0832	6.3469	6.3318	6.3354	6.5616	6.4189	6.5616
LOC100272952	GRMZM2G022645_P01	3.3178	3.3372	3.7526	6.3597	6.5604	6.3986	4.2958	3.9926	4.062	3.8768	4.3312	4.0665	4.4336	4.9618	4.7973	4.483	4.0324	4.376	6.5604
LOC103632817		4.8537	4.3105	4.8724	4.8524	4.8672	4.6687	4.3973	4.1686	4.0553	6.5601	6.1699	5.7167	5.9226	5.7656	5.9734	6.1389	6.1032	6.0202	6.5601
LOC100240695		6.2884	6.4054	6.5591	6.3521	6.3165	6.3075	6.3898	6.4677	6.5234	4.3203	4.8867	5.3034	5.5762	5.4259	5.4964	4.2456	5.3748	5.226	6.5591
LOC103653801		2.13	2.2197	2.483	6.5222	6.5584	6.3375	4.0884	3.7705	4.055	1.7458	2.3225	1.8613	3.7457	3.0703	2.2363	2.5028	2.0364	2.2664	6.5584
LOC100191759		5.8054	6.2925	6.0994	4.4396	4.8283	4.1634	6.5581	6.0788	5.8722	1.659	1.511	2.1208	2.7649	2.2744	2.0521	1.818	2.3782	1.9947	6.5581
LOC100285490	hagtf18	6.5576	6.3847	6.3148	5.2685	5.1273	5.4159	6.2824	6.2272	6.3018	6.5361	6.4045	6.4181	6.2974	6.1733	6.304	6.2738	6.4053	6.3165	6.5576
LOC100285259		6.2734	6.4182	6.5296	6.365	6.5575	6.4808	6.4222	6.4894	6.3363	6.1583	6.0125	6.2416	6.5484	6.1502	6.3413	6.0874	6.102	6.0785	6.5575
LOC103641124		6.55	6.5566	6.4041	5.225	5.0505	5.4223	6.5111	6.5002	6.4987	6.3096	6.1821	6.3328	5.9258	5.9701	6.1388	5.953	6.2046	6.0867	6.5566
LOC103632677		6.3372	6.2502	6.2049	6.5559	6.5432	6.5218	6.3132	6.3132	6.2774	6.1594	6.1919	6.1789	6.4246	6.3119	6.2822	6.3054	6.1779	6.2251	6.5559
LOC100284471	cl803_1	2.3384	2.5778	3.0047	4.6516	4.64	4.4434	2.8954	2.8086	3.0761	5.6144	6.137	5.6341	5.6931	6.5558	6.2075	6.1662	5.5854	6.0021	6.5558
LOC100275476	AC155624.2_FGP011	6.4302	6.4	6.3996	5.8124	5.7009	5.9596	6.3532	6.451	6.5551	6.1955	6.3237	6.3485	6.508	6.2621	6.3026	6.2911	6.389	6.2773	6.5551
LOC100283485		5.9352	5.9524	5.994	6.5535	6.5208	6.5307	6.1019	6.0792	6.0991	5.3345	5.5269	5.4424	6.004	5.8453	5.7542	5.6752	5.4536	5.5899	6.5535
LOC100286383		6.1579	6.3857	6.3485	6.0241	6.0899	6.0383	6.33	6.3621	6.3623	6.2754	6.5533	6.3426	5.5266	5.8849	6.1933	6.2709	6.2998	6.2582	6.5533
LOC118476324		6.4962	6.1642	6.0738	4.5316	4.2564	4.9227	5.9979	5.6771	6.0396	6.5517	6.553	6.1545	6.213	6.4246	6.1883	6.1831	6.2716	6.2013	6.553
LOC100381968	GRMZM2G055575_P01	3.5347	3.6958	3.6826	4.7267	4.6622	4.5445	3.914	3.9468	3.8824	5.8178	5.9957	5.9089	6.3912	6.5516	6.0158	6.1144	6.0164	6.06	6.5516
LOC103645888		5.1872	5.2827	5.4621	6.3085	6.5514	6.3847	5.5334	5.6022	5.3869	5.3433	5.4849	5.521	4.915	5.4419	5.4914	5.3966	5.388	5.4152	6.5514
LOC101202720		5.3514	5.3866	5.625	6.5262	6.5503	6.5211	5.5727	5.5365	5.589	5.591	5.9813	5.6528	5.7843	6.3438	6.2587	5.8773	5.7249	5.9012	6.5503
LOC100281213		1.4388	0	0	0	0	0	0	0	0	6.4526	6.4533	6.5492	6.4703	6.3389	6.3921	6.4183	6.3919	6.4741	6.5492
LOC103641822		6.1976	6.2793	6.219	6.4111	6.5183	6.5013	6.3577	6.32	6.25	6.3275	6.54	6.3774	6.2678	6.4646	6.5124	6.549	6.3776	6.4901	6.549
LOC100284688		5.4738	5.6253	5.5689	6.5489	6.4446	6.3817	5.7411	5.813	5.7129	5.1754	5.4492	5.3398	5.6856	5.5462	5.5481	5.4119	5.3263	5.4337	6.5489
LOC100502334	GRMZM2G132358_P03	5.5796	5.6359	5.942	6.5181	6.5482	6.5214	5.8991	5.9729	5.979	5.727	6.1408	5.7474	6.089	6.296	6.1157	5.7975	5.7533	5.7734	6.5482
LOC100193873	GRMZM2G168762_P01	6.3886	6.3771	6.2854	6.503	6.5202	6.5433	6.459	6.5479	6.5017	6.123	6.2364	6.3126	6.3985	6.3692	6.2657	6.3294	6.2422	6.335	6.5479
LOC103633356		4.8302	4.7298	5.0337	6.4322	6.5479	6.3675	5.2817	5.2604	5.2228	4.3247	4.5616	3.8185	4.409	4.9425	4.9003	4.3991	4.0184	4.2955	6.5479
OPR5	opr5	4.431	4.4933	4.6	4.5436	4.4628	4.5442	4.8197	4.7287	4.7133	6.184	6.3965	6.151	6.4387	6.477	6.5475	6.025	5.9756	6	6.5475
LOC100280900	GRMZM2G159171_P01	4.8632	4.8374	5.2349	6.4368	6.5468	6.3728	5.1805	5.0888	5.092	4.4863	5.0003	4.5852	5.1456	5.2844	5.1004	4.9146	4.859	4.8244	6.5468
LOC103627361		6.019	5.9877	5.9804	6.4795	6.5456	6.4618	6.1395	6.1365	6.2334	6.0187	6.1221	6.0846	6.0554	6.2029	6.1138	6.1594	6.2411	6.1442	6.5456
LOC100283858	GRMZM2G366077_P01	5.8176	5.6826	5.6646	6.4631	6.5453	6.4814	5.997	5.9615	6.0405	5.7884	5.8074	5.9122	5.9123	6.1498	6.0434	5.9881	6.0831	6.0115	6.5453
LOC100278643		5.9031	5.8878	5.8383	6.5452	6.5218	6.5285	6.0391	6.1005	6.0348	5.6079	5.883	5.773	6.116	6.154	6.0668	5.9512	5.8951	5.9703	6.5452
LOC100282547	GRMZM5G890561_P01	5.6936	5.5616	5.456	6.4473	6.5451	6.4716	5.9076	5.7899	5.9412	5.9134	6.0831	6.0568	6.0574	5.7523	6.192	6.2214	6.1278	6.1028	6.5451
LOC100273594		5.9767	6.037	6.0589	6.5448	6.4817	6.4908	6.1722	6.1969	6.1496	5.1024	5.1979	5.1618	5.8273	5.3826	5.3696	5.3196	5.2652	5.2755	6.5448
LOC100280481	GRMZM2G125310_P01	6.5263	6.4472	6.362	5.7102	5.6909	5.7975	6.3579	6.425	6.4381	6.5048	6.4612	6.5207	5.903	6.386	6.4302	6.1454	6.5446	6.2231	6.5446
LOC100276585		6.067	6.3774	6.134	6.1932	6.1257	6.0212	6.5441	6.486	6.3423	4.5928	4.7959	4.594	5.9776	5.0146	4.8438	4.8874	4.6507	4.8262	6.5441
LOC100217007	GRMZM2G009940_P02	5.1639	5.3685	5.4943	6.5436	6.5172	6.4344	5.7498	5.8079	5.7934	5.3909	5.5966	5.5817	5.8451	5.7159	5.6029	5.6992	5.5028	5.6122	6.5436
LOC100284027	GRMZM2G101457_P01	6.2292	6.1634	6.3354	6.3696	6.5156	6.5428	6.2764	6.2371	6.3402	6.1766	6.3951	6.272	6.1921	6.4732	6.5263	6.2753	6.3943	6.3285	6.5428
LOC100383421		5.6957	5.7071	5.7727	6.542	6.5306	6.5306	5.9247	5.8778	5.8483	5.1603	5.328	5.2823	5.7152	5.3936	5.441	5.2335	5.0934	5.0442	6.542
LOC100280240	GRMZM2G095727_P05	6.3686	6.5417	6.4959	5.4851	5.4974	5.676	6.3577	6.3781	6.3682	6.4029	6.4214	6.426	6.1682	6.2268	6.2957	6.3491	6.4056	6.4108	6.5417
LOC100276744		6.5413	6.5417	6.3197	5.6777	5.5672	5.6855	6.377	6.4527	6.4739	5.8708	5.9679	5.9975	6.313	5.9485	5.9975	5.8397	5.966	5.8983	6.5417
LOC100282242		6.4892	6.4698	6.3888	6.0856	6.0188	6.2202	6.5133	6.5272	6.5413	6.1936	6.3277	6.2598	6.3286	6.2829	6.323	6.1254	6.2352	6.1937	6.5413
LOC100280237		5.3249	5.5525	5.4285	6.4554	6.5408	6.3793	5.6475	5.6705	5.6014	5.9381	6.134	6.1042	5.7149	5.9667	6.0269	6.2774	5.9717	6.2055	6.5408
LOC100278417	GRMZM2G436199_P01	6.1415	6.0334	6.005	4.8644	4.843	5.1517	5.8385	5.8424	5.8782	6.5396	6.367	6.4304	6.1082	6.1592	6.2579	6.4193	6.4627	6.3997	6.5396
LOC100194010		3.9849	4.2987	4.1204	6.5395	6.3586	6.2085	5.1041	4.8231	4.5195	3.674	3.931	3.761	4.2802	4.267	4.1711	4.1093	3.7297	4.0009	6.5395
LOC100283541		4.3702	4.276	4.5137	6.539	6.4776	6.2399	4.8285	4.6813	4.7352	3.9147	4.3884	4.1632	4.7434	4.8617	4.6287	4.3643	4.2399	4.3484	6.539
LOC100272476		5.8016	5.8301	5.7211	4.7515	4.7059	4.9223	5.7043	5.7206	5.5947	6.3966	6.4175	6.5389	6.0196	6.2188	6.3207	6.3782	6.4068	6.3733	6.5389
LOC100192550		5.8523	5.8425	5.796	6.5116	6.5385	6.3883	6.0459	6.0257	6.1547	6.1002	6.3777	6.368	6.192	6.5207	6.4086	6.5135	6.4981	6.4652	6.5385
LOC103625731		5.8562	5.8385	5.7602	6.533	6.4457	6.5382	5.8837	6.0498	6.0851	5.585	5.7922	5.8484	6.4045	6.1611	5.955	6.0015	5.8617	5.8577	6.5382
LOC100273451		6.1445	6.1116	6.0592	5.1936	5.2225	5.4071	6.0535	6.0216	5.743	6.4356	6.3584	6.5366	5.7905	6.1826	6.3441	6.3383	6.3712	6.3835	6.5366
LOC103644032		0.7142	0.711	1.1249	6.3365	6.5364	6.277	3.7097	3.263	3.4198	1.9223	2.5201	2.1091	2.3332	3.6963	3.6481	2.7487	2.3115	2.5226	6.5364
LOC100193262		5.8219	5.7811	5.6642	6.2698	6.2536	6.198	5.8323	5.999	6.0513	6.2346	6.3845	6.4075	6.1381	6.4893	6.5363	6.4678	6.4706	6.5078	6.5363
LOC100279757	GRMZM2G129354_P01	5.8594	6.0186	5.9969	6.5358	6.4972	6.4163	6.0818	6.064	6.0766	5.9287	6.1822	6.0536	6.0466	6.1233	6.1186	6.0915	6.0225	6.1052	6.5358
LOC100281441	GRMZM2G160460_P01	6.3332	6.1037	6.5351	5.2043	4.8993	5.1618	6.2589	6.0884	6.0487	6.1238	6.0791	6.1494	5.2691	5.871	5.9687	6.1254	6.1284	6.1603	6.5351
LOC100280177	GRMZM2G018228_P02	5.9728	5.9302	5.8009	6.5347	6.4685	6.3633	6.0739	6.0578	6.1803	5.3996	5.4587	5.7258	5.6035	5.6189	5.8982	5.6175	5.9905	5.6342	6.5347
LOC100191976	GRMZM2G090245_P01	0.5239	0.2927	0.8257	5.9694	5.9512	6.5332	3.6278	3.0858	3.0501	4.356	3.4187	3.7358	5.8852	4.9545	5.6837	3.0062	3.3293	2.9846	6.5332
LOC100383346	GRMZM2G044900_P01	6.3444	6.301	6.3286	6.0564	6.0474	6.0821	6.4045	6.3259	6.388	6.5325	6.4311	6.5241	6.1985	6.2661	6.4465	6.4528	6.4612	6.4084	6.5325
LOC100285116	NAC75	5.5675	5.6748	5.8334	6.5323	6.4225	6.2753	5.8818	5.9553	6.2812	4.9435	5.2018	5.0228	5.9412	5.5411	5.3334	5.172	5.2623	5.1388	6.5323
LOC100382269		2.3837	2.2325	2.9872	6.5295	6.4059	6.2376	3.6843	3.2776	3.3169	4.9474	5.5114	5.0002	4.0812	5.2248	5.0035	5.1101	4.9562	5.0312	6.5295
LOC100501891		5.0898	5.2851	5.2336	6.4928	6.5294	6.3302	5.6149	5.5273	5.3867	5.0042	5.1993	5.0675	5.0342	5.2325	5.3356	5.2417	5.03	5.1775	6.5294
LOC100194102		6.0175	5.943	6.0753	6.4591	6.5292	6.4196	6.0597	6.0019	6.015	5.6048	5.696	5.504	5.7771	5.8626	5.899	5.5442	5.6196	5.5796	6.5292
LOC100502388	GRMZM2G098819_P02	6.363	6.3507	6.3794	6.3041	6.2584	6.3381	6.4012	6.4594	6.528	5.6841	5.9343	5.791	6.2197	6.0263	5.9534	5.9223	5.8879	5.9187	6.528
LOC107546776		3.9632	4.2449	4.3528	6.508	6.527	6.1774	4.9504	4.6744	4.7028	3.5976	4.0038	4.0493	5.48	5.3439	4.9396	4.7838	4.1973	4.7144	6.527
LOC100286214		5.5787	5.6085	5.5916	6.5221	6.5251	6.3944	5.8977	5.8777	5.8906	5.622	5.7762	5.8169	5.7164	5.9133	5.8975	5.8935	5.9265	5.8904	6.5251
LOC100191375	GRMZM2G017077_P01	5.9044	5.797	5.7036	5.0558	4.9705	5.1744	5.7449	5.695	5.5692	6.5245	6.2995	6.4344	6.2962	6.1088	6.1794	6.2272	6.3869	6.2836	6.5245
LOC732748		5.9699	6.1745	5.9421	6.3815	6.3362	6.2831	6.2721	6.2218	6.3491	6.0789	6.4281	6.1447	6.5244	6.4379	6.172	6.2202	6.2704	6.2695	6.5244
LOC100216557		6.5227	6.4587	6.4097	4.9839	4.7874	5.1232	6.1974	6.2911	6.085	6.4312	6.4281	6.4545	6.4033	6.2861	6.2705	6.445	6.3972	6.4001	6.5227
LOC100191631	GRMZM2G027385_P01	4.6154	4.5498	4.3023	3.5499	3.4514	3.7596	4.0669	4.1281	4.0759	6.5226	6.3203	6.386	6.5122	6.4112	6.3926	6.1514	6.5164	6.3015	6.5226
LOC100191436		6.41	6.5222	6.4136	5.4099	5.3009	5.5509	6.3245	6.3927	6.3501	6.1974	6.1751	6.2774	6.4804	6.2959	6.2109	6.2747	6.2835	6.285	6.5222
LOC100193292		6.5212	6.351	6.1302	4.9675	4.7073	5.0815	6.071	6.0123	6.0509	4.5379	4.728	4.9288	5.1289	4.7231	4.693	3.8756	4.2202	4.7002	6.5212
LOC542747		5.6195	5.7168	5.6739	6.5207	6.429	6.363	5.8978	5.9116	5.868	5.9044	6.0203	5.9864	5.8026	6.1112	6.0396	6.0874	6.0827	6.0848	6.5207
LOC100280585		6.0183	6.0062	6.0166	6.3767	6.5198	6.3651	6.0794	6.1221	6.0857	6.1717	6.1777	6.1308	6.0514	6.2765	6.3182	6.1867	6.1678	6.1944	6.5198
LOC100282026	GRMZM2G171400_P01	3.7573	3.8332	3.7907	6.5197	6.4771	6.1554	4.5236	4.3249	4.39	4.992	5.3367	5.2698	5.1598	5.5785	5.2955	5.5964	5.1255	5.3455	6.5197
LOC103627523		6.2551	6.519	6.3827	6.2047	6.237	6.2948	6.4548	6.3997	6.2975	5.2257	5.2444	5.1622	5.5232	5.2862	5.1857	5.2019	5.1262	5.139	6.519
LOC100274124		3.0894	3.2471	3.1511	6.5186	6.406	6.1133	4.3414	3.8761	3.9296	1.7395	1.8833	1.8809	3.1931	2.3575	1.937	1.8868	1.7971	1.8682	6.5186
LOC100276760	GRMZM2G179737_P01	5.6786	5.7888	5.9753	6.481	6.5178	6.4813	5.978	5.989	5.9386	5.7153	6.1315	6.0611	6.2938	6.3451	6.3831	6.1207	5.5405	6.0851	6.5178
LOC100283878		6.3147	6.2602	6.2436	6.3045	6.3298	6.3627	6.5	6.5176	6.3164	6.1395	6.1845	6.1668	6.4688	6.1932	6.2563	6.1542	6.2547	6.2111	6.5176
LOC100279805		6.2147	6.1917	6.1958	5.5825	5.6767	5.8299	6.1527	6.1403	6.246	6.345	6.4473	6.5169	5.9391	6.2792	6.5019	6.3901	6.5167	6.4639	6.5169
LOC100281908		5.7971	5.6115	5.5995	3.1425	3.359	3.1567	6.5153	6.0101	5.4299	1.282	0.8477	1.9546	5.2049	3.4687	1.7953	1.6383	0.9986	1.6127	6.5153
LOC100282268		6.2596	6.222	6.2227	5.4242	5.3053	5.7197	6.2292	6.1821	6.2684	5.8854	6.0212	5.9859	6.5151	6.2513	6.0535	5.8969	5.9945	5.93	6.5151
LOC118473606		6.2986	6.5145	6.4571	5.991	5.8955	5.9846	6.455	6.4212	6.2605	5.8112	5.8464	5.969	5.9851	5.7708	5.9445	5.7478	5.7924	5.7845	6.5145
LOC541665		5.7714	5.6263	5.8339	6.5145	6.416	6.3128	5.8421	5.9296	6.0998	2.1582	3.0721	2.8457	5.0021	3.4712	2.9312	2.4776	2.4122	2.226	6.5145
LOC100283884		2.2438	1.9745	2.5771	6.4536	6.514	6.3539	3.7199	3.4166	3.6628	3.5081	4.3458	3.037	3.2047	4.5279	4.2542	4.1861	3.4896	3.5928	6.514
LOC100282202		5.7904	5.7204	5.72	6.3793	6.5139	6.3689	5.7275	5.7287	5.8339	5.932	6.1872	5.9166	5.8313	6.2076	6.0954	6.0539	6.007	5.9971	6.5139
LOC100283417		5.9835	6.1995	6.0962	6.4903	6.5117	6.4462	6.2385	6.2731	6.2598	5.6412	5.9382	5.8634	6.0573	6.0328	5.9934	5.875	5.88	5.8434	6.5117
LOC109945291		6.5107	6.293	6.1549	4.7653	4.6122	5.0276	6.0607	6.0791	6.2111	6.4898	6.4235	6.1423	6.3714	6.2322	6.2129	6.2789	6.1552	6.3364	6.5107
LOC103634748		2.5502	2.2672	3.1544	5.9985	5.9736	5.898	3.7887	3.6199	3.6264	5.6358	6.3457	5.9041	4.6267	6.3746	6.0521	6.5104	5.6813	6.2815	6.5104
LOC100284121		6.0519	6.2516	6.5083	6.3153	6.3423	6.358	6.1567	6.3237	6.4697	5.8452	6.3449	5.9767	6.1677	6.321	6.1199	6.4361	6.3331	6.3379	6.5083
LOC103650025		6.5077	6.3406	6.2453	4.5667	4.3586	5.0973	6.0842	6.0798	6.1364	5.6108	5.2355	5.5363	4.8613	4.9064	5.3113	5.2176	5.474	5.3463	6.5077
LOC103647029		5.676	5.7376	5.7114	6.444	6.5058	6.3677	5.945	5.8942	5.941	5.4796	5.5217	5.6287	5.604	5.7373	5.67	5.6691	5.6892	5.6957	6.5058
LOC100279441		6.5056	6.4599	6.4281	5.034	4.7933	5.2188	6.3752	6.3758	6.3557	6.4086	6.2971	6.4101	5.9155	6.0754	6.1836	6.1907	6.4179	6.3215	6.5056
LOC100284109	GRMZM2G159250_P01	6.503	6.3266	6.4513	4.8632	4.6756	5.1804	6.18	6.1986	6.1295	6.5054	6.113	6.3867	5.9281	5.9092	6.1546	6.087	6.288	6.1216	6.5054
LOC103630297		6.0965	6.1433	6.1055	4.6655	4.6834	4.9458	5.8907	6.0327	5.8361	6.3628	6.2774	6.4861	6.2501	6.3359	6.4407	6.0742	6.5052	6.2269	6.5052
LOC103651489		5.1838	5.0442	4.9089	3.908	3.7773	4.1439	4.7574	4.8146	4.6881	6.5047	6.0954	6.3579	5.347	5.7882	6.1267	6.1794	6.2511	6.1877	6.5047
LOC542474		6.3426	6.3715	6.398	6.4459	6.4085	6.4595	6.4759	6.4893	6.5039	5.6908	5.8918	5.8574	6.4561	6.2243	6.0828	5.989	6.0654	5.9991	6.5039
LOC100381923		5.8207	6.0003	6.0481	6.111	6.1125	6.103	5.9698	5.9563	5.819	6.0609	6.3049	6.4573	6.5031	6.4104	6.4693	6.2192	6.1932	6.1724	6.5031
LOC100282644	GRMZM2G149211_P01	4.8334	5.1475	5.084	6.5027	6.4158	6.3024	5.4476	5.5079	5.4578	4.5067	4.8723	4.6376	5.6054	4.9553	5.0037	4.8907	4.6235	4.7816	6.5027
LOC100192989		5.5275	5.5765	5.5797	6.4639	6.5015	6.3811	5.8453	5.7664	5.8072	5.1971	5.5676	5.398	5.8029	5.6941	5.5843	5.5625	5.4762	5.5725	6.5015
LOC100279462	GRMZM2G032766_P01	4.0525	3.9224	4.4172	6.5015	6.4886	6.3044	4.881	4.5982	4.8376	5.1426	5.4464	5.1831	4.8311	5.6	5.4184	5.3722	4.9945	5.369	6.5015
LOC100281782	GRMZM2G147424_P04	5.4178	5.526	5.4898	6.4279	6.4453	6.3247	5.6023	5.756	5.8033	5.831	6.1411	5.9727	6.5003	6.3885	6.1926	6.106	5.9931	6.1403	6.5003
LOC103647314		4.0339	3.9941	3.7375	6.4992	6.4998	6.3479	4.5295	4.5737	4.3393	5.071	5.4855	5.3285	4.6715	5.5585	5.2836	5.8934	4.9995	5.6229	6.4998
LOC100276430	GRMZM2G407347_P01	3.7431	4.2701	3.7815	4.7737	4.9522	4.8317	4.2421	4.0266	4.3615	6.1376	6.3323	6.3055	6.3924	6.4993	6.42	6.4083	6.3586	6.4294	6.4993
LOC100281671	hb36	6.4333	6.4928	6.3888	5.0077	5.081	5.2985	6.2553	6.1916	6.2642	6.1373	6.0043	5.8363	6.102	6.0132	5.8285	5.9512	5.9937	5.9936	6.4928
LOC100383370	GRMZM2G069923_P01	5.5639	5.5246	5.6753	6.412	6.4921	6.3165	5.6288	5.6891	5.7159	5.1857	5.4261	5.0382	5.7807	5.5583	5.3047	5.1959	5.135	5.164	6.4921
LOC100281286	GRMZM2G133434_P01	5.814	5.7944	5.9052	6.3869	6.4918	6.4118	5.9062	5.9132	5.7055	6.2443	6.4548	6.2318	5.8374	6.492	6.1748	6.416	6.1132	6.3198	6.492
LOC100281692	mate2	5.4342	5.6577	5.7695	6.3826	6.4891	6.2941	5.7738	5.7847	5.6971	5.2794	5.6523	5.5566	5.9929	5.9842	5.7227	5.7834	5.7101	5.7527	6.4891
LOC100193890		5.8117	5.9826	5.9033	5.0487	4.8153	5.1882	5.8054	5.9142	5.7311	6.3087	6.3956	6.3635	6.2353	6.3425	6.4887	6.1676	6.3232	6.233	6.4887
LOC100279994		5.5599	5.6713	5.519	6.4886	6.2683	6.2527	5.7289	5.7542	5.7212	5.3291	5.4091	5.3893	5.3119	5.4923	5.5549	5.2772	5.4547	5.2808	6.4886
LOC100194286	v30	6.2626	6.3924	6.3092	5.4643	5.5582	5.7246	6.2682	6.4212	6.2966	6.1301	6.3056	6.4103	6.2767	6.3666	6.3918	6.2122	6.4882	6.2945	6.4882
LOC100382686	GRMZM5G843368_P01	6.1512	6.1058	6.164	5.3214	5.151	5.4851	6.1856	6.1003	6.1969	6.4108	6.4652	6.4867	6.3752	6.3355	6.4832	6.4039	6.4115	6.4249	6.4867
LOC103635678		3.2633	3.0029	2.9776	2.185	2.0549	2.3809	2.7582	2.8109	2.6695	5.4731	4.76	5.284	6.4861	5.145	4.9694	4.9421	5.0783	4.9877	6.4861
LOC103636309		6.3133	6.1199	5.7018	3.8138	3.8524	4.4835	5.9444	5.5921	5.271	6.4127	6.4725	6.4852	5.5716	6.4539	6.3062	6.1097	6.2151	6.261	6.4852
LOC100272570	GRMZM2G114126_P01	4.6451	4.7878	4.8102	6.4849	6.4626	6.3102	5.1825	5.1128	5.0723	4.9588	5.2128	4.9492	5.0964	5.3278	5.289	5.228	4.9243	5.1424	6.4849
LOC103630663		5.4012	5.4848	5.4126	6.4839	6.325	6.302	5.9297	5.84	5.8179	5.0597	5.4336	5.2181	5.322	5.2936	5.054	5.1395	4.9744	5.1415	6.4839
LOC103645927		1.3099	3.0919	5.4466	6.4142	6.1741	5.8738	1.8371	3.8282	3.6991	6.4835	5.2342	5.0505	5.5242	5.9111	4.5584	1.4074	5.0302	1.675	6.4835
LOC100284782		5.6559	5.6732	5.7712	5.3071	5.5285	5.4755	5.7492	5.7953	5.7853	6.4257	6.4364	6.2879	6.2187	6.416	6.1886	6.4832	6.4387	6.4636	6.4832
LOC100282255		5.3321	5.3531	5.5465	6.4661	6.4832	6.3034	5.7126	5.6179	5.7341	5.2623	5.5411	5.4623	5.5314	5.4522	5.6284	5.4476	5.2615	5.4213	6.4832
LOC542600		6.3128	6.2395	6.3084	6.4152	6.3994	6.4327	6.4099	6.3648	6.4821	6.0704	6.1803	6.1156	6.4804	6.3342	6.2665	6.2306	6.2081	6.2068	6.4821
LOC100281722	tdsgR39D04	3.423	3.2144	3.6409	6.4807	6.3753	6.1974	3.7866	4.0073	4.0533	4.0149	4.4811	4.2049	3.5712	4.4518	4.1005	4.5591	3.8212	4.4247	6.4807
LOC100274083		5.3797	5.4564	5.5076	5.5352	5.636	5.7707	5.5249	5.6008	5.725	6.1379	6.3312	6.0682	5.5584	6.4805	6.3765	6.1269	6.248	6.2013	6.4805
LOC100193498		2.7502	2.4809	2.3778	6.4803	6.2662	5.966	4.0972	3.9426	3.8679	4.0994	4.5925	4.5015	3.6977	4.9269	4.4697	4.6551	4.3145	4.5657	6.4803
LOC100285774		4.9626	5.1323	5.1154	6.4802	6.4304	6.3567	5.3923	5.3164	5.3558	5.5075	5.6953	5.6085	5.4761	5.7923	5.8027	5.8308	5.5328	5.7211	6.4802
LOC103626642		6.1613	6.0585	6.4796	5.2754	5.0583	5.5346	6.2508	6.1999	6.4583	3.9568	4.1391	4.1394	5.6047	4.2823	3.9236	3.9741	4.0223	4.0615	6.4796
LOC100283364		5.6204	5.6449	5.4541	6.4341	6.4785	6.4051	5.8317	5.8838	5.923	5.3869	5.5636	5.5388	5.7313	5.7723	5.6374	5.7076	5.6502	5.6566	6.4785
LOC542483	LOC542483	5.4602	5.5721	5.5482	6.4781	6.4468	6.2638	5.65	5.7608	5.7677	5.4269	5.5565	5.5614	5.725	5.6297	5.6636	5.5713	5.5409	5.5405	6.4781
LOC100501535		5.3048	5.6899	5.8558	6.2313	6.478	6.4289	5.6775	5.5911	5.5518	2.011	0.9404	0.6752	4.4248	2.9227	2.7087	1.9198	2.8355	0	6.478
LOC100383150	GRMZM2G330019_P01	6.3735	6.4161	6.4149	6.2975	6.4262	6.4011	6.4777	6.3668	6.3718	5.8342	5.9485	5.8612	6.3697	6.1326	6.0381	6.0195	5.9866	6.0071	6.4777
LOC100272371		4.9202	5.1371	5.0148	6.2885	6.4348	6.3636	5.3478	5.354	5.2901	6.0053	6.3329	6.1503	6.1255	6.4056	6.4763	6.2377	6.1975	6.1892	6.4763
LOC100283994		6.0223	6.0426	6.0034	5.8755	5.8747	5.9603	6.1749	6.0752	6.3062	6.0696	6.338	6.0909	6.3518	6.475	6.4623	6.1861	6.2718	6.2514	6.475
LOC100282633		4.2969	4.3934	4.4547	6.4745	6.2519	6.0281	4.8315	4.8106	4.8008	3.9973	4.1616	4.0894	4.2679	4.3358	4.2801	4.1712	4.0481	4.2329	6.4745
LOC103625791		5.502	5.5601	5.4817	6.3801	6.4737	6.3663	5.7458	5.7694	5.8471	5.7927	5.9432	5.9607	5.8817	6.0731	6.0727	6.0095	6.1262	6.0579	6.4737
LOC100274790	GRMZM2G324248_P01	6.3594	6.1475	6.1135	4.902	4.9077	5.1843	6.0699	6.0322	6.2399	6.3297	6.471	6.2818	5.7721	6.1135	6.2171	6.1761	6.1856	6.2431	6.471
LOC100193297		6.4696	6.3984	6.2881	6.0438	5.88	6.083	6.3745	6.4301	6.3678	4.8069	4.7708	5.0191	5.7299	4.9652	4.9624	4.8882	4.9121	4.8768	6.4696
OPR6	opr6	6.4571	6.4678	6.3646	5.1367	4.923	5.4208	6.3247	6.4012	6.3	4.8772	5.007	4.8217	4.6553	4.786	4.5996	4.8032	4.9834	4.8395	6.4678
LOC100275228	GRMZM2G167758_P01	5.9817	6.0754	6.0291	6.4153	6.4671	6.4213	6.0892	6.0594	6.0519	6.065	6.2615	6.2033	6.1192	6.3503	6.3455	6.1338	6.0612	6.1193	6.4671
LOC100280894		3.3542	3.4797	3.5914	6.4666	6.3823	6.1492	4.4744	4.1548	4.1962	4.2381	4.6525	4.5427	4.2808	4.9082	4.844	4.8286	4.3043	4.6313	6.4666
LOC100274512		6.466	6.2853	6.2059	5.4979	5.4293	5.5328	5.9337	6.1099	6.3963	4.0631	4.3053	3.9551	3.3046	4.0321	3.9777	3.9527	3.9934	3.9201	6.466
LOC542172		5.7237	5.8073	5.84	6.4484	6.4657	6.3902	5.9385	6.0845	6.0851	4.9338	5.1639	5.0141	5.5427	5.421	5.2396	4.9756	5.0323	5.0224	6.4657
LOC100381931		4.9531	5.1695	5.2905	6.382	6.4642	6.3447	5.6107	5.5617	5.5539	1.5959	1.3866	1.4387	4.8065	3.4524	2.0892	2.0406	1.6932	1.8874	6.4642
LOC100286124		5.3876	5.6266	5.5371	6.4245	6.464	6.3932	5.7422	5.6991	5.6278	4.9915	5.2204	5.146	5.5181	5.3711	5.3483	5.3768	5.0068	5.2804	6.464
LOC100284207		6.3245	6.3231	6.2214	6.2922	6.374	6.3578	6.3352	6.4635	6.3825	6.1157	6.2781	6.3154	6.4104	6.3854	6.3294	6.254	6.3386	6.3163	6.4635
LOC100275725	ccs1	6.1366	6.1082	6.0743	4.7388	4.634	4.8969	5.9831	6.0028	5.8459	6.463	6.2635	6.4186	6.2704	6.2349	6.2862	6.346	6.3165	6.3318	6.463
LOC100285420		6.047	6.1728	6.1524	6.3908	6.4629	6.4094	6.2314	6.1976	6.0816	6.0981	6.272	6.2446	5.9544	6.1165	6.2024	6.2713	6.1782	6.2199	6.4629
LOC100282782		6.4497	6.4617	6.3306	5.4465	5.4382	5.5761	6.3265	6.3078	6.3571	6.3007	6.3636	6.4259	5.9473	6.1149	6.2518	6.348	6.2994	6.3013	6.4617
LOC103635266		6.4043	6.4606	6.4076	5.9725	5.9771	6.0882	6.3664	6.3652	6.4426	5.7283	5.9378	5.9827	6.2643	5.9711	5.873	5.833	6.0458	5.9011	6.4606
LOC100193246		5.6074	5.6231	5.4184	6.4582	6.2054	6.2433	5.9752	5.9346	5.9189	5.5229	5.9579	5.7133	5.8691	5.8877	5.6671	5.94	5.6413	5.8555	6.4582
LOC100273431	GRMZM2G136058_P01	5.403	5.4959	5.3757	6.3968	6.4582	6.3738	5.6689	5.6238	5.6907	5.4785	5.8009	5.5052	5.8571	5.9527	5.7988	5.8391	5.5449	5.7079	6.4582
LOC100282813	GRMZM2G098496_P01	5.9879	6.0204	5.9589	6.4569	6.3505	6.3802	6.0493	6.1584	6.2498	5.6789	5.926	5.7313	6.0191	5.9887	5.8941	5.8198	5.8291	5.8634	6.4569
LOC100281191	GRMZM2G060079_P01	5.334	5.5503	5.4809	5.2291	5.4397	5.3872	5.2603	5.4794	5.1876	5.8236	6.1173	5.8174	6.4556	6.3763	6.0903	6.0264	6.1235	6.0712	6.4556
LOC100274564	GRMZM2G378580_P01	6.1456	6.3098	6.4542	5.4918	5.5752	5.6083	6.1842	6.2219	6.3418	5.6913	5.7834	6.1113	6.123	5.8035	5.8276	5.8977	6.1889	5.9928	6.4542
LOC100280494		6.394	6.4143	6.2621	5.3987	5.2746	5.5432	6.3562	6.3025	6.4542	5.6548	5.7461	5.6303	5.8293	5.539	5.4838	5.6058	5.6585	5.5887	6.4542
LOC100274318		4.8253	4.8679	4.9277	6.4006	6.4527	6.2181	5.1833	5.2267	5.1241	4.5882	4.6734	4.69	4.6158	4.6187	4.7169	4.6948	4.5876	4.7227	6.4527
LOC100283674		5.502	5.5344	5.5798	6.2913	6.4522	6.365	5.7635	5.6899	5.6758	5.6225	5.7973	5.7536	5.7439	6.0508	5.9494	5.9287	5.8476	5.9296	6.4522
LOC542434		6.0969	6.0147	6.17	6.2029	6.0788	6.4516	5.9747	5.9469	6.1181	6.0925	6.1061	5.8828	6.1763	6.2903	6.3407	5.6538	6.205	5.8164	6.4516
LOC103630517		4.83	4.8558	5.1234	6.3734	6.4515	6.2866	5.2494	5.2131	5.1989	5.8488	6.1239	5.8537	5.5185	6.1058	5.9267	6.0795	5.9314	6.0178	6.4515
LOC100278439	GRMZM2G137816_P02	6.4513	6.2351	5.6869	5.1432	5.0862	5.6248	5.7992	5.8299	5.7598	4.4393	4.386	4.352	4.2169	4.1975	4.089	4.2586	4.2616	4.1916	6.4513
LOC100283246		5.8221	5.8963	5.8618	6.3945	6.4502	6.3788	5.9373	5.9534	5.8943	5.992	5.9743	6.0837	6.0686	6.1268	6.239	6.1167	6.0261	6.0363	6.4502
LOC103637583		6.2721	6.1927	6.1649	6.4285	6.45	6.4143	6.284	6.351	6.3313	5.7427	5.976	5.7539	6.3347	6.138	6.0403	5.9389	5.8416	5.8916	6.45
LOC100127013		6.3225	6.2762	6.2567	6.3851	6.4027	6.4489	6.2748	6.3136	6.2636	6.0357	6.1562	6.1099	6.1591	6.207	6.1512	6.2776	6.1144	6.1777	6.4489
LOC100275589	GRMZM2G139374_P01	5.7723	5.701	5.8038	5.8063	5.3828	5.6103	6.0566	5.801	5.798	5.8321	6.1631	6.0238	6.4469	6.2561	6.1695	5.9732	6.0771	5.9692	6.4469
LOC100273385	tdsgR56C06	5.6189	5.6869	5.9599	5.6871	5.6556	5.8047	5.6449	6.4467	5.6598	6.1205	6.0936	5.8625	5.9984	5.9192	5.9846	6.0088	5.8147	5.9713	6.4467
LOC100280511	GRMZM5G867798_P01	5.8414	5.2098	6.2382	6.3256	6.2661	5.3689	4.8943	5.2956	6.3087	6.0859	5.4251	6.3127	6.0689	6.4448	6.3119	6.4319	6.3367	6.4028	6.4448
LOC118472260		2.9849	2.9058	3.0446	3.482	3.3935	3.3494	3.1113	3.0871	3.1345	6.0371	6.4104	6.0551	6.0061	6.444	6.1921	6.3397	6.1673	6.3272	6.444
LOC100194327	GRMZM2G151726_P03	6.1217	6.0944	6.0995	5.8369	5.7756	5.8365	6.0531	6.0296	6.1041	6.3665	6.3999	6.2669	6.3563	6.4437	6.3543	6.1616	6.306	6.204	6.4437
LOC100282520		5.3709	5.3615	5.4517	6.4432	6.389	6.3629	5.5001	5.5417	5.5578	5.2752	5.4618	5.2352	5.5734	5.4905	5.3748	5.3797	5.313	5.2271	6.4432
LOC100276918	AC209374.4_FGP002	5.3128	5.3466	5.2828	6.4432	6.4378	6.3755	5.4023	5.3998	5.4262	5.0191	5.0549	4.9234	5.3508	5.2833	5.1094	4.803	4.953	4.8584	6.4432
LOC100273398		3.3156	3.4073	3.6306	6.4424	6.141	5.8936	4.1929	4.1339	4.2805	2.3391	0.7856	2.8169	2.6059	3.2315	3.5174	2.9367	2.7768	0.8239	6.4424
LOC103645840		4.0277	4.2528	4.0338	6.4423	6.4365	6.2241	4.7249	4.6876	4.5877	3.6127	3.8452	3.9402	4.4626	4.28	4.1291	4.1657	3.9323	4.058	6.4423
LOC100282392		5.6333	5.7763	5.7979	6.2821	6.3899	6.4416	5.8698	5.8683	5.9707	5.1905	5.5837	5.4485	5.6379	5.7153	5.693	5.3692	5.4931	5.4006	6.4416
LOC100384355	GRMZM2G170457_P01	6.0718	5.9604	5.8898	6.4414	6.4129	6.4084	6.1084	5.9893	6.0182	5.4622	5.766	5.5201	6.2543	6.045	5.9084	5.7704	5.5502	5.7492	6.4414
LOC606469		1.5272	1.2783	2.0207	6.4413	6.0083	6.0939	3.0976	2.6272	2.3938	1.8118	2.2207	1.8917	2.4373	3.1169	2.9123	2.5568	1.897	2.4476	6.4413
LOC100192978		6.314	6.191	6.2549	5.1352	4.9537	5.207	6.1652	6.2931	6.4411	4.8963	4.4798	4.351	5.4453	4.8344	4.8316	5.075	4.8423	4.291	6.4411
LOC100192472	GRMZM2G152929_P03	4.6836	4.6621	4.6591	6.4408	6.3374	6.1946	4.9662	4.9395	4.9644	4.5468	4.7618	4.6595	5.3159	5.2023	5.0767	4.7548	4.8124	4.7929	6.4408
LOC100282335		3.9725	3.9879	4.0614	6.4398	6.129	5.9205	4.7267	4.6898	4.8384	2.8641	3.0763	3.1466	4.4699	3.5754	3.2	3.2888	3.1174	3.3433	6.4398
LOC100192061		6.1293	6.1801	6.4392	5.7478	5.8177	5.8561	6.177	6.3803	6.1186	5.7705	5.8792	5.923	5.9311	5.8394	5.9205	5.9376	5.7811	5.844	6.4392
LOC100284948		4.8391	5.0382	5.1681	6.3936	6.4392	6.2785	5.1927	5.2918	5.2885	4.7073	5.0675	4.8836	5.2142	5.1728	5.1073	4.9985	4.9419	4.8918	6.4392
LOC100282229		6.3231	6.306	6.3204	6.1394	6.1682	6.285	6.3617	6.3376	6.4372	6.2001	6.3377	6.0973	6.2326	6.349	6.3202	6.2349	6.1462	6.2823	6.4372
LOC100216780	GRMZM2G075958_P01	6.2389	6.1359	6.1076	4.66	4.7113	4.947	5.8017	5.8755	5.9131	6.4371	6.0823	6.2712	5.9325	6.1049	6.1844	6.1837	6.3258	6.2628	6.4371
LOC100275322		3.8923	4.059	4.1674	6.4371	5.833	6.01	4.3428	4.3009	4.405	1.6638	2.42	1.9166	3.2982	2.5489	2.4074	2.6615	1.9319	2.3925	6.4371
LOC100284307		5.2952	5.3486	5.2912	6.2225	6.4368	6.3093	5.295	5.4384	5.5285	5.9072	6.0006	6.0083	6.3109	6.2944	6.2769	6.154	6.2635	6.1488	6.4368
LOC103646270		6.4141	6.3102	6.4348	5.697	5.4721	5.8666	6.3671	6.3659	6.4359	6.2841	6.4119	6.2703	6.056	6.074	6.2877	6.0631	6.3009	6.2482	6.4359
LOC103626827		3.9246	4.2277	4.5974	6.0215	6.434	6.2355	4.6463	4.7113	4.4315	5.6024	6.1272	5.7252	4.8155	6.3222	6.252	6.2378	5.5664	6.0931	6.434
LOC100280638	GRMZM2G087259_P01	2.7543	2.6846	2.8519	6.4337	6.2032	6.0054	3.8597	3.6033	3.8339	1.8921	2.44	2.1571	4.2403	3.9359	3.3241	2.974	2.1081	2.5908	6.4337
LOC100272681	GRMZM2G097040_P01	5.6896	5.6105	5.8891	6.409	6.4323	6.3671	5.9349	5.858	5.8691	5.7619	5.8927	5.9984	6.2606	6.1383	6.1818	6.088	5.8791	6.0538	6.4323
LOC100285098		5.8071	5.8478	5.8596	6.3321	6.4316	6.2786	6.0131	6.0177	6.0108	5.9748	5.9715	6.1584	5.9059	6.0706	6.1486	6.0352	6.1367	6.08	6.4316
LOC103626026		1.1791	1.3405	1.6788	6.431	6.0801	5.8168	3.0608	2.7649	3.0042	4.1988	4.6952	4.1721	1.3725	4.2856	4.4236	4.5435	3.8659	4.339	6.431
LOC100284247		5.8117	5.924	5.8022	6.3615	6.4309	6.3494	5.9716	5.929	5.8452	5.8838	5.8892	5.8736	5.9261	5.9489	6.0215	6.0475	5.9126	6.0084	6.4309
LOC100272283		6.3165	6.2075	6.1395	4.9588	4.9776	5.2578	6.0366	6.0393	6.1024	6.2969	6.3603	6.2459	6.0346	6.2257	6.18	6.2933	6.4278	6.1607	6.4278
LOC100194348	GRMZM2G087206_P01	4.5319	4.5589	4.6519	4.9467	4.9141	4.909	4.6716	4.707	4.4721	6.1103	6.2627	6.2379	6.2133	6.342	6.4271	6.1434	6.1662	6.1274	6.4271
LOC103635288		6.2124	6.3183	6.2448	6.1751	6.0543	6.1492	6.2347	6.3045	6.427	5.6769	5.914	5.9067	6.203	6.1022	5.9593	5.9159	5.8865	5.9615	6.427
LOC100192616	pco075707b	6.3946	6.3746	6.2415	6.0055	6.1155	6.1611	6.4266	6.2787	6.2468	4.9271	4.9004	4.8285	5.0134	4.8815	4.8629	4.9154	4.6876	5.017	6.4266
LOC100282282	GRMZM2G111411_P01	0	0	0	0	0	0	0	0	0	6.0145	6.2755	6.2024	6.3826	6.4245	6.3154	6.2962	6.273	6.211	6.4245
LOC103634867		5.8263	6.0811	5.9453	5.8256	5.8192	5.8764	5.8419	6.1097	6.0502	5.6571	5.253	5.5762	6.423	5.6188	5.4345	5.8146	5.5622	5.6561	6.423
LOC542698		3.4157	4.1071	4.1149	6.4227	6.3533	6.1056	4.6753	4.4749	4.3756	3.9494	3.9641	4.0337	4.0213	4.0252	4.049	4.1156	4.0193	3.9953	6.4227
LOC100284415		6.4222	6.3977	6.3536	5.6976	5.6101	5.7709	6.1533	6.2736	6.3546	5.7748	5.9867	5.8586	6.1629	5.9421	5.8001	5.9854	6.0899	6.002	6.4222
LOC100283981	GRMZM2G040164_P01	5.659	5.7533	5.6434	6.3872	6.422	6.4098	5.8849	5.9106	5.9451	5.605	5.7827	5.6722	5.9312	5.9654	5.9167	5.8753	5.7759	5.7632	6.422
LOC100216789	GRMZM2G136522_P01	5.6585	5.6832	5.68	4.6191	4.6614	4.8843	5.613	5.5677	5.3745	6.4193	6.2586	6.3878	5.8052	6.0576	6.2031	6.3143	6.3207	6.3357	6.4193
LOC541946		6.4187	6.399	6.3669	5.2339	5.3876	5.5517	6.3638	6.0666	6.1226	6.2534	5.8484	6.0786	5.7963	5.901	6.0206	5.9216	6.0329	5.9647	6.4187
LOC100285422		4.5806	4.7027	4.7251	6.4026	6.4181	6.2213	4.9823	5.0098	4.9831	5.4459	5.6462	5.4641	5.5439	5.6942	5.6875	5.572	5.4619	5.5334	6.4181
LOC100216721		5.6301	5.6792	5.6437	6.3741	6.4176	6.3553	5.7648	5.6921	5.8114	5.6334	5.8372	5.6654	5.4265	5.8371	5.7996	5.8897	5.6758	5.8927	6.4176
LOC100285240		5.4649	5.5984	5.5816	6.3379	6.4173	6.3612	5.9411	5.8443	5.8573	5.4717	5.687	5.5408	5.4749	5.7593	5.7136	5.6967	5.6484	5.6814	6.4173
LOC100272713	P8MTCP1	5.8349	5.8462	5.771	6.2132	6.2632	6.264	5.975	5.9443	5.9292	5.7258	5.8395	5.8964	6.4167	6.1209	5.8686	5.961	5.7229	5.8911	6.4167
LOC107548100		6.3248	6.416	6.3197	6.2699	6.003	6.1172	6.2271	6.4058	6.3539	5.8986	5.8833	6.0432	6.3054	6.024	5.8945	6.0851	5.9991	6.0376	6.416
LOC100283811	GRMZM5G882228_P02	6.1539	6.1518	6.1587	6.4157	6.41	6.3751	6.1686	6.2435	6.3314	5.5792	5.7831	5.6487	5.3091	5.7652	5.7931	5.7417	5.6194	5.7655	6.4157
LOC103644157		4.6843	4.9492	5.3675	6.2053	6.351	6.1201	5.6394	5.4759	5.3979	4.5687	4.9545	4.9888	5.81	6.291	6.4153	5.765	5.0437	5.5538	6.4153
LOC100284333		5.2411	5.1692	5.136	6.275	6.4152	6.2967	5.6388	5.5625	5.5189	3.8958	4.185	4.0824	4.9698	4.7246	4.3288	4.304	4.2762	4.2767	6.4152
LOC542552		5.7367	5.6943	5.6262	6.1949	6.2847	6.1441	5.8314	5.8403	5.8804	5.6064	5.7005	5.785	6.4145	6.0119	5.8982	5.921	5.9307	5.958	6.4145
LOC100191537	GRMZM2G411668_P01	6.4138	6.2915	6.2549	4.5486	4.4817	4.8341	6.1496	6.1132	6.0099	5.2444	5.2792	5.0035	5.8449	5.2467	4.9641	5.109	5.0285	5.1191	6.4138
LOC100283455	Mu-crystallin	4.2052	3.864	4.1433	6.2466	6.4134	6.1151	4.5537	4.5676	4.3903	4.6568	4.8778	4.7413	4.7267	5.2039	4.9977	5.2106	4.7518	5.0872	6.4134
LOC100274265		5.1604	5.1911	5.2129	6.4133	6.2808	6.3709	5.3906	5.2883	5.402	4.964	5.0782	5.22	5.2254	5.1932	5.3859	5.0061	5.2603	5.0302	6.4133
LOC103650187		6.4131	6.1413	5.8852	4.431	4.0566	4.4734	5.923	5.9365	6.0345	4.7972	4.3146	4.8311	4.6246	4.8513	4.9741	4.3968	5.2044	4.7685	6.4131
[truncated: 22,876 more rows]

## Sheet: 447BACTvs447CTL
Regulation	NCBI ID	log2 Fold Change	Adj.Pval	X447Ctl1	X447Ctl2	X447Ctl3	X447BACT1	X447BACT2	X447BACT3
Up	LOC103641097	7.7447	1.53e-09	1.4591	1.8546	1.6121	9.4765	9.4154	9.268
Up	LOC103641099	7.7327	3.76e-12	1.336	1.7423	1.3267	9.3109	9.2176	9.0746
Up	LOC109943125	7.71607	1.6e-10	1.2003	1.5482	1.0903	9.0922	9.0269	8.8679
Up	LOC103640644	7.60823	8.48e-09	3.5984	3.1883	2.8012	10.8292	10.8547	10.7287
Up	LOC100284970	7.59923	5.28e-09	3.2055	2.7951	2.4223	10.4033	10.4593	10.358
Up	LOC100276695	7.5676	3.46e-10	1.1596	1.6787	1.1261	8.8893	8.6723	9.1056
Up	LOC103636298	7.28817	4.53e-10	1.5491	1.3262	1.8544	9.1378	8.7867	8.6697
Up	LOC100283098	7.08063	2.17e-11	1.2286	1.6895	1.5906	8.6494	8.4869	8.6143
Up	LOC103638999	7.06007	3.49e-09	1.4352	1.6076	1.5114	8.4616	8.6746	8.5982
Up	AN2	6.88333	4.94e-09	1.7571	0.1822	1.9357	8.333	8.2094	7.9826
Up	GRMZM2G122654_P01	6.75617	5.82e-09	0.7822	0.869	0.7885	7.7069	7.5822	7.4191
Up	LOC542688	6.69803	2.83e-09	0.54	0.572	0.5031	7.3455	7.2426	7.1211
Up	LOC100272820	6.6968	4.92e-10	1.5069	0.9023	0.7832	7.6922	7.6275	7.9631
Up	LOC100281076	6.61743	5.56e-10	1.2239	1.4497	1.239	8.1571	7.9909	7.6169
Up	LOC100192522	6.56997	2.29e-09	3.5256	3.3184	3.5217	10.0672	10.0777	9.9307
Up	GRMZM2G075283_P01	6.50103	2.18e-09	2.5573	2.5374	2.9586	9.3256	9.2132	9.0176
Up	LOC103639320	6.4269	1.11e-07	1.6443	1.2547	1.2676	7.8469	7.8986	7.7018
Up	LOC100277641	6.40753	5.25e-10	2.273	2.4419	2.4487	9.1001	8.7519	8.5342
Up	LOC100273457	6.3747	3.37e-09	2.0329	2.1681	2.8018	8.8157	8.7272	8.584
Up	LOC100191791	6.36877	1.18e-12	1.0923	1.2232	1.1134	7.463	7.604	7.4682
Up	LOC103644033	6.34003	1.21e-09	1.8289	1.837	2.4486	8.3361	8.4861	8.3124
Up	LOC542373	6.3337	1.22e-09	0.2527	0.7691	0.2863	6.9928	6.5257	6.7907
Up	LOC542352	6.26703	9e-10	6.1395	6.3615	6.8532	12.7485	12.7961	12.6107
Up	LOC100285450	6.21363	4.09e-10	2.1737	1.9849	2.0997	8.5897	8.2978	8.0117
Up	PCO103560(319)	6.13907	6.86e-11	4.9291	4.7505	4.9549	11.0352	11.0588	10.9577
Up	LOC103632406	6.09047	9.69e-10	0.3399	0.1874	0.2638	6.7533	6.4055	5.9037
Up	LOC100278320	6.05343	1.66e-08	0.1193	0.3943	0.261	6.2651	6.6292	6.0406
Up	LOC100037765	5.9922	1.03e-08	5.1476	5.2929	5.1523	11.2125	11.324	11.0329
Up	LOC542720	5.96503	1.28e-09	5.1371	5.2954	5.2748	11.1501	11.2866	11.1657
Up	GRMZM2G450498_P01	5.96413	1.45e-10	0.7548	0.8697	0.7766	6.8443	6.6673	6.7819
Up	LOC109617031	5.95257	1.31e-11	1.1035	1.2869	0.7173	7.1623	6.884	6.9191
Up	LOC100283021	5.83463	1.1e-09	3.4826	3.2509	3.8428	9.4503	9.3012	9.3287
Up	GRMZM2G127328_P01	5.80253	4.99e-10	1.7576	1.7425	2.5007	7.9702	7.8425	7.5957
Up	LOC103634525	5.76703	7.22e-11	2.1256	2.3502	2.6168	8.1045	8.2048	8.0844
Up	LOC100501142	5.73397	5.62e-12	0	0.1386	0.2145	6.1612	5.7424	5.6514
Up	GRMZM2G023847_P01	5.7217	4.09e-10	2.6692	2.8797	2.9248	8.4981	8.6521	8.4886
Up	LOC100279907	5.69153	0.000492	0	0	0	5.5458	6.1111	5.4177
Up	LOC100274527	5.67967	1.31e-10	0.357	0.4331	0.2545	6.2349	6.0309	5.8178
Up	LOC542676	5.67193	4.32e-09	0.6974	0.7829	1.2463	6.9106	6.6827	6.1491
Up	LOC100192761	5.66513	1.69e-10	3.0328	2.9499	3.4389	8.874	8.8903	8.6527
Up	LOC100275282	5.65737	1.14e-08	2.7638	2.8472	3.0774	8.7363	8.5711	8.3531
Up	LOC541841	5.63963	1.46e-09	1.3135	1.4329	1.1942	7.0609	6.9371	6.8615
Up	AC209987.4_FGP010	5.63013	3.73e-11	1.6348	1.4437	1.9656	7.4642	7.3926	7.0777
Up	GRMZM2G090245_P01	5.60383	3.34e-09	0.5239	0.2927	0.8257	5.9694	5.9512	6.5332
Up	LOC103648254	5.6012	9.83e-10	0.6067	1.0439	1.1485	6.8236	6.4862	6.2929
Up	GRMZM2G098102_P01	5.59013	7.91e-09	0.7841	1.0225	1.4902	6.6994	6.7028	6.665
Up	GRMZM2G089506_P01	5.5835	7.67e-10	1.8753	1.7233	2.1753	7.538	7.6216	7.3648
Up	LOC100191593	5.55137	5.04e-11	6.7962	6.7258	6.9803	12.4546	12.4086	12.2932
Up	LOC103644032	5.53327	5.54e-09	0.7142	0.711	1.1249	6.3365	6.5364	6.277
Up	LOC103652813	5.53233	1.35e-06	0.8926	1.3016	1.8166	7.0093	6.7601	6.8384
Up	LOC100284018	5.52133	1.27e-10	1.503	1.5651	1.8469	7.1723	7.3174	6.9893
Up	LOC100284183	5.50137	2.17e-08	0.4603	0.716	0.8161	6.3576	6.28	5.8589
Up	LOC103640406	5.4862	4.75e-11	0.3532	0.1911	0.2123	5.8144	5.8099	5.5909
Up	GRMZM2G162359_P01	5.46337	1.19e-09	1.8642	2.1727	2.0107	7.6527	7.2843	7.5007
Up	LOC100275439	5.46323	0.000124	2.4495	2.613	2.4135	8.1459	7.6733	8.0465
Up	LOC103633239	5.4386	1.01e-07	1.7927	2.0057	2.6766	7.6641	7.6714	7.4553
Up	GRMZM5G893912_P01	5.41473	2.24e-09	3.1226	3.0055	3.9183	8.737	8.8525	8.7011
Up	LOC100281912	5.40993	5.4e-10	1.3976	1.4474	1.1916	7.118	6.7363	6.4121
Up	LOC100276319	5.3736	9.76e-10	0.2309	0.1955	0	5.8055	5.2773	5.4644
Up	LOC103632841	5.37147	2.6e-10	1.4225	1.5777	2.0879	7.3587	7.0599	6.7839
Up	LOC103627487	5.3546	8.21e-09	2.5925	2.543	3.0162	8.2936	8.1019	7.82
Up	LOC100284713	5.33553	4.49e-11	0.2591	0.2576	0.417	5.7941	5.6495	5.4967
Up	LOC100147737	5.33223	8.57e-10	0.5622	0.3971	0.9394	6.1713	6.0162	5.7079
Up	GRMZM2G099467_P01	5.32183	9.98e-09	4.1948	4.2781	4.5916	9.7717	9.759	9.4993
Up	LOC100281244	5.32167	3.17e-07	0.9121	0.8041	1.302	6.5754	6.2524	6.1554
Up	GRMZM2G102550_P01	5.31943	1.07e-10	0.4838	0.4378	0.6348	6.0864	5.9688	5.4595
Up	LOC103636060	5.2648	3.5e-08	0.3834	0.4059	0.5152	5.7839	5.8702	5.4448
Up	LOC100277357	5.19153	2.6e-09	3.0286	3.1647	3.3533	8.8286	7.8616	8.431
Up	GRMZM5G874955_P01	5.15123	5.91e-10	1.0809	1.2837	1.3501	6.6768	6.408	6.0836
Up	GRMZM2G365160_P01	5.14623	7.67e-10	2.0681	2.1068	2.1607	7.3621	7.4155	6.9967
Up	GRMZM2G148904_P01	5.13713	9.87e-10	3.4569	3.7772	3.4376	8.9565	8.7636	8.363
Up	GRMZM2G021277_P01	5.1334	5.68e-11	0.1038	0.1042	0.1035	5.5216	5.2666	4.9235
Up	LOC542740	5.13073	1.7e-08	0.2641	0.8636	1.3922	6.005	6.2525	5.6546
Up	LOC103647733	5.12927	9.91e-10	0.7583	0.5483	0.5612	5.7534	6.1247	5.3775
Up	GRMZM2G420988_P01	5.1087	8.12e-09	0.1937	0.2229	0.3136	5.5523	5.4566	5.0474
Up	LOC103648202	5.1014	1.68e-09	0.5759	0.664	0.2691	5.9079	5.6381	5.2672
Up	LOC100384472	5.0844	2.38e-07	2.4869	2.686	3.5361	8.2142	8.0031	7.7449
Up	LOC100278951	5.0532	1.93e-10	1.6675	1.641	1.7702	7.0218	6.7345	6.482
Up	OPR2	5.0514	3.59e-08	0.5777	1.0599	0.8287	6.1902	5.7867	5.6436
Up	LOC103652814	5.0485	2e-10	4.2804	4.2408	4.5411	9.4752	9.3885	9.3441
Up	LOC606425	5.04413	5.2e-09	0.499	0.7425	0.8392	5.9845	5.7486	5.48
Up	LOC103629617	5.03883	3.74e-08	4.0371	3.9179	4.1787	9.0163	9.1304	9.1035
Up	LOC103629478	5.0277	1.69e-11	0.0732	0.1682	0	5.3309	5.1169	4.8767
Up	LOC100193279	5.01607	1.21e-08	0.9413	0.9141	0.8973	5.9893	6.0529	5.7587
Up	GRMZM2G166870_P01	5.01493	1.09e-08	0.3724	0.5539	1.1438	5.7587	5.6624	5.6938
Up	LOC103632819	5.01117	2.75e-08	2.2779	1.9178	2.5945	7.4514	7.3205	7.0518
Up	LOC100275777	4.99557	3.98e-09	1.5132	1.4223	1.3498	6.6608	6.4011	6.2101
Up	LOC100281314	4.99277	3.37e-09	2.4646	2.4484	3.1356	7.798	7.626	7.6029
Up	LOC103636202	4.9888	0.000254	0	0	0.0075	4.9025	5.4283	4.6431
Up	LOC100284063	4.97463	3.51e-09	3.3604	3.4105	3.9697	8.6295	8.6891	8.3459
Up	GRMZM2G078667_P01	4.9624	1.33e-08	1.3214	1.4758	1.823	6.4379	6.4969	6.5726
Up	LOC103648015	4.9564	7.51e-07	2.1566	2.434	3.6685	7.661	7.8638	7.6035
Up	LOC100037814	4.93167	1.21e-09	4.3469	4.4913	4.8865	9.6072	9.4834	9.4291
Up	AC214360.3_FGP001	4.92077	3.52e-07	1.9575	2.1913	2.9898	7.3821	7.3941	7.1247
Up	GRMZM2G125032_P01	4.9045	2.02e-10	4.0004	4.1186	4.2694	9.0422	9.0775	8.9822
Up	LOC100191769	4.87313	1.72e-09	4.1254	4.1032	4.6205	9.1348	9.2685	9.0652
Up	GRMZM2G041959_P03	4.86803	1.36e-09	0.3939	0.0275	0.5127	5.4173	5.1167	5.0042
Up	LOC103630240	4.86383	1.41e-07	1.6002	1.6119	2.1331	6.6674	6.7547	6.5146
Up	LOC103635662	4.8553	2.01e-09	0.4502	0.3254	0.3536	5.4504	5.2748	4.9699
Up	LOC103641391	4.82763	8.63e-10	1.1114	1.2418	1.1151	6.2564	5.9948	5.7
Up	LOC103639152	4.8184	2.54e-11	0.4853	0.6256	0.7805	5.4944	5.4215	5.4307
Up	GRMZM2G045720_P01	4.7948	6.99e-09	0.6375	0	0.9763	5.5825	5.2259	5.1898
Up	GRMZM5G891656_P04	4.79093	4.62e-09	0.7298	0.5525	0.5765	5.74	5.5242	4.9674
Up	LOC100284831	4.779	2.3e-09	2.4077	2.2784	2.5696	7.4698	7.2238	6.8991
Up	GRMZM2G005633_P02	4.74867	7.07e-10	0.0536	0.2216	0.2713	5.09	4.7289	4.9736
Up	LOC103638883	4.74047	1.01e-09	0.2611	0.1075	0.1312	5.1576	4.833	4.7306
Up	LOC103635353	4.73373	1.9e-09	0.9481	0.5875	0.6811	5.7712	5.5082	5.1385
Up	LOC541731	4.7195	1.13e-10	0.2288	0.0603	0.118	5.071	4.843	4.6516
Up	LOC103626026	4.70983	1.47e-05	1.1791	1.3405	1.6788	6.431	6.0801	5.8168
Up	LOC100037813	4.69637	1.02e-07	2.9697	3.348	3.9864	8.1731	8.229	7.9911
Up	LOC606430	4.69053	2.5e-09	2.8589	3.0592	2.8343	7.7108	7.6526	7.4606
Up	LOC103638615	4.65553	4.03e-09	2.8622	2.7185	3.0666	7.6315	7.5999	7.3825
Up	GRMZM2G176472_P01	4.65497	4.29e-09	1.4093	1.3173	1.778	6.3879	6.1737	5.9079
Up	LOC103632470	4.63943	2.01e-09	0.1266	0.129	0.0798	4.8479	5.0645	4.3413
Up	GRMZM2G361256_P01	4.62793	3.8e-06	0.2328	0.0933	0.3378	4.8156	4.8972	4.8349
Up	LOC542252	4.6154	8.75e-09	0	0.2522	0.4115	4.6815	4.6861	5.1423
Up	LOC100281233	4.60877	1.02e-07	3.8446	4.1763	4.5532	8.7804	8.8207	8.7993
Up	LOC103654013	4.60093	6.96e-08	2.5492	2.3071	2.2547	7.0165	7.0606	6.8367
Up	LOC100193115	4.587	2.75e-10	1.4298	1.3413	1.0753	5.7873	5.884	5.9361
Up	LOC100273965	4.58473	4.39e-09	3.5291	3.4727	3.868	8.3562	8.2231	8.0447
Up	LOC606469	4.57243	6.87e-09	1.5272	1.2783	2.0207	6.4413	6.0083	6.0939
Up	LOC100276188	4.5649	3.86e-09	0.6221	0.8141	0.6131	5.4415	5.2128	5.0897
Up	GRMZM2G174719_P01	4.5628	3.37e-09	1.2519	1.4135	1.5972	6.2988	5.9226	5.7296
Up	GRMZM2G018716_P01	4.559	4.46e-08	2.562	1.9743	3.0457	7.3061	7.0764	6.8765
Up	LOC100501607	4.54697	1.04e-09	0.1793	0.2059	0.2135	5.0592	4.8171	4.3633
Up	LOC103631918	4.54683	2.17e-11	3.3347	3.4897	3.5723	8.0005	8.0804	7.9563
Up	GRMZM2G026767_P03	4.54117	0.00605	0.0294	0.2128	0.2928	4.6673	4.859	4.6322
Up	LOC103646792	4.5382	1.15e-06	0.5613	0.4225	0.613	5.2447	5.0747	4.892
Up	LOC103636350	4.53513	2.76e-08	0.0928	0.4058	0.2543	4.8924	4.858	4.6079
Up	LOC100284195	4.5294	2.64e-10	4.0623	3.9109	4.351	8.6094	8.7275	8.5755
Up	GRMZM2G028129_P02	4.52217	1.31e-10	2.6052	2.3709	2.5092	7.2027	7.0622	6.7869
Up	LOC542251	4.50983	1.09e-08	1.8542	2.1008	1.9592	6.9345	6.1939	6.3153
Up	LOC103634934	4.50683	1.82e-08	0.4267	0.4281	0.8669	5.2786	5.1181	4.8455
Up	LOC100280688	4.4927	9.04e-09	1.017	1.0143	0.9208	5.6285	5.5256	5.2761
Up	LOC103630092	4.48403	4.29e-10	0.9256	0.9766	0.8975	5.5993	5.3926	5.2599
Up	LOC103633249	4.48113	6.13e-08	0.03	0.1073	0.3699	4.2484	4.4628	5.2394
Up	LOC103650969	4.45623	1.29e-07	1.0148	0.8212	0.9214	5.5549	5.3463	5.2249
Up	LOC100277915	4.44707	8.94e-10	0.1875	0.4502	0.2853	5.1357	4.7508	4.3777
Up	LOC100278114	4.4064	1.17e-09	0.8339	0.5805	0.6478	5.3534	5.153	4.775
Up	GRMZM2G095822_P01	4.40297	5.56e-10	0.2063	0.2015	0.3753	4.7624	4.7917	4.4379
Up	GRMZM2G125482_P01	4.39953	3.75e-09	0.9251	0.7709	1.0429	5.4322	5.4728	5.0325
Up	LOC100192117	4.39357	5.17e-09	2.4961	2.3591	2.6607	6.8447	6.9997	6.8522
Up	LOC100274794	4.3918	3.72e-10	3.0529	3.26	3.3336	7.9068	7.4886	7.4265
Up	LOC100281266	4.388	5.04e-10	0.2004	0	0.5437	4.878	4.598	4.4321
Up	LOC103633564	4.38503	2.47e-07	2.0891	2.0532	2.2351	6.6261	6.588	6.3184
Up	GRMZM5G804618_P01	4.37473	9.43e-10	0.4762	0.3849	0.8198	5.1692	4.9082	4.7277
Up	LOC103649824	4.37117	1.64e-08	1.5763	1.4927	2.1336	6.3024	6.1052	5.9085
Up	LOC100284129	4.37117	6.4e-09	1.4305	1.6013	2.2574	6.2858	6.1953	5.9216
Up	LOC100279044	4.3702	6.86e-08	0.3002	0.3902	0.209	4.8366	4.6238	4.5496
Up	GRMZM2G163709_P02	4.36447	1.72e-11	1.1231	1.4297	1.5452	5.8703	5.7921	5.529
Up	LOC103649747	4.36197	5.6e-10	0.3731	0.4966	0.5803	4.997	4.8729	4.666
Up	LOC103637029	4.34537	5.29e-10	0.4629	0.5143	0.7069	4.969	5.0483	4.7029
Up	GRMZM2G007404_P03	4.3363	1.31e-10	2.9553	3.009	2.96	7.35	7.4129	7.1703
Up	LOC100281217	4.3195	1.03e-07	2.9108	2.6625	3.3937	7.4489	7.3504	7.1262
Up	GRMZM2G139535_P02	4.3154	2.06e-09	0.7485	0.7048	1.1126	5.2369	5.21	5.0652
Up	LOC542479	4.30203	6.76e-10	2.5412	2.6326	2.7534	7.0518	7.0475	6.734
Up	LOC100282067	4.29587	4.67e-08	0.1635	0.4455	0.5919	4.7009	4.7545	4.6331
Up	LOC103647730	4.29513	0.00039	0	0	0	4.3053	4.3541	4.226
Up	LOC103640483	4.2881	6.56e-12	0.2365	0.4132	0.5198	4.8013	4.6748	4.5577
Up	LOC100275557	4.28547	4.88e-10	2.2263	2.3894	2.4081	6.7759	6.7089	6.3954
Up	GRMZM2G135387_P01	4.28033	1.66e-06	1.0737	1.1337	1.4904	5.6499	5.4789	5.41
Up	GRMZM2G107228_P01	4.25857	5.47e-07	0.8258	0.7054	1.1894	5.0995	5.3075	5.0893
Up	LOC103648352	4.2399	9.54e-09	0.6492	0.6707	1.1044	5.3244	4.9137	4.9059
Up	LOC103640860	4.21367	1.72e-11	0.1288	0.1089	0.1159	4.4452	4.2114	4.338
Up	GRMZM2G094510_P01	4.21333	4.03e-09	0.8487	0.4537	0.9435	5.2039	4.964	4.718
Up	LOC103652774	4.2056	4.75e-11	0.4679	0.4082	0.3465	4.6667	4.6902	4.4825
Up	GRMZM2G415579_P01	4.20047	7.2e-09	0.9886	1.0527	1.3492	5.3433	5.4276	5.221
Up	LOC103653801	4.19513	4.52e-08	2.13	2.2197	2.483	6.5222	6.5584	6.3375
Up	LOC103631816	4.19353	1.96e-09	0.7349	0.6403	0.8585	5.1089	4.9666	4.7388
Up	LOC100285512	4.19333	1.88e-08	1.3699	0.9885	1.4046	5.5059	5.6367	5.2004
Up	GRMZM2G449094_P01	4.18923	4.22e-09	0.7513	0.6167	0.9268	5.1086	5.0262	4.7277
Up	GRMZM2G120016_P01	4.18493	5.75e-08	0.1293	0.1582	0.25	4.4499	4.4065	4.2359
Up	GRMZM2G459663_P01	4.18287	8.6e-09	1.7311	1.4363	1.4065	5.954	5.6611	5.5074
Up	LOC103631905	4.18033	2.11e-06	0.8364	0.8575	1.3771	5.1954	5.3484	5.0682
Up	LOC100283884	4.17537	3.07e-07	2.2438	1.9745	2.5771	6.4536	6.514	6.3539
Up	GRMZM2G029048_P01	4.17527	3.26e-09	3.4134	3.4362	3.7523	7.6807	7.8989	7.5481
Up	GRMZM2G135530_P01	4.1742	4.59e-07	1.3017	0.6329	1.3198	5.4398	5.1817	5.1555
Up	LOC103649729	4.17417	0.000159	0.0085	0.0375	0.0127	4.3923	4.3197	3.8692
Up	LOC542712	4.1735	6.89e-08	0.7425	0.7355	0.4986	4.6413	4.9046	4.9512
Up	GRMZM2G482256_P01	4.1424	3.78e-10	1.1826	1.0304	1.3352	5.4387	5.4176	5.1191
Up	GRMZM2G043191_P01	4.14117	1.6e-09	0.9961	1.0352	0.9128	5.5445	4.9566	4.8665
Up	GRMZM2G124229_P01	4.13933	1.84e-10	0.5029	0.6066	0.7411	4.9307	4.7988	4.5391
Up	LOC100382449	4.1249	1.46e-08	4.0932	4.1478	4.6991	8.5291	8.5165	8.2692
Up	LOC103635704	4.1209	4.23e-09	0.9385	0.7312	0.5264	5.1701	4.9052	4.4835
Up	LOC103626249	4.11367	2.02e-09	0.3001	0.3167	0.101	4.5726	4.3557	4.1305
Up	GRMZM2G180080_P01	4.11323	1.87e-09	0.5539	0.5275	0.7568	4.8466	4.8197	4.5116
Up	LOC542729	4.11157	8.01e-08	1.3202	1.0626	1.7165	5.6695	5.2241	5.5404
Up	GRMZM2G181135_P01	4.10637	1.1e-08	0.159	0.0287	0.2259	4.5413	4.187	4.0044
Up	GRMZM2G008106_P01	4.09223	2.37e-10	1.0893	1.3184	1.5879	5.4332	5.5014	5.3377
Up	LOC100281945	4.08877	1.59e-07	0.1119	0.1793	0.1213	4.3799	4.0999	4.199
Up	LOC100285016	4.08333	2.11e-08	0.6559	0.6804	0.8281	4.6435	5.0923	4.6786
Up	LOC100283108	4.0826	1.21e-07	0.2082	0.2946	0.2249	4.7832	4.226	3.9663
Up	LOC100275716	4.07367	6.91e-10	0.8503	0.8159	0.715	4.771	4.71	5.1212
Up	LOC103650163	4.06927	2.37e-09	1.616	1.7015	1.2665	6.0393	5.4585	5.294
Up	LOC542088	4.06333	2.74e-10	2.0315	1.861	2.106	6.28	6.0384	5.8701
Up	LOC103632224	4.05823	1.31e-10	0.0978	0.1234	0.0918	4.2968	4.1714	4.0195
Up	GRMZM2G114918_P01	4.0561	9.44e-10	0.1109	0.1233	0.1353	4.5129	4.1819	3.843
Up	LOC103650062	4.05167	4.3e-05	0	0	0	3.8889	4.2507	4.0154
Up	LOC542734	4.0419	1.03e-08	4.8867	5.0516	5.1155	9.1339	9.1376	8.908
Up	LOC103638019	4.02397	8.32e-10	0.091	0.0806	0	4.4471	3.9878	3.8086
Up	LOC103651266	4.02123	5.4e-10	0.6432	0.5366	0.2717	4.8078	4.5906	4.1168
Up	LOC100281764	4.01727	2.81e-07	0.6038	0.5343	0.9113	4.8369	4.702	4.5623
Up	LOC103648259	4.01467	9.98e-09	1.8024	1.6438	1.6108	5.7773	5.707	5.6167
Up	LOC103634596	4.01453	7.18e-10	0.6277	0.7458	1.153	5.0098	4.7625	4.7978
Up	LOC103627433	4.0083	2.98e-09	1.0514	1.3722	1.1956	5.3713	5.3052	4.9676
Up	LOC103654233	4.00233	4.11e-09	0.1402	0.4956	0.4517	4.7748	4.2549	4.0648
Up	GRMZM2G118172_P01	3.99973	1.2e-07	1.2739	0.8548	1.1914	5.5005	4.9923	4.8265
Up	LOC100281532	3.9962	6.86e-11	0.4325	0.4591	0.4659	4.6954	4.4933	4.1574
Up	LOC100501682	3.9914	2.92e-08	0.4774	0.6756	1.0411	4.8129	4.8364	4.519
Up	LOC103653191	3.9861	8.66e-10	0.2136	0.4333	0.7121	4.7727	4.4294	4.1152
Up	LOC542592	3.9827	3.31e-10	5.8888	6.0147	6.2084	10.1369	10.1241	9.799
Up	LOC100279865	3.9689	1.28e-09	0.3278	0.2635	0.3054	4.4803	4.3197	4.0034
Up	GRMZM2G135165_P01	3.96863	5.84e-08	2.7528	2.4163	3.3638	6.8149	6.925	6.6989
Up	LOC103629835	3.9605	1.01e-09	2.0817	2.1885	2.1687	6.159	6.1386	6.0228
Up	GRMZM2G374309_P01	3.96037	3.68e-07	0.5372	0.4978	0.8552	4.5574	4.6543	4.5596
Up	LOC103639277	3.95273	2.64e-07	0.3543	0.2838	0.2971	4.1231	4.9192	3.7511
Up	LOC103641709	3.93013	2.66e-09	0.8654	0.571	0.857	5.0233	4.6239	4.4366
Up	LOC103626273	3.92057	8.48e-07	0.3202	0.212	0.4438	4.3675	4.4621	3.9081
Up	GRMZM2G145461_P01	3.91917	3.15e-09	5.3772	5.5388	5.5463	9.45	9.3769	9.3929
Up	LOC103649857	3.91677	9.8e-07	0.2853	0	0.1876	4.4086	3.8883	3.9263
Up	GRMZM2G021909_P01	3.90923	6.73e-09	1.2198	0.9214	1.6366	5.2107	5.2415	5.0533
Up	GRMZM2G111987_P01	3.90847	6.4e-10	2.3544	2.5001	2.7047	6.6302	6.3933	6.2611
Up	LOC103629360	3.90443	3.25e-09	0.6974	0.7545	0.7033	4.7524	4.7401	4.376
Up	GRMZM2G179063_P01	3.89837	6.13e-05	0.3156	0.3949	0.4056	4.4254	4.6432	3.7426
Up	LOC103647370	3.89567	3.16e-10	0.5278	0.6681	0.607	4.7586	4.4368	4.2945
Up	LOC103627472	3.89397	6.07e-07	1.1588	1.2283	1.8805	5.5119	5.3095	5.1281
Up	GRMZM2G308615_P01	3.88087	9.44e-10	0.1848	0.3694	0.2751	4.4283	4.0682	3.9754
Up	LOC100272936	3.87733	1.29e-08	3.1273	3.1954	3.2309	7.2434	7.0911	6.8511
Up	LOC100275035	3.8705	2.51e-07	3.5941	3.3967	3.2646	7.5771	7.2154	7.0744
Up	GRMZM2G470882_P04	3.8695	2.26e-07	1.4663	1.3629	2.0886	5.5658	5.5038	5.4567
Up	LOC100281111	3.86927	6.49e-07	2.1075	1.863	2.9555	6.1796	6.3164	6.0378
Up	LOC100382120	3.86357	1.84e-10	4.0269	4.1866	4.397	8.2522	8.123	7.826
Up	LOC103646336	3.8594	3.23e-08	5.06	4.9558	5.1401	9.0626	8.9449	8.7266
Up	LOC100382269	3.85653	5.46e-08	2.3837	2.2325	2.9872	6.5295	6.4059	6.2376
Up	LOC103646317	3.85633	1.74e-10	0.6309	0.6848	0.616	4.6258	4.5053	4.3696
Up	LOC100192073	3.85613	9.83e-10	0.5312	0.4218	0.5127	4.6691	4.3072	4.0578
Up	LOC100037774	3.84827	6.93e-08	2.5155	2.6845	3.4091	6.5703	6.7638	6.8198
Up	LOC100286157	3.84173	2.51e-08	0.2241	0.3868	0.4741	4.3467	4.2926	3.9709
Up	LOC103643339	3.83807	4.58e-08	0.3301	0.2157	0.6367	4.5045	4.1869	4.0053
Up	GRMZM2G151249_P01	3.83467	3.92e-07	2.3394	1.9846	2.8929	6.2319	6.4723	6.0167
Up	LOC103633033	3.82867	1.34e-10	0.2957	0.0492	0.1347	4.2446	4.0965	3.6245
Up	GRMZM2G354909_P01	3.8252	1.69e-09	3.1615	3.0158	3.0881	7.0181	6.9942	6.7287
Up	LOC103626125	3.82323	7.28e-08	0.9004	1.2308	1.1697	4.8947	4.7102	5.1657
Up	GRMZM2G159353_P01	3.8193	1.16e-08	0.1026	0.1247	0.0262	4.1097	3.8401	3.7616
Up	LOC100281042	3.81213	6.46e-09	0.7463	0.559	0.8892	4.6997	4.6095	4.3217
Up	GRMZM2G127251_P01	3.80547	3.28e-09	1.3453	1.3429	1.8163	5.2018	5.4978	5.2213
Up	LOC103653190	3.8044	2.6e-10	2.055	1.7961	2.1855	5.9612	5.8686	5.62
Up	LOC100277770	3.80127	7.14e-08	0.6122	0.7511	0.7496	4.5506	4.7446	4.2215
Up	LOC103647731	3.797	1.38e-07	1.7343	1.4981	1.8795	5.5339	5.696	5.273
Up	LOC542258	3.77917	5.42e-09	2.7548	2.6186	2.8721	6.4191	6.7284	6.4355
Up	LOC103641516	3.7768	2.73e-10	0.1136	0	0.1088	4.079	3.7997	3.6741
Up	LOC100193704	3.76817	2.34e-06	0	0.0618	0.4471	4.1404	3.8332	3.8398
Up	LOC100274472	3.7633	3.69e-10	2.0713	2.1528	2.4195	6.0291	6.0918	5.8126
Up	LOC100283078	3.76193	1.54e-07	2.6526	2.8701	3.5087	6.7158	6.8697	6.7317
Up	GRMZM2G041699_P02	3.7547	6.23e-07	2.1139	2.0568	2.1315	5.8813	5.8171	5.8679
Up	LOC100382651	3.75467	3.65e-06	1.9388	1.7543	2.6546	5.9551	5.9209	5.7357
Up	GRMZM2G117707_P02	3.75157	4.86e-07	3.937	4.1147	4.1412	7.9287	8.0064	7.5125
Up	LOC100272634	3.74973	3.7e-09	0.9578	0.8382	1.3633	4.9339	4.9479	4.5267
Up	LOC100277188	3.74727	3.26e-09	0.5661	0.7295	0.7253	4.8606	4.2141	4.188
Up	AC225718.2_FGP006	3.74497	3.16e-10	1.2176	1.2731	1.2072	5.2883	4.9965	4.648
Up	LOC103638673	3.74467	3.83e-08	4.2379	3.7866	4.81	7.9224	8.1038	8.0423
Up	GRMZM2G179147_P02	3.74413	3.65e-09	1.1924	1.0842	1.2267	5.2256	4.8599	4.6502
Up	LOC103630640	3.74357	3.63e-08	1.7495	1.9137	2.1883	5.6769	5.8514	5.5539
Up	GRMZM2G150474_P01	3.7363	9.07e-11	1.5842	1.45	2.1279	5.4439	5.5151	5.412
Up	LOC100283408	3.73553	7.57e-08	0.863	1.0588	1.417	4.4076	5.136	5.0018
Up	LOC103625838	3.73397	2.37e-08	0.4101	0.1793	0.2592	3.9687	4.1175	3.9643
Up	LOC100279009	3.72997	7.38e-08	2.3554	2.338	2.8588	6.3332	6.2553	6.1536
Up	LOC103655286	3.72717	5.87e-05	0.1639	0.0623	0.0726	3.9371	3.7813	3.7619
Up	LOC103650717	3.72403	1.3e-08	0.7904	0.5882	0.5888	4.7468	4.2799	4.1128
Up	LOC542525	3.722	1.99e-08	7.85	7.6454	8.3749	11.6818	11.7242	11.6303
Up	LOC103632890	3.71697	1.13e-10	0	0.0171	0.4673	3.9529	3.9571	3.7253
Up	LOC100274829	3.71603	1.22e-08	1.9059	1.7986	2.2242	6.2359	5.2746	5.5663
Up	LOC100216813	3.70663	2.6e-09	2.4074	2.3876	2.2267	6.2878	5.9524	5.9014
Up	LOC100193498	3.7012	3.99e-08	2.7502	2.4809	2.3778	6.4803	6.2662	5.966
Up	LOC100282324	3.6959	9.21e-09	2.8305	2.6553	3.1447	6.46	6.7188	6.5394
Up	LOC103647563	3.6845	2.44e-08	0.9446	0.6537	1.0793	4.7187	4.5272	4.4852
Up	LOC103632716	3.684	4.16e-08	1.5348	1.7772	1.5177	5.4896	5.5158	4.8763
Up	AC209636.2_FGP003	3.6822	9.28e-09	0.8264	0.7548	0.926	4.7104	4.6175	4.2259
Up	GRMZM2G034024_P01	3.68037	2.2e-07	0	0	0	3.9301	3.4593	3.6517
Up	LOC100273868	3.6769	5.56e-10	3.178	3.4733	3.1907	7.0747	7.0409	6.7571
Up	GRMZM5G875864_P06	3.67637	2.59e-05	0	0	0.0381	2.5487	4.0181	4.5004
Up	GRMZM2G041356_P01	3.6692	1.17e-06	2.5516	2.6341	3.2806	6.5852	6.5574	6.3313
Up	LOC100277120	3.66547	7.91e-09	2.6883	2.9523	2.8347	6.8261	6.4741	6.1715
Up	LOC100275179	3.66387	1.91e-07	4.2873	4.1774	4.6888	7.8853	8.2058	8.054
Up	GRMZM2G126285_P02	3.6615	3.94e-07	1.0158	1.1783	1.2123	4.9929	4.8106	4.5874
Up	LOC100281369	3.66127	4.94e-09	0.1975	0.2886	0.0743	4.0409	3.7935	3.7098
Up	LOC103649888	3.65437	7.22e-08	3.4743	3.6688	3.8657	7.5243	7.1744	7.2732
Up	GRMZM2G310431_P01	3.64887	7.67e-10	0.3646	0.4128	0.5391	4.4297	4.0035	3.8299
Up	LOC100277324	3.64787	3.91e-07	1.3433	1.1177	1.4062	5.1143	4.9615	4.735
Up	GRMZM2G092146_P01	3.64543	2.12e-09	0.1915	0	0.072	3.9981	3.7233	3.4784
Up	LOC542634	3.64497	1.36e-09	1.9794	1.887	1.8595	5.6632	5.6035	5.3941
Up	LOC100216974	3.64467	1.56e-09	1.6117	1.7045	1.7652	5.3165	5.5161	5.1828
Up	LOC100282529	3.63573	2.74e-09	1.7941	1.6512	2.0681	5.5143	5.4946	5.4117
Up	LOC100272836	3.6206	1.4e-07	0.7287	0.515	0.2468	4.4721	4.2602	3.62
Up	GRMZM2G162158_P01	3.60987	2.36e-06	2.0041	1.8868	2.738	5.9425	5.867	5.649
Up	LOC100285997	3.60347	2.8e-12	1.6093	1.5233	1.6297	5.2434	5.2526	5.0767
Up	LOC100277379	3.5984	2.03e-09	2.0499	2.0218	1.944	5.7731	5.5964	5.4414
Up	GRMZM2G168115_P01	3.59693	7.04e-08	2.4622	2.4769	2.9911	6.3391	6.2971	6.0848
Up	LOC100284064	3.59607	1.37e-06	1.7099	2.0617	1.8578	5.6176	5.5763	5.2237
Up	LOC103628489	3.58827	0.000272	0	2.7525	0	4.4313	4.6306	4.4554
Up	LOC100281838	3.58787	4.9e-13	0.1425	0.2031	0.1046	3.7358	3.8468	3.6312
Up	LOC100382111	3.58457	5.25e-08	1.3803	1.4241	1.8814	5.1613	5.2578	5.0204
Up	GRMZM2G138074_P01	3.57	1.86e-07	1.0162	1.0768	1.0986	4.569	4.7601	4.5725
Up	GRMZM2G172230_P01	3.56907	5.42e-09	4.2774	4.6117	4.5896	8.3551	8.0551	7.7757
Up	LOC100193743	3.56833	5.56e-10	1.7515	1.796	1.7614	5.4749	5.4795	5.0595
Up	LOC100273093	3.56517	1.74e-09	0.3843	0.4932	0.4951	4.2686	4.0838	3.7157
Up	GRMZM2G087875_P01	3.5605	5.72e-08	0.9516	1.19	1.4213	4.9998	4.815	4.4296
Up	LOC100281688	3.559	6.87e-09	1.4667	1.4435	0.9083	4.9108	4.8867	4.698
Up	LOC100285550	3.55703	2.76e-07	0.8352	0.8969	1.2138	4.577	4.5708	4.4692
Up	LOC100283161	3.54913	3.12e-10	2.9402	2.856	2.8778	6.6387	6.5083	6.1744
Up	LOC100273230	3.54453	8.44e-08	1.4471	1.3737	1.9912	5.1629	5.2211	5.0616
Up	GRMZM2G106622_P01	3.54293	9.83e-10	1.5205	1.5704	1.8615	5.5079	5.1004	4.9729
Up	LOC100274612	3.54283	2.46e-09	0.1076	0	0	3.5429	3.2671	3.9261
Up	LOC100277134	3.53633	3.61e-09	2.2114	2.2746	2.5634	5.9656	5.8802	5.8126
Up	GRMZM5G836353_P04	3.53327	2.6e-09	0.221	0.2356	0.5155	3.9913	3.8241	3.7565
Up	AC234190.1_FGP002	3.52327	1.86e-11	0.0317	0.0232	0	3.7657	3.5078	3.3512
Up	GRMZM2G477205_P01	3.5197	1.56e-09	0.6116	1.159	0.8906	4.5584	4.428	4.2339
Up	LOC100282881	3.51913	3.24e-09	0.4192	0.5024	0.6384	4.2448	4.1716	3.701
Up	GRMZM2G032910_P01	3.5186	1.53e-08	4.8396	4.985	5.1707	8.4915	8.6493	8.4103
Up	LOC100281833	3.51727	8.66e-10	0.5558	0.49	1.1159	4.2434	4.3885	4.0816
Up	LOC103641390	3.51533	9.83e-10	0.4175	0.5091	0.3768	4.1738	4.0074	3.6682
Up	GRMZM2G081582_P01	3.5127	1.68e-10	3.2248	3.1316	3.3463	6.8512	6.8601	6.5295
Up	GRMZM2G437912_P01	3.51023	2.02e-09	3.0141	2.7813	3.0023	6.5893	6.5669	6.1722
Up	LOC103632803	3.50673	1.36e-09	3.4911	3.5397	4.1546	7.4045	7.2424	7.0587
Up	LOC100281800	3.502	1.68e-10	0.1448	0.2234	0.1114	4.008	3.5535	3.4241
Up	LOC103630767	3.49837	1.45e-10	0.505	0.6443	0.6951	4.2189	4.0026	4.118
Up	LOC103640885	3.49463	2.17e-08	0.2364	0.3281	0.3457	4.0876	3.6538	3.6527
Up	GRMZM2G123977_P01	3.49443	8.4e-09	1.7622	1.8082	1.8801	5.5304	5.2685	5.1349
Up	LOC100286158	3.4863	1.88e-07	3.0815	2.7887	3.3109	6.8256	6.5679	6.2465
Up	LOC103639115	3.46717	1.27e-05	5.0352	5.1342	5.9457	8.644	9.048	8.8246
Up	LOC100192110	3.46703	1.39e-07	1.9611	2.0214	2.1955	5.8086	5.4755	5.295
Up	LOC100278992	3.4648	2.6e-07	1.1082	1.1598	1.0905	4.742	4.6463	4.3646
Up	LOC542463	3.4647	2.65e-07	3.4807	3.3809	4.0865	7.0445	7.2968	7.0009
Up	LOC103637730	3.45693	0.0026	0.0001	1.0614	0.0206	3.9243	3.8614	3.6672
Up	GRMZM2G067225_P01	3.45403	1.95e-07	3.5561	3.4909	3.537	7.0436	7.1351	6.7674
Up	LOC542585	3.45257	2.67e-08	0.1496	0.299	0.133	3.7435	3.5752	3.6206
Up	LOC103642621	3.45243	1.39e-09	0.3872	0.4681	0.3689	4.0971	3.9223	3.5621
Up	GRMZM2G032807_P01	3.45097	9.3e-07	3.39	3.6453	3.6387	7.2918	6.9825	6.7526
Up	GRMZM2G087259_P01	3.4505	5.12e-08	2.7543	2.6846	2.8519	6.4337	6.2032	6.0054
Up	LOC100275151	3.43657	6.85e-07	1.5525	1.2967	2.1779	5.1829	4.959	5.1949
Up	LOC103627351	3.43133	2.06e-09	1.3718	1.6164	1.5806	5.156	4.8636	4.8432
Up	LOC103626150	3.43107	4.54e-08	3.6535	3.8443	4.29	7.3849	7.4619	7.2342
Up	GRMZM2G125923_P01	3.42573	7.71e-10	0.4169	0.5001	0.3869	4.0103	3.9581	3.6127
Up	LOC109942262	3.42563	1.6e-06	0.3005	0.3911	0.3975	4.1145	3.8932	3.3583
Up	GRMZM2G169726_P01	3.42127	2.43e-07	0.7822	0.8114	0.6243	4.2318	4.1764	4.0735
Up	LOC100286029	3.41613	1.34e-07	0.386	0.3313	0.568	3.9756	4.0063	3.5518
Up	LOC541893	3.41573	2.57e-10	0.1897	0.2779	0.1298	3.7243	3.4438	3.6765
Up	GRMZM2G018004_P01	3.413	4.96e-05	0.6288	0.8826	1.4891	4.6342	4.442	4.1633
Up	GRMZM2G109056_P01	3.4129	2.98e-09	2.025	2.0373	2.2668	5.6469	5.5563	5.3646
Up	LOC100281579	3.41073	6.67e-11	1.0247	1.0763	1.3169	4.6029	4.5872	4.46
Up	GRMZM2G147752_P01	3.4055	3.23e-07	1.0636	1.1491	1.3423	4.5767	4.7789	4.4159
Up	LOC100135422	3.40123	1.03e-09	5.0804	5.2518	5.3261	8.7857	8.5808	8.4955
Up	LOC103626437	3.40063	9.79e-08	2.6149	2.2565	3.4941	6.1099	6.3668	6.0907
Up	LOC103625909	3.39743	3.56e-08	0.4056	0.6082	0.7831	4.305	4.0171	3.6671
Up	GRMZM2G005207_P01	3.39363	3.78e-10	0.1222	0.1043	0	3.8089	3.3207	3.2778
Up	GRMZM2G099454_P03	3.39343	3.47e-09	4.8085	4.8482	5.0415	8.1982	8.3186	8.3617
Up	LOC103647650	3.39277	9.4e-09	1.6007	1.8025	2.0708	5.3953	5.233	5.024
Up	LOC100285615	3.3914	2.44e-09	0	0	0	3.7589	3.0727	3.3426
Up	LOC109939414	3.3911	1.21e-09	0.4705	0.322	0.6182	4.1238	3.7435	3.7167
Up	GRMZM2G129189_P01	3.39053	1.12e-06	2.6633	2.3282	3.0872	6.1569	6.2054	5.888
Up	LOC103636030	3.3831	2.48e-07	2.2854	2.0202	2.4719	5.7979	5.6956	5.4333
Up	LOC100277083	3.37927	5.64e-08	2.7299	2.5855	2.5846	6.1545	6.0379	5.8454
Up	GRMZM2G170692_P01	3.37917	1.35e-08	1.6424	1.9708	1.7504	5.3043	5.2639	4.9329
Up	LOC100282421	3.3777	0.0144	5.8128	0.3717	0.5021	5.5153	5.6715	5.6329
Up	LOC103636601	3.37457	1.99e-07	0	0	0	3.5543	3.4921	3.0773
Up	LOC100381673	3.3721	6.06e-08	0.0151	0.0849	0.5906	3.8093	3.4505	3.5471
Up	LOC109945246	3.3683	3.54e-08	1.2866	1.037	1.2963	4.6681	4.7114	4.3453
Up	LOC103630124	3.36613	1.18e-06	0.898	0.8532	1.0026	4.452	4.1799	4.2203
Up	LOC100382872	3.36587	3.52e-08	0.5392	0.423	0.5175	3.8946	3.9467	3.736
Up	LOC100282849	3.36357	5.56e-10	1.8154	1.8568	1.598	5.2842	4.9717	5.105
Up	LOC103652694	3.3602	3.79e-06	1.0776	0.7464	1.0317	4.5974	4.2127	4.1262
Up	LOC103634487	3.36007	2.85e-08	1.4555	1.7698	2.2868	5.2991	5.2604	5.0328
Up	GRMZM2G003970_P01	3.35817	1.03e-07	5.0311	4.9768	5.5561	8.6022	8.6252	8.4111
Up	LOC103650762	3.35787	1.75e-07	1.5773	1.6924	2.2587	5.2101	5.3408	5.0511
Up	LOC103626019	3.3534	9.61e-08	3.3109	2.889	3.5866	6.6528	6.6931	6.5008
Up	LOC103643558	3.3522	6.46e-11	1.0433	0.8537	0.7975	4.2134	4.3914	4.1463
Up	LOC103630226	3.35113	3.53e-09	4.9243	4.9774	5.036	8.4405	8.4051	8.1455
Up	LOC100381829	3.3499	5.77e-08	2.8764	2.9995	3.2931	6.5825	6.4673	6.1689
Up	GRMZM2G181236_P02	3.34677	2.85e-08	4.0646	4.0901	4.2409	7.6312	7.5164	7.2883
Up	LOC100285877	3.3455	1.98e-08	1.6474	1.5777	2.1208	5.2002	5.1735	5.0087
Up	LOC103653430	3.3445	7.57e-09	1.9881	1.7521	2.1901	5.5237	5.3244	5.1157
Up	GRMZM2G458164_P01	3.33993	5.68e-11	0.8669	0.9649	1.1519	4.3356	4.4622	4.2057
Up	GRMZM2G062724_P02	3.33107	4.81e-07	0.1209	0	0	3.9063	3.7122	2.4956
Up	LOC109942268	3.33103	7.66e-08	0.642	0.6991	0.8619	4.1936	4.2264	3.7761
Up	LOC541843	3.32627	2.06e-08	0.3994	0.3004	0.5538	3.894	3.9667	3.3717
Up	LOC103655502	3.32337	3.31e-10	0.0236	0.0488	0.0804	3.5606	3.4093	3.153
Up	LOC110091766	3.32253	4.48e-09	0.3101	0.2762	0.4174	3.6187	3.6955	3.6571
Up	LOC100274449	3.3207	2e-10	3.2852	3.0985	3.3264	6.574	6.612	6.4862
Up	GRMZM2G068350_P01	3.32003	6.48e-10	0.8352	0.7121	0.8853	4.1689	4.3268	3.897
Up	GRMZM2G033175_P01	3.3166	4.75e-11	0.4375	0.2673	0.3672	3.8424	3.6173	3.5621
Up	LOC542388	3.31537	3.19e-08	0.4957	0.5842	0.8208	4.1142	4.1019	3.6307
Up	LOC542727	3.3141	3.79e-10	3.6147	3.4991	3.57	7.0479	6.8781	6.7001
Up	GRMZM2G153536_P02	3.3131	8.52e-06	2.5687	2.6693	2.8544	5.981	6.1309	5.9198
Up	GRMZM2G098875_P02	3.30723	2.94e-10	1.3455	1.7423	1.3605	4.8709	4.7462	4.7529
Up	LOC103651008	3.30567	0.000137	1.0319	1.0121	1.7507	4.4501	4.6953	4.5663
Up	LOC103634748	3.29943	6.54e-06	2.5502	2.2672	3.1544	5.9985	5.9736	5.898
Up	LOC103626866	3.2845	4.28e-08	0.1015	0.8161	0.5149	3.8101	4.0151	3.4608
Up	LOC103651666	3.28063	4.29e-06	1.058	0	0	3.6583	3.6628	3.5788
Up	LOC100286243	3.27417	8.48e-09	1.5695	1.7078	2.0532	5.2037	5.0618	4.8875
Up	GRMZM2G095280_P01	3.26463	1.29e-07	0.1523	0.2404	0.2042	3.8084	3.4445	3.1379
Up	GRMZM2G048836_P01	3.26423	6.12e-06	0.094	0.1539	0.2064	3.0894	3.5268	3.6308
Up	LOC103631789	3.2623	2.27e-08	1.3027	1.2707	1.4125	4.6345	4.4784	4.6599
Up	LOC100285726	3.26153	8.41e-08	2.3359	2.0876	2.7129	5.5553	5.893	5.4727
Up	LOC103642022	3.25823	4.77e-10	0	0	0.0221	3.5531	3.2477	2.996
Up	LOC100281303	3.25467	2.85e-08	3.5742	4.0336	4.2669	7.193	7.3118	7.1339
Up	LOC100283996	3.25373	6.04e-10	5.003	5.1715	5.1522	8.5437	8.1797	8.3645
Up	LOC100281817	3.2506	2.17e-07	0.1817	0.2588	0.8891	3.6485	3.5929	3.84
Up	LOC100280812	3.24933	5.42e-09	1.5938	1.5673	2.0959	5.051	5.022	4.932
Up	LOC103646333	3.2429	8.12e-09	0.5981	0.1347	0.541	3.8034	3.8021	3.397
Up	LOC103642522	3.2391	2.71e-07	0.7002	0.6878	0.8342	4.0338	4.074	3.8317
Up	LOC100193636	3.23627	0.00901	2.9427	3.2451	0	5.4384	5.3018	5.1564
Up	GRMZM2G468111_P01	3.23593	0.000615	0.3704	0.1503	0.4058	3.5586	3.3229	3.7528
Up	LOC103637622	3.23513	1.01e-05	0.7786	0.9498	1.0241	3.9392	4.3798	4.1389
Up	LOC110117500	3.23477	5.56e-10	1.1194	1.0442	1.178	4.54	4.3997	4.1062
Up	LOC103626979	3.2282	1.38e-10	0.6086	0.4226	0.3536	3.8236	3.733	3.5128
Up	GRMZM2G345544_P01	3.228	0.000202	1.948	0.979	0	4.5226	3.8676	4.2208
Up	LOC103629857	3.22663	0.00284	0	2.3372	3.0987	5.2324	4.8887	4.9947
Up	GRMZM6G704070_P01	3.22223	7.5e-08	2.1455	2.3713	2.1885	5.6413	5.4522	5.2785
Up	LOC100383937	3.21347	7.14e-07	0.7788	0.4198	0.4726	4.0088	3.9272	3.3756
Up	GRMZM2G151204_P01	3.2129	3.53e-07	0.5113	0.538	0.7359	3.8411	3.9521	3.6307
Up	LOC100272522	3.2116	4.09e-10	0.9519	0.8981	0.9569	4.3939	4.2153	3.8325
Up	LOC100281114	3.2104	1.13e-10	0.3932	0.4105	0.4626	3.9047	3.5145	3.4783
Up	LOC103651350	3.20993	1.77e-07	3.0294	2.4131	3.0022	6.3014	6.1181	5.655
Up	LOC100280912	3.20863	1.28e-09	1.0726	1.1048	0.9184	4.4289	4.1217	4.1711
Up	LOC100216685	3.2072	7.03e-05	0.0242	0	0	3.1332	3.3736	3.139
Up	GRMZM2G465999_P01	3.2045	3.92e-08	0.6525	0.5907	0.6127	3.8997	3.8756	3.6941
Up	GRMZM2G142919_P01	3.20313	1.28e-09	1.5184	1.691	1.884	4.9731	4.984	4.7457
Up	LOC542216	3.20273	5.38e-10	0.0746	0.0679	0.0677	3.516	2.9956	3.3068
Up	LOC118471903	3.201	2.81e-08	1.2031	1.2359	1.3991	4.4993	4.4928	4.449
Up	LOC103654012	3.19997	5.75e-10	0.6574	0.8337	0.9134	3.923	4.1053	3.9761
Up	LOC100283639	3.19597	1.2e-11	0.0672	0.1416	0.0363	3.5014	3.1639	3.1677
Up	LOC100284548	3.19393	1.75e-08	1.9489	1.3484	1.8579	5.2773	4.773	4.6867
Up	LOC100037776	3.18927	3.69e-10	1.725	1.9005	1.6971	4.9107	5.0661	4.9136
Up	LOC100281497	3.18687	1.72e-07	3.2537	3.2238	3.5454	6.7543	6.5634	6.2658
Up	GRMZM2G170281_P01	3.1847	6.39e-09	2.1469	2.2749	2.867	5.6179	5.701	5.524
Up	GRMZM2G175927_P01	3.1836	1.34e-10	0.1698	0.2413	0.1241	3.5192	3.4452	3.1216
Up	LOC103635071	3.18353	2.05e-05	1.4593	1.4145	1.7479	4.8476	4.7939	4.5308
Up	LOC100274124	3.18343	8.92e-08	3.0894	3.2471	3.1511	6.5186	6.406	6.1133
Up	LOC778428	3.18243	4.53e-08	4.8227	4.7064	4.7426	7.9507	7.9156	7.9527
Up	GRMZM2G137802_P01	3.1807	1.2e-08	2.8232	2.8859	2.7536	6.1957	6.01	5.7991
Up	LOC100272915	3.1784	2.78e-08	3.486	3.4759	3.7631	6.832	6.8667	6.5615
Up	LOC100275892	3.17743	3.44e-07	1.1944	1.1575	1.4781	4.7494	4.3295	4.2834
Up	GRMZM2G070708_P01	3.17727	2.33e-10	2.6774	2.6642	2.841	6.0186	5.9482	5.7476
Up	GRMZM2G087326_P01	3.17543	5.04e-10	5.8465	5.8048	5.9742	9.1592	9.1766	8.816
Up	LOC103636006	3.1725	4.92e-10	1.8332	1.8153	1.7691	5.1538	4.9694	4.8119
Up	LOC100191821	3.1703	2.05e-10	2.4366	2.4759	2.3984	5.7266	5.6614	5.4338
Up	LOC103642039	3.16727	1.46e-06	3.3745	3.3874	3.8201	6.7549	6.843	6.4859
Up	GRMZM2G021095_P01	3.1658	1.53e-08	0.0641	0.0737	0	3.228	3.2355	3.1717
Up	LOC100277204	3.1644	4.6e-09	1.3906	1.481	1.2374	4.6381	4.6035	4.3606
Up	GRMZM2G099740_P01	3.16267	2.3e-09	0.2677	0.3961	0.5727	3.4946	3.6858	3.5441
Up	GRMZM5G849600_P01	3.16127	3.85e-06	0.8043	0.8404	1.1918	4.1294	4.1495	4.0414
Up	GRMZM2G325693_P01	3.1595	2.78e-07	1.088	1.1436	1.2189	4.4457	4.3175	4.1658
Up	LOC103641943	3.15793	1.28e-09	0.8445	0.6079	0.8537	3.9849	3.8529	3.9421
Up	GRMZM2G059042_P01	3.15673	6.6e-09	0.9723	0.9778	1.2902	4.3809	4.2931	4.0365
Up	GRMZM2G160506_P01	3.15227	1.37e-06	1.0885	0.9097	1.5484	4.4925	4.2902	4.2207
Up	LOC100281914	3.15157	1.7e-07	0.3777	0.2411	0.3264	3.4081	3.4633	3.5285
Up	LOC100194249	3.15003	4.09e-10	2.4807	2.5242	2.4157	5.6923	5.6897	5.4887
Up	GRMZM2G053206_P01	3.1475	7.57e-08	5.3886	5.8059	5.5995	8.7832	8.773	8.6803
Up	LOC103644045	3.13483	2e-10	0.1885	0.3097	0.1979	3.5534	3.404	3.1432
Up	GRMZM5G898668_P01	3.13323	3.4e-08	3.4	3.6099	3.9834	6.7886	6.921	6.6834
Up	LOC103641120	3.13083	2.12e-08	0.3308	0.5847	0.4156	3.5936	3.7367	3.3933
Up	GRMZM2G324903_P01	3.129	2.12e-09	2.0328	2.2786	2.5065	5.5131	5.5113	5.1805
Up	GRMZM2G126062_P01	3.12657	2.01e-08	2.9018	3.064	3.5618	6.3663	6.2966	6.2444
Up	GRMZM2G135277_P01	3.12607	3.58e-09	1.4349	1.3103	1.6558	4.5602	4.7662	4.4528
Up	LOC100286265	3.12497	2.36e-07	2.1776	2.2701	2.141	5.4732	5.3641	5.1263
Up	LOC107521953	3.1245	1.56e-07	2.2406	2.0286	2.2657	5.4554	5.3197	5.1333
Up	LOC103635596	3.1239	4.62e-09	0	0	0	3.2511	3.104	3.0166
Up	LOC100277332	3.12307	6.57e-09	1.179	1.2942	1.1695	4.4743	4.3394	4.1982
Up	LOC107305676	3.12017	1.15e-07	0.6461	0.7395	0.7376	3.9744	3.8954	3.6139
Up	LOC100281324	3.11903	4.39e-10	2.3695	2.3895	2.717	5.6013	5.7076	5.5242
Up	SFP2	3.11167	3.8e-08	1.0965	1.5782	1.9922	4.5875	4.7967	4.6177
Up	LOC100304006	3.10997	1.78e-06	0.804	1.0322	0.5022	3.7356	3.9695	3.9632
Up	GRMZM2G089783_P01	3.10653	3.86e-09	2.5393	2.5633	2.7391	5.6711	5.8525	5.6377
Up	LOC103653645	3.10623	8.53e-07	0.2952	0.2261	0.7601	3.8319	3.6184	3.1498
Up	GRMZM2G179792_P01	3.10603	3.47e-07	2.1237	2.0136	2.2344	5.0335	5.9055	4.7508
Up	GRMZM2G140754_P01	3.10263	1.17e-09	2.5698	2.8001	2.6442	6.1437	5.7748	5.4035
Up	GRMZM2G349749_P01	3.10253	1.9e-08	0.8298	0.4916	0.6639	3.8097	3.8469	3.6363
Up	LOC103645459	3.102	1.25e-08	0.466	0.1058	0.1447	3.7419	3.2836	2.997
Up	LOC100285645	3.0993	0.000668	1.3192	1.3328	1.6522	4.5645	4.3923	4.6453
Up	GRMZM2G069976_P01	3.0987	4.25e-07	2.0038	1.1956	2.4168	5.0692	5.0633	4.7798
Up	LOC732803	3.09667	5.24e-10	3.9344	4.1302	4.0801	7.4339	7.0851	6.9157
Up	LOC118471981	3.09297	1.47e-09	0.4393	0.5122	0.6451	3.8541	3.6253	3.3961
Up	LOC103651072	3.09253	1.2e-09	1.6897	1.6408	1.8502	4.8958	4.8478	4.7147
Up	GRMZM2G055698_P02	3.08973	7.9e-08	0.4423	0.9262	0.4625	3.8639	3.8405	3.3958
Up	LOC100127535	3.0889	6.6e-09	2.2612	2.3571	2.6066	5.5617	5.5172	5.4127
Up	LOC100275511	3.08847	1.04e-06	0.747	0.4507	0.7687	3.7979	3.8531	3.5808
Up	LOC109944627	3.0881	2.19e-11	0.2432	0.2457	0.3611	3.4901	3.4724	3.1518
Up	GRMZM2G401848_P01	3.0837	2.25e-09	1.3486	1.777	1.71	4.9179	4.7243	4.4445
Up	LOC103640866	3.07847	5.93e-08	0.0152	0.2068	0.1764	3.4277	3.2698	2.9363
Up	GRMZM2G348512_P05	3.0773	4.38e-08	2.1074	2.2044	2.6864	5.6799	5.3346	5.2156
Up	LOC103629542	3.07393	0.000283	2.046	2.1873	1.7021	5.3701	4.7615	5.0256
Up	LOC107282093	3.07373	8.36e-09	5.1194	5.3148	5.4947	8.3793	8.5036	8.2672
Up	LOC103654463	3.07237	1.49e-09	0.3238	0.312	0.3547	3.4849	3.4476	3.2751
Up	GRMZM2G018873_P01	3.06367	1.17e-07	0.5829	0.623	0.7895	3.9205	3.6953	3.5706
Up	LOC103631795	3.06173	5.49e-10	0	0.0783	0	3.3711	2.9988	2.8936
Up	LOC100286341	3.0612	3.73e-11	0.0351	0.0503	0.0505	3.3321	3.0243	2.9631
Up	LOC100272967	3.0587	3.37e-09	0.6023	0.5297	0.6703	4.0133	3.6791	3.286
Up	GRMZM2G362298_P03	3.05527	1.49e-09	2.1298	2.3788	2.1774	5.3394	5.337	5.1754
Up	LOC103654866	3.0541	4.09e-09	1.1534	1.0746	1.2658	4.4311	4.2583	3.9667
Up	LOC103651195	3.0541	5.27e-09	0.4572	0.8207	0.4903	3.7687	3.8321	3.3297
Up	LOC103635544	3.052	2e-07	0.8939	0.984	0.8091	3.8899	4.1343	3.8188
Up	GRMZM2G381453_P06	3.0501	2.43e-07	2.0582	1.5176	2.0923	5.2194	4.8485	4.7505
Up	GRMZM2G179768_P01	3.04193	3.47e-08	2.2331	2.1374	2.4653	5.3913	5.4083	5.162
Up	GRMZM2G353076_P01	3.04013	6.12e-09	0.8437	0.9146	1.1014	3.9946	4.0336	3.9519
Up	GRMZM2G136884_P01	3.0393	1.19e-09	0.4438	0.359	0.7002	3.5905	3.6023	3.4281
Up	GRMZM2G063931_P01	3.0389	4.19e-05	0.2138	0	2.3693	4.0947	3.8023	3.8028
Up	LOC100193751	3.0387	5.85e-09	2.005	1.9414	2.0545	5.2149	5.0275	4.8746
Up	LOC541837	3.03857	1.38e-06	5.0706	4.9077	5.2708	8.1867	8.1066	8.0715
Up	LOC103631489	3.03663	1.78e-06	0	0.0028	0	3.0391	3.1024	2.9712
Up	LOC100284919	3.03143	9.3e-09	1.8309	2.0302	1.9359	5.1402	4.9906	4.7605
Up	LOX3	3.0275	2e-06	2.1881	2.3389	2.4145	5.3433	5.2508	5.4299
Up	GRMZM2G090584_P01	3.02653	2.39e-09	2.3433	2.3513	2.7806	5.6305	5.5337	5.3906
Up	LOC100282503	3.02573	4.37e-09	2.3559	2.0971	2.4705	5.3601	5.4305	5.2101
Up	LOC542430	3.02333	1.29e-07	0.3592	0.4478	0.4349	3.6704	3.3619	3.2796
Up	LOC100191966	3.02327	1.74e-08	1.8921	1.8317	1.5915	4.863	4.907	4.6151
Up	GRMZM2G010702_P01	3.02323	1.48e-09	0.6219	0.9478	0.7502	3.9113	3.8238	3.6545
Up	LOC100384005	3.01843	2.56e-07	0.4847	0.2932	1.2326	3.7212	3.6422	3.7024
Up	OPR1	3.01823	7.27e-08	0.954	1.1174	1.451	4.4719	4.2056	3.8996
Up	LOC100282558	3.01563	1.43e-07	1.1467	1.2582	1.1813	4.3134	4.2463	4.0734
Up	LOC103639891	3.00767	1.87e-09	0.1027	0.1855	0.0886	3.4524	3.1848	2.7626
Up	LOC100278972	3.00633	1.51e-09	1.9514	2.1597	2.0914	5.2834	5.0887	4.8494
Up	LOC103649622	3.0056	1.36e-09	0.0512	0.0819	0.0814	3.2821	3.1638	2.7854
Up	LOC100284456	3.00547	4.85e-09	1.3231	1.5831	1.9993	4.7139	4.7341	4.4739
Up	LOC100216882	3.0026	1.06e-09	2.987	3.0702	3.3476	6.2524	6.2081	5.9521
Up	GRMZM6G397851_P01	3.00233	1.07e-08	1.1608	1.5288	1.3894	4.2995	4.7376	4.0489
Up	LOX7	2.9972	1.29e-09	0.1836	0.3347	0.2292	3.5646	3.2403	2.9342
Up	GRMZM2G476597_P01	2.99593	8.81e-08	0.4505	0.3932	0.3395	3.4993	3.4093	3.2624
Up	GRMZM2G090747_P01	2.995	1.12e-08	0.2473	0	0.2035	3.3543	3.1698	2.9117
Up	LOC103652719	2.99043	8.92e-08	0.6775	0.6448	0.7788	3.6612	3.6377	3.7735
Up	LOC100279549	2.99013	0.00176	5.8072	5.8179	5.9289	8.9493	8.9458	8.6293
Up	LOC103654079	2.98757	2.94e-10	1.9975	1.8017	1.736	4.9686	4.8858	4.6435
Up	LOC100276383	2.9847	1.29e-09	4.0401	3.9507	4.0486	7.213	7.0732	6.7073
Up	LOC103626494	2.98323	4.65e-09	1.7351	1.9703	1.9767	4.9816	4.979	4.6712
Up	GRMZM2G147014_P01	2.98257	2.85e-07	2.4835	2.6252	3.2791	5.984	5.72	5.6315
Up	LOC100501100	2.97733	3.13e-08	1.3594	1.3461	1.5392	4.5462	4.4229	4.2076
Up	LOC103635931	2.97713	1.82e-11	0.7181	0.6266	0.8065	3.7989	3.7841	3.4996
Up	LOC107403152	2.97227	1.65e-10	0.1439	0.1781	0.121	3.2039	3.1098	3.0461
Up	GRMZM2G022645_P01	2.97037	9.05e-09	3.3178	3.3372	3.7526	6.3597	6.5604	6.3986
Up	LOC103638373	2.96783	0.0197	0	0	0	2.9107	2.8713	3.1215
Up	GRMZM2G140817_P01	2.96597	4.22e-09	2.3923	2.5578	2.7916	5.5658	5.6359	5.4379
Up	LOC118476408	2.96217	7.06e-07	0.6991	0.8677	1.2223	3.9303	3.9161	3.8292
Up	LOC100281172	2.9577	5.85e-09	1.186	1.2739	1.4191	4.3963	4.3808	3.975
Up	LOC103638089	2.95047	4.39e-07	0.3914	0.4365	0.3227	3.5741	3.1573	3.2706
Up	LOC100193761	2.94983	3.79e-11	3.4877	3.5117	3.6685	6.6684	6.5625	6.2865
Up	GRMZM2G131055_P01	2.94703	1.54e-08	0.5685	0.8071	0.8984	3.8787	3.7201	3.5163
Up	GRMZM2G007160_P02	2.94373	1.05e-08	2.1182	1.7632	1.9862	5.0694	4.8351	4.7943
Up	GRMZM2G006977_P01	2.94343	1.15e-08	3.0306	3.0897	3.2379	6.2545	6.0601	5.8739
Up	LOC100281142	2.94273	9.52e-07	1.7029	1.935	2.1775	4.7804	5.0713	4.7919
Up	LOC103650970	2.9389	8.09e-09	0.522	0.6112	0.7428	3.7533	3.5912	3.3482
Up	AC206788.3_FGP015	2.9382	1.19e-09	4.4369	4.5559	4.8191	7.7089	7.6182	7.2994
Up	LOC542166	2.93783	1.9e-09	3.9858	3.8408	4.061	6.912	7.0541	6.735
Up	AC207628.4_FGP010	2.93757	3.64e-09	0.2179	0.1251	0.3128	3.2113	3.1524	3.1048
Up	LOC100286298	2.93327	6.78e-09	0.595	0.6812	0.443	3.563	3.4341	3.5219
Up	LOC100275309	2.93277	2.12e-09	0.0986	0.1075	0.2255	3.355	2.7859	3.089
Up	LOC103646229	2.9319	1.27e-06	0.7811	0.9754	0.4645	3.9322	4.1178	2.9667
Up	GRMZM2G051683_P01	2.92953	5.35e-08	1.1495	1.1013	1.3831	4.2143	4.2407	3.9675
Up	LOC103653804	2.92567	5.56e-07	1.1473	1.209	1.676	4.1301	4.5126	4.1666
Up	GRMZM2G026889_P01	2.92503	1.36e-07	3.423	3.2144	3.6409	6.4807	6.3753	6.1974
Up	LOC103637805	2.92307	2.52e-07	1.6736	1.4832	1.8744	4.9167	4.6004	4.2833
Up	LOC103632651	2.92113	2.26e-09	0.6213	0.4824	0.4669	3.6109	3.4253	3.2978
Up	LOC100275244	2.9193	1.56e-09	0	0	0	3.3732	2.6633	2.7214
Up	LOC103627656	2.91803	2.97e-07	1.5417	1.7382	2.0093	4.8332	4.7288	4.4813
Up	GRMZM2G447795_P01	2.9147	3.53e-09	0.208	0.098	0.04	3.225	2.9516	2.9135
Up	LOC100285633	2.9132	9.87e-10	0.1277	0.1512	0	3.1149	3.1671	2.7365
Up	LOC103650928	2.9112	9.98e-09	1.0719	1.1307	1.3631	4.2366	4.1061	3.9566
Up	LOC542026	2.9092	9e-10	3.585	3.8651	3.6772	6.7002	6.6516	6.5031
Up	GRMZM2G069325_P02	2.905	8.28e-07	0.6043	0.6586	1.024	3.6394	3.6	3.7625
Up	LOC103637627	2.90427	1.96e-05	1.5248	1.7853	2.0781	4.8643	4.7981	4.4386
Up	LOC100282651	2.90413	2.33e-08	1.161	1.2457	1.0106	4.0594	3.9346	4.1357
Up	LOC542246	2.89773	2.8e-08	0.2953	0.3391	0.5184	3.5605	3.2536	3.0319
Up	LOC103627123	2.8974	1.38e-10	0.0605	0.1433	0.1151	3.2384	3.0198	2.7529
Up	LOC103654530	2.89707	8.01e-06	0.3107	0.3894	1.2388	3.4615	3.5752	3.5934
Up	LOC103635822	2.8968	6.34e-07	0.2853	0.2849	0.2058	3.564	3.327	2.5754
Up	LOC103630140	2.8952	4.54e-08	0.077	0.0936	0.321	3.1449	3.1093	2.923
Up	GRMZM2G468657_P01	2.89413	2.6e-10	0.244	0.3527	0.2354	3.3328	3.2418	2.9399
Up	LOC103640476	2.88843	3.25e-09	2.5003	2.1797	2.4792	5.5279	5.2184	5.0782
Up	LOC103643615	2.88673	6.51e-07	2.4125	2.3808	3.1766	5.5639	5.6334	5.4328
Up	GRMZM2G070279_P01	2.8855	3.83e-05	1.8926	1.9618	2.787	5.1401	5.1625	4.9953
Up	LOC100280253	2.8846	4.26e-09	3.6974	3.5832	3.8941	6.7631	6.6602	6.4052
Up	GRMZM2G337768_P01	2.8833	0.000143	0.6097	0.8332	1.524	3.95	3.8869	3.7799
Up	GRMZM2G104511_P01	2.88037	1.4e-08	0.5743	0.5505	0.927	3.7679	3.5152	3.4098
Up	LOC542209	2.87987	7.22e-11	0.0638	0.0471	0.0802	3.1751	2.7219	2.9337
Up	GRMZM2G117865_P01	2.87977	5.17e-07	0.4115	0.4075	0.4794	3.331	3.4489	3.1578
Up	GRMZM2G326707_P01	2.8789	2.26e-07	4.7	4.6354	5.383	7.8145	7.8572	7.6834
Up	LOC606483	2.8786	1.76e-05	2.283	3.2228	3.8409	5.979	6.0841	5.9194
Up	GRMZM2G022402_P01	2.8778	8.16e-08	2.4375	2.4099	3.1977	5.6283	5.6239	5.4263
Up	GRMZM2G126865_P01	2.87747	2.69e-10	3.0763	3.2705	3.5224	6.2258	6.2849	5.9909
Up	LOC100274910	2.87463	9.02e-09	2.7878	2.4112	2.7926	5.7973	5.4166	5.4016
Up	LOC100275403	2.8745	1.89e-07	0.3203	0.3248	0	3.3506	3.0269	2.8911
Up	GRMZM2G082199_P01	2.87377	2.95e-08	3.8301	3.6432	3.8469	6.7658	6.7024	6.4733
Up	LOC100275342	2.87217	0.0163	0	0.0401	0	4.2906	0.1073	4.2587
Up	GRMZM2G073521_P01	2.8719	2.18e-05	1.1273	1.8216	1.8814	4.4502	4.4833	4.5125
Up	LOC103645927	2.87123	0.0446	1.3099	3.0919	5.4466	6.4142	6.1741	5.8738
Up	LOC103647483	2.86977	4.29e-10	1.634	1.7529	1.9296	4.6565	4.7348	4.5345
Up	GRMZM2G051689_P01	2.86887	8.72e-09	0.1729	0	0.0603	2.9874	2.9729	2.8795
Up	LOC100279826	2.86737	2.54e-09	1.8648	1.5372	1.813	4.7578	4.6165	4.4428
Up	LOC103626627	2.86463	9.22e-12	0	0	0	3.0258	2.779	2.7891
Up	LOC100274929	2.8645	7.46e-09	1.3176	1.1324	1.5708	4.3779	4.2981	3.9383
Up	GRMZM2G066441_P01	2.86377	8.01e-09	0.3112	0.5389	0.5751	3.3761	3.3923	3.2481
Up	LOC100382013	2.86257	9.71e-09	3.2524	3.5095	3.6196	6.342	6.3903	6.2369
Up	LOC109939245	2.85973	2.29e-09	1.7685	2.0082	2.0164	4.9464	4.7865	4.6394
Up	LOC100280894	2.8576	1.98e-08	3.3542	3.4797	3.5914	6.4666	6.3823	6.1492
Up	GRMZM2G030099_P01	2.85647	2.9e-09	0.4164	0.5491	0.1955	3.5702	3.0946	3.0656
Up	LOC100279155	2.8534	3.25e-08	1.6527	1.4744	1.9345	4.6934	4.6172	4.3112
Up	GRMZM2G375249_P01	2.85323	1.78e-11	0.1218	0.0456	0.0882	2.9724	3.0407	2.8022
Up	LOC103626750	2.85163	5.49e-08	1.0803	0.9696	1.1676	4.0156	3.9246	3.8322
Up	LOC100285462	2.85103	4.94e-07	1.0295	1.0077	1.4187	3.9849	4.354	3.6701
Up	GRMZM2G076896_P01	2.8448	8.12e-09	0.4926	0.5042	0.4157	3.7696	3.0975	3.0798
Up	LOC118475664	2.84423	9.72e-05	2.4461	2.4226	3.1	5.5411	5.6986	5.2617
Up	LOC100277398	2.84413	2.13e-08	0.7708	0.8501	0.687	3.5411	3.7161	3.5831
Up	LOC100191362	2.84157	9.04e-09	1.8439	1.9862	2.3571	5.0537	4.905	4.7532
Up	GRMZM2G098569_P01	2.84097	3.31e-08	4.2591	4.4194	4.4384	7.4105	7.2136	7.0157
Up	LOC103641458	2.84003	9.58e-05	2.4426	2.4173	3.0739	5.5304	5.6758	5.2477
Up	LOC103627498	2.83767	5.84e-08	1.8857	2.0118	1.9775	4.9348	4.8425	4.6107
Up	LOC103633203	2.83617	5.17e-08	0.3173	0.297	0.6356	3.103	3.2984	3.357
Up	GRMZM2G106558_P02	2.83193	5.05e-06	1.9741	1.8863	2.5427	4.782	5.1377	4.9792
Up	GRMZM2G145460_P01	2.83127	1.73e-09	3.0542	3.1914	3.2192	6.0077	6.0807	5.8702
Up	LOC103649874	2.8309	1.24e-08	2.1752	1.9174	2.1345	4.9634	4.9389	4.8175
Up	GRMZM2G173195_P01	2.8295	9.83e-10	0.5822	0.7257	0.6646	3.6405	3.4917	3.3288
Up	LOC103638817	2.8288	5.28e-07	2.285	2.2442	2.7764	5.3347	5.2729	5.1844
Up	LOC100281016	2.8272	7.67e-09	0.551	0.559	0.7591	3.7703	3.2795	3.3009
Up	LOC100286125	2.82607	8.56e-06	4.06	4.2759	4.8126	7.2693	7.2198	7.1376
Up	LOC103626654	2.82093	4.19e-08	0.3012	0.2779	0.2431	2.9509	3.4399	2.8942
Up	LOC100284409	2.81943	1.51e-09	2.8082	2.9789	3.1436	5.9619	5.7878	5.6393
Up	LOC103648219	2.8187	0.00281	0.2618	0.5207	0.632	3.1522	3.4451	3.2733
Up	LOC100283151	2.81757	8.2e-08	2.8291	2.7443	2.5464	5.9145	5.4734	5.1846
Up	GRMZM2G417954_P01	2.81197	5.68e-11	0.0144	0.021	0.0205	3.0698	2.6689	2.7531
Up	GRMZM2G139815_P01	2.81147	1.09e-07	2.5631	2.0331	2.3699	5.2331	5.1752	4.9922
Up	GRMZM2G026151_P01	2.8111	4.15e-08	2.2346	2.1779	2.4383	5.1048	5.2136	4.9657
Up	LOC103645514	2.80647	1.98e-08	0.0226	0	0	3.2562	2.6905	2.4953
Up	LOC100286027	2.80487	2.95e-07	3.3039	2.2977	3.2029	5.9233	5.7647	5.5311
Up	GRMZM2G083855_P01	2.8036	2.34e-07	0.4101	0.6591	0.3306	3.8377	3.021	2.9519
Up	LOC100381832	2.80297	1.72e-06	1.2271	1.3813	1.6837	4.1067	4.4119	4.1824
Up	LOC103639971	2.8028	2.5e-06	1.8399	0.4906	1.5633	4.1088	4.2253	3.9681
Up	LOC103636555	2.80157	2.93e-08	1.44	1.7066	1.8459	4.4461	4.4404	4.5107
Up	GRMZM2G410991_P01	2.79613	1.06e-06	3.9405	3.8437	3.6395	5.8797	7.073	6.8594
Up	LOC103636333	2.79287	1.18e-07	0.8884	0.6727	1.3339	3.8368	3.7921	3.6447
Up	LOC103641047	2.79283	1.85e-09	0.0595	0	0	2.9948	2.5495	2.8937
Up	LOC100281943	2.79023	6.23e-08	0.6147	0.4666	0.345	3.5131	3.1396	3.1443
Up	LOC103652879	2.78977	6.28e-08	1.4937	1.4937	2.0647	4.5033	4.4816	4.4365
Up	GRMZM2G100372_P01	2.78957	2.84e-06	1.9498	2.0536	2.3543	4.8339	5.0774	4.8151
Up	LOC100273092	2.78873	8.02e-07	0.673	0.5382	0.5256	3.5033	3.4491	3.1506
Up	LOC103633426	2.78847	9.28e-13	0	0	0	2.9364	2.7851	2.6439
Up	LOC103636208	2.78773	4.28e-09	0.3637	0.4381	0.3778	3.456	3.2705	2.8163
Up	GRMZM2G034534_P01	2.78593	1.95e-07	0.471	0.5794	0.7552	3.4899	3.3045	3.369
Up	LOC100283053	2.78133	6.3e-11	0.2516	0.107	0.14	3.176	2.8892	2.7774
Up	GRMZM2G138770_P01	2.78117	7.06e-07	5.0261	5.0287	5.3871	8.0759	7.9849	7.7246
Up	LOC100285326	2.77963	2.47e-06	1.292	1.4376	2.0053	4.6532	4.2477	4.1729
Up	LOC100284288	2.7779	3.26e-09	3.0774	2.9046	2.8746	5.8698	5.7768	5.5437
Up	LOC100283462	2.77687	1.87e-05	2.7422	2.68	3.7359	5.7221	5.9361	5.8305
Up	LOC100283599	2.77403	1.03e-08	3.2421	3.4995	3.3461	6.3646	6.0624	5.9828
Up	GRMZM2G055699_P01	2.77393	2.01e-09	2.2843	2.634	2.5471	5.2794	5.3109	5.1969
Up	LOC100125646	2.76837	9.24e-09	4.7202	4.7605	5.3857	7.6086	7.9007	7.6622
Up	LOC103649679	2.76727	3.26e-09	0.4429	0.9087	0.9508	3.5757	3.6458	3.3827
Up	OPR4	2.76617	4.99e-10	0.4941	0.4224	0.2572	3.1095	3.1825	3.1802
Up	LOC103630075	2.7643	3.12e-08	0.0308	0.0449	0.0879	2.6461	3.0632	2.7472
Up	LOC100285593	2.76283	1.18e-08	1.4179	1.3317	1.7232	4.2215	4.2677	4.2721
Up	LOC115032952	2.75977	4.23e-09	3.262	3.3269	3.5316	6.1925	6.1793	6.028
Up	GRMZM2G077316_P01	2.7545	2.42e-08	2.3202	2.4381	2.6946	5.258	5.4027	5.0557
Up	GRMZM2G056329_P01	2.75353	1.08e-07	5.0622	4.8274	5.244	7.6701	7.9423	7.7818
Up	LOC103648830	2.74733	1.74e-10	0.4613	0.435	0.6337	3.3541	3.3358	3.0821
Up	GRMZM2G025895_P01	2.74587	7.43e-08	1.3692	1.1396	1.509	4.3314	4.0081	3.9159
Up	GRMZM2G138370_P01	2.741	1.65e-07	2.2926	2.5619	2.5341	5.3356	5.2591	5.0169
Up	LOC100281071	2.7408	4.14e-06	3.0112	3.3834	3.389	6.2256	5.9112	5.8692
Up	LOC103652952	2.7393	5.87e-08	0.7487	0.7742	0.9485	3.5193	3.7729	3.3971
Up	GRMZM2G021378_P01	2.73797	2.09e-07	3.03	3.3951	3.5791	6.2081	6.1293	5.8807
Up	GRMZM2G145870_P01	2.73743	1.01e-09	3.846	3.8999	3.9811	6.6768	6.6945	6.568
Up	GRMZM2G174708_P01	2.73027	1.2e-07	1.2498	0.8573	0.6567	3.8035	3.6904	3.4607
Up	LOC542074	2.7296	6.19e-07	2.0057	1.8496	2.7693	5.0679	4.9915	4.754
Up	GRMZM2G174192_P01	2.72933	3.84e-09	0.0631	0.0266	0.0394	3.2338	2.5344	2.5489
Up	LOC100276307	2.7292	2.55e-07	1.4102	1.3754	1.8612	4.3754	4.3338	4.1252
Up	LOC100279242	2.7287	8.12e-07	4.2972	4.3957	4.9996	7.176	7.4706	7.232
Up	LOC100273921	2.72793	5.9e-08	2.4387	2.6255	2.8947	5.5377	5.3882	5.2168
Up	LOC100274367	2.72767	3.12e-08	5.9184	5.915	6.0884	8.7253	8.8107	8.5688
Up	GRMZM2G093951_P01	2.7233	1.27e-10	0.6426	0.7803	0.8479	3.6229	3.4202	3.3976
Up	LOC103649872	2.7212	2.6e-10	0.0439	0.0321	0	2.8049	2.887	2.5477
Up	LOC100382682	2.71897	1.56e-07	1.102	1.1135	1.4545	4.0496	4.0147	3.7626
Up	GRMZM2G001991_P01	2.71647	1.07e-06	1.7992	1.4424	1.0799	4.3617	4.153	3.9562
Up	GRMZM2G115612_P01	2.71433	2.05e-06	1.1415	1.0694	1.2042	3.97	3.9185	3.6696
Up	LOC100273398	2.70783	0.00095	3.3156	3.4073	3.6306	6.4424	6.141	5.8936
Up	LOC100282888	2.70757	4.66e-09	0.3414	0.3508	0.3406	3.1478	3.1728	2.8349
Up	GRMZM2G132478_P01	2.70507	4.68e-08	1.9037	1.8399	2.6887	4.848	4.9383	4.7612
Up	LOC100502288	2.7033	3.76e-08	2.9379	3.0501	3.4973	5.9982	5.9106	5.6864
Up	LOC100194142	2.7015	1.29e-06	2.544	2.2964	3.602	5.4478	5.6559	5.4432
Up	LOC103634611	2.70093	4.86e-09	0.0221	0.0837	0	3.0977	2.4881	2.6228
Up	LOC103649885	2.69867	6.75e-08	1.9264	1.7996	1.8206	4.5699	4.3556	4.7171
Up	LOC100276661	2.6985	3.72e-06	2.8193	3.0015	3.0436	5.7031	5.6813	5.5755
Up	LOC541873	2.69687	2.25e-07	1.3176	1.2578	1.2177	4.0568	3.8508	3.9761
Up	LOC542299	2.6968	5.2e-07	2.9677	2.9096	3.1007	5.6353	5.658	5.7751
Up	GRMZM5G828581_P02	2.6961	4.9e-13	0	0	0	2.6229	2.6318	2.8336
Up	LOC100275328	2.69423	3.36e-05	3.8754	3.9579	3.7709	5.4817	7.0253	7.1799
Up	LOC103637786	2.69397	1.73e-06	0.7905	0.8021	1.087	3.779	3.542	3.4405
Up	GRMZM2G147245_P01	2.69213	6.09e-07	1.5243	1.3097	2.2647	4.507	4.4853	4.1828
Up	GRMZM2G150876_P02	2.6843	9.58e-08	0.2181	0.5336	0.9509	3.3872	3.2548	3.1135
Up	GRMZM2G454056_P01	2.68283	5.06e-11	0.9273	1.0606	0.8765	3.8105	3.4122	3.6902
Up	LOC103635138	2.68273	9.22e-12	0.0482	0.0326	0.0864	2.8546	2.7998	2.561
Up	LOC103649745	2.6817	8.77e-10	0.0774	0.2266	0.061	2.8763	2.8378	2.696
Up	GRMZM2G043857_P01	2.68073	6.96e-08	1.6922	1.476	1.6472	4.3928	4.3404	4.1244
Up	LOC100281047	2.68027	5.12e-07	0.7413	0.8109	1.0995	3.4611	3.5808	3.6506
Up	GRMZM2G467893_P01	2.68013	0.000226	3.0865	2.724	3.6919	5.925	5.9558	5.662
Up	LOC103638587	2.67903	1.17e-08	1.2861	1.3303	1.6933	4.1496	4.2009	3.9963
Up	LOC103638370	2.6767	0.00165	0	0	0	2.7787	2.7215	2.5299
Up	GRMZM2G092813_P01	2.67267	5.42e-09	2.3605	2.2906	2.524	5.3293	5.1055	4.7583
Up	LOC103646045	2.66383	1.32e-09	0.2244	0.2173	0.3918	3.2816	2.909	2.6344
Up	LOC100285108	2.66307	6.03e-07	5.8109	5.8096	5.6601	8.4538	8.5032	8.3128
Up	GRMZM2G036351_P01	2.6595	4.39e-08	0.8391	0.7895	0.8879	3.86	3.4811	3.1539
Up	GRMZM2G147882_P03	2.65947	2.35e-05	1.5944	1.2541	0.9613	4.1159	4.1117	3.5606
Up	GRMZM2G475293_P03	2.6592	1.9e-09	2.1045	2.164	2.1704	4.8484	4.9298	4.6383
Up	LOC100272804	2.65903	9.64e-07	2.0572	1.9291	2.2005	4.8634	4.7386	4.5619
Up	GRMZM2G139874_P01	2.657	1.12e-09	5.5367	5.7054	5.8921	8.3859	8.4988	8.2205
Up	LOC103627704	2.6563	1.24e-07	0.4133	0.3906	0.6621	3.2994	3.231	2.9045
Up	LOC100273683	2.65513	8.94e-08	3.7942	4.0525	4.2533	6.6077	6.8033	6.6544
Up	GRMZM2G149216_P01	2.6538	2.5e-09	2.6904	3.0244	2.8282	5.5892	5.5165	5.3987
Up	LOC103650164	2.65317	5.66e-06	1.5322	1.6314	1.5189	4.5628	4.2297	3.8495
Up	LOC732751	2.65287	4.04e-05	0.0197	0.0421	0.0319	3.1935	2.5878	2.271
Up	GRMZM2G110369_P01	2.6517	0.00225	0.1001	0.3001	0.0492	2.723	3.2956	2.3859
Up	LOC100216710	2.64777	1.09e-10	5.5992	5.5169	5.3219	8.1856	8.1213	8.0744
Up	LOC103649483	2.64567	9.23e-09	0	0	0	2.9159	2.7005	2.3206
Up	GRMZM2G027958_P01	2.64443	1.75e-07	3.3074	3.2463	3.6783	6.0335	6.1975	5.9343
Up	LOC103644664	2.6428	3.61e-07	1.809	1.8219	2.2751	4.6441	4.7351	4.4552
Up	LOC100283045	2.64057	2.51e-08	3.3051	3.3665	3.6103	6.323	6.002	5.8786
Up	GRMZM2G176548_P01	2.63827	7.48e-06	2.6993	2.9484	3.2559	5.6942	5.6157	5.5085
Up	GRMZM2G056388_P01	2.63723	3.1e-07	1.3947	1.5901	2.0168	4.2504	4.3918	4.2711
Up	LOC103648003	2.6336	1e-07	0.9146	0.8883	0.9845	3.7735	3.6352	3.2795
Up	GRMZM5G855337_P01	2.63357	5.04e-10	2.7828	2.8449	2.8557	5.6836	5.3661	5.3344
Up	LOC100384492	2.63227	0.0213	2.6705	2.6061	2.6308	5.2597	5.3266	5.2179
Up	LOC100280609	2.6322	2.34e-07	0.0203	0.2169	0.0978	2.8569	2.8832	2.4915
Up	GRMZM2G116514_P01	2.63167	1.04e-09	3.1497	3.3028	3.3806	6.0537	5.9604	5.714
Up	LOC103652928	2.6313	1.35e-06	0.9242	1.08	1.6913	4.0474	4.036	3.506
Up	GRMZM2G064969_P01	2.63013	1.91e-05	0.3518	0.5292	1.0223	3.298	3.4449	3.0508
Up	LOC103635734	2.62947	1.87e-09	2.2283	2.124	2.5638	4.8285	5.1082	4.8678
Up	GRMZM2G163251_P01	2.6293	1.58e-06	0.7687	0.2016	1.2094	3.3911	3.4316	3.2449
Up	GRMZM2G311500_P01	2.6278	4.28e-08	0.8387	0.7625	1.223	3.6826	3.5138	3.5112
Up	LOC100283623	2.6268	8.48e-09	2.4727	2.6915	2.742	5.1641	5.4164	5.2061
Up	LOC100303875	2.6244	2.18e-09	4.1266	4.0101	3.969	6.7937	6.6278	6.5574
Up	LOC103648227	2.62253	6.53e-06	4.0141	3.8306	4.3244	6.5251	6.8419	6.6697
Up	LOC100191927	2.6216	6.65e-09	1.3422	1.0373	1.3406	4.0307	3.9524	3.6018
Up	LOC103626167	2.62073	1.98e-05	0.2675	1.6064	2.2364	3.9101	4.0289	4.0335
Up	GRMZM5G841893_P01	2.61503	6.87e-07	0.5926	0.747	0.7459	3.6615	3.3408	2.9283
Up	LOC100282498	2.6146	6.62e-08	1.8428	1.6295	1.7094	4.4784	4.3232	4.2239
Up	GRMZM2G100158_P01	2.61453	1.65e-08	3.0778	3.0032	3.3672	5.7386	5.8168	5.7364
Up	GRMZM2G085974_P01	2.61397	6.03e-05	3.9696	3.8961	4.0459	6.9292	6.496	6.3283
Up	LOC103641958	2.6116	6.89e-09	0.7956	0.5388	0.7802	3.3095	3.4917	3.1482
Up	GRMZM5G872373_P02	2.60693	6.6e-09	0.839	0.8299	0.8132	3.4682	3.6178	3.2169
Up	LOC100284155	2.60503	6.42e-06	1.4183	1.6364	1.6485	4.6004	3.9365	3.9814
Up	GRMZM2G145407_P01	2.60337	7.44e-09	0.2263	0.1064	0.1622	3.119	2.8041	2.3819
Up	LOC113839550	2.602	7.64e-08	2.4136	2.7648	2.8919	5.2529	5.3753	5.2481
Up	GRMZM2G432480_P02	2.60133	3.4e-08	2.5993	2.552	3.0711	5.1075	5.4073	5.5116
Up	LOC100280896	2.59997	2.42e-09	1.4143	1.3646	1.2573	4.119	4.019	3.6981
Up	LOC541794	2.5979	9.87e-10	3.2768	3.6201	3.4911	6.0586	6.1444	5.9787
Up	LOC541884	2.5972	6.45e-07	1.7728	1.8617	1.8232	4.539	4.3585	4.3518
Up	LOC100194095	2.59567	4.45e-10	1.4834	1.6382	1.75	4.3373	4.2581	4.0632
Up	LOC732839	2.5955	8.79e-08	0.0748	0.1992	0.1713	2.7791	3.0315	2.4212
Up	GRMZM2G143258_P01	2.5947	1.49e-07	0.4555	0.737	0.4279	3.0445	3.1805	3.1795
Up	GRMZM2G394410_P01	2.593	3.73e-09	3.3473	3.431	3.7672	6.2306	6.1453	5.9486
Up	LOC100275437	2.5929	1.78e-06	1.9438	1.9715	1.9852	4.7179	4.6434	4.3179
Up	GRMZM2G407396_P01	2.59277	0.0201	0	0	0	3.3906	1.5865	2.8012
Up	LOC606486	2.59203	1.31e-08	0.6305	0.7056	0.6644	3.3073	3.3565	3.1128
Up	LOC103635795	2.59107	9.38e-09	0	0	0	2.6867	2.6923	2.3942
Up	GRMZM2G171400_P01	2.59033	5.2e-09	3.7573	3.8332	3.7907	6.5197	6.4771	6.1554
Up	LOC100280696	2.58773	3.22e-09	4.2148	4.3727	4.4609	7.1164	6.9481	6.7471
Up	LOC103651211	2.58637	6.66e-07	1.215	1.2253	1.6304	3.9428	4.0797	3.8073
Up	GRMZM2G343317_P01	2.58403	8.48e-09	1.3411	1.0653	1.4288	4.0895	3.6844	3.8134
Up	GRMZM2G152739_P01	2.57783	0.000158	0	1.9979	0	3.1137	2.808	3.8097
Up	LOC103642973	2.57753	5.37e-08	0.5123	0.7494	0.7438	3.3345	3.3562	3.0474
Up	GRMZM2G181227_P01	2.5732	5.26e-05	2.8887	2.7219	3.6983	5.5964	5.7383	5.6938
Up	LOC103650822	2.5648	4.92e-08	2.6811	2.7798	3.2429	5.5104	5.5808	5.307
Up	LOC100282340	2.56133	8.01e-09	0.0393	0.0569	0.1376	2.68	2.6826	2.5552
Up	LOC100193220	2.56073	0.0125	1.5299	1.9468	1.9891	5.4413	5.3979	2.3088
Up	GRMZM2G311898_P01	2.55383	2.13e-06	1.8094	2.0649	2.0843	4.8216	4.5505	4.248
Up	LOC100382070	2.55207	1.75e-09	4.9079	4.883	4.9301	7.6159	7.459	7.3023
Up	GRMZM2G015804_P02	2.55067	1.13e-06	0.8002	0.6266	0.607	3.6184	2.9475	3.1199
Up	LOC103633022	2.54987	1.41e-09	0.2879	0.2996	0.3683	3.1793	2.7636	2.6625
Up	LOC100280987	2.54907	1.89e-05	1.9239	1.9341	2.2378	4.714	4.6359	4.3931
Up	LOC103642058	2.5488	1.2e-09	0.0355	0.0176	0	2.8097	2.3796	2.5102
Up	LOC542184	2.5468	8.6e-10	1.7232	1.6996	1.5577	4.3525	4.218	4.0504
Up	GRMZM5G851862_P01	2.5462	2.99e-08	2.2569	2.169	2.4529	4.8131	4.9035	4.8008
Up	LOC103653668	2.54287	9.15e-06	0	0	0.7488	2.8073	2.434	3.1361
Up	LOC103630690	2.5428	2.86e-09	1.0608	1.1422	1.3183	3.7695	3.7457	3.6345
Up	GRMZM2G335685_P01	2.538	3.64e-09	0.0849	0.1222	0.1209	2.7614	2.8042	2.3764
Up	LOC103654348	2.538	1.45e-07	1.9257	1.9033	2.0532	4.5474	4.6148	4.334
Up	LOC100282847	2.53723	9.96e-09	5.3337	5.4566	5.5227	8.0482	8.071	7.8055
Up	LOC103654758	2.53513	5.64e-08	1.8117	1.7727	2.17	4.4598	4.5487	4.3513
Up	LOC103629679	2.53433	2.9e-07	0.7269	0.7652	0.7995	3.5865	3.098	3.2101
Up	LOC100282065	2.53403	2.17e-07	1.661	1.509	1.8275	4.2026	4.2678	4.1292
Up	LOC100384454	2.53247	1.83e-09	0.846	0.7378	0.8	3.4791	3.2443	3.2578
Up	GRMZM2G007791_P01	2.53203	1.35e-07	1.6044	1.7609	2.124	4.4652	4.438	4.1822
Up	LOC103634578	2.53073	4.29e-08	0.9299	0.7952	1.1006	3.5709	3.5016	3.3454
Up	LOC100285188	2.52967	3.34e-09	0.2172	0.1542	0.3694	2.6843	2.6372	3.0083
Up	LOC100283843	2.52727	2.42e-09	3.9915	4.2807	4.231	6.6807	6.7885	6.6158
Up	LOC103647314	2.52713	6.42e-07	4.0339	3.9941	3.7375	6.4992	6.4998	6.3479
Up	GRMZM2G084587_P01	2.52277	3.8e-08	5.6047	5.6098	6.0155	8.3115	8.318	8.1688
Up	GRMZM2G128219_P01	2.5223	3.87e-06	2.1876	2.2306	2.2955	4.6652	4.8416	4.7738
Up	LOC541919	2.51883	1.53e-07	1.8299	1.9388	2.1051	4.4902	4.6459	4.2942
Up	GRMZM2G133055_P01	2.51713	2.4e-08	3.1029	3.1677	3.3162	5.7335	5.7839	5.6208
Up	GRMZM2G126975_P01	2.51573	1.86e-06	3.0455	2.9881	3.4169	5.7513	5.7401	5.5063
Up	LOC100277871	2.51563	3.31e-10	0.245	0.4396	0.6467	2.9261	2.9286	3.0235
Up	LOC100501657	2.5148	1.16e-07	2.2805	1.7708	1.7088	4.1215	4.6226	4.5604
Up	GRMZM2G007795_P01	2.51367	7.45e-06	1.9267	1.6898	2.1098	4.5583	4.4463	4.2627
Up	LOC103627840	2.5129	7.84e-07	1.2205	1.0268	1.6177	3.8235	3.9039	3.6763
Up	GRMZM2G177878_P02	2.51253	2.76e-08	1.4671	1.759	2.0729	4.4588	4.2478	4.13
Up	LOC100278463	2.5119	1.09e-06	0.2875	0.1303	0.1459	3.1063	2.4041	2.589
Up	LOC100193144	2.51167	2.93e-06	2.0038	1.53	1.9154	4.6001	4.4397	3.9444
Up	LOC542418	2.51003	6.97e-05	0.4456	1.0275	0.6989	3.0736	3.3521	3.2764
Up	LOC103654272	2.50913	3.74e-07	0.874	0.5283	0.8485	3.0994	3.3458	3.333
Up	LOC103636112	2.508	8.14e-09	0.0422	0.0411	0.1935	2.2539	2.9122	2.6347
Up	LOC100286063	2.50337	4.41e-06	0.4448	0.2152	0.288	2.7313	2.9461	2.7807
Up	LOC100281767	2.50287	2.81e-07	2.9514	2.9991	3.0934	5.5817	5.4997	5.4711
Up	LOC100284971	2.50203	3.83e-08	3.1564	3.1581	3.6443	5.802	5.9401	5.7228
Up	LOC100275370	2.49993	3.75e-09	0.6758	0.8628	0.8541	3.3385	3.3843	3.1697
Up	GRMZM5G834303_P01	2.4972	2.82e-08	2.9706	2.9851	3.1518	5.5631	5.6017	5.4343
Up	LOC100274249	2.49703	8.74e-07	1.5413	1.7913	1.7968	4.4166	4.1287	4.0752
Up	LOC100274263	2.497	2.2e-09	4.7492	4.8324	4.9726	7.6551	7.3267	7.0634
Up	GRMZM2G134054_P01	2.49683	1.37e-06	0.821	0.7593	1.6123	3.4072	3.7186	3.5573
Up	GRMZM2G144407_P01	2.49403	0.000161	0.0191	0.1412	0.3006	2.6958	2.6775	2.5697
Up	LOC118474709	2.49287	1.31e-09	2.3864	2.7451	2.6955	5.1276	5.1846	4.9934
Up	LOC103632939	2.49233	3.69e-08	1.0339	1.0945	1.6219	3.8387	3.7186	3.67
Up	GRMZM2G315726_P01	2.4914	9.99e-09	3.5712	3.7389	3.748	6.264	6.2199	6.0484
Up	LOC100282281	2.49097	4.38e-06	5.1729	5.2968	5.6974	7.8841	8.0264	7.7295
Up	GRMZM5G812228_P03	2.48933	6.97e-07	3.3519	3.4922	3.7602	6.1335	6.1019	5.8369
Up	LOC103641937	2.48727	3.78e-05	0.3491	0.5351	0.599	2.9627	3.0768	2.9055
Up	GRMZM2G000812_P01	2.48637	9.69e-09	0.4069	0.1811	0.3983	2.6569	2.7814	3.0071
Up	LOC103631700	2.4861	1.18e-08	0.13	0.163	0.2724	2.759	2.766	2.4987
Up	LOC103639606	2.48117	1.54e-05	3.0157	2.6948	2.8906	5.3283	5.7992	4.9171
Up	LOC100383982	2.48073	3.24e-09	0.5204	0.5628	0.465	3.1395	2.9505	2.9004
Up	GRMZM2G151903_P02	2.47037	1.99e-07	3.3356	3.5454	3.8526	6.0859	6.1805	5.8783
Up	LOC103625990	2.4698	1.85e-07	0.5464	0.3965	0.6335	3.3283	2.5518	3.1057
Up	LOC732809	2.46957	1.13e-07	5.1913	5.1351	4.9834	7.6342	7.6676	7.4167
Up	GRMZM2G130389_P01	2.4689	8.99e-07	2.2406	2.1441	2.7583	5.0059	4.8498	4.694
Up	LOC100193340	2.46707	2.55e-08	1.3	1.0451	0.8368	3.5692	3.69	3.3239
Up	GRMZM2G429617_P01	2.46637	3.48e-09	0.0637	0.0726	0	2.6224	2.6874	2.2256
Up	LOC103643337	2.4662	3.79e-07	1.1702	0.7986	1.7031	3.7164	3.7888	3.5653
Up	LOC103637874	2.46587	1.16e-09	0.1399	0.1722	0.1009	2.7681	2.6023	2.4402
Up	GRMZM2G063672_P01	2.46403	2.11e-08	1.2157	1.2997	1.4288	3.7897	3.9102	3.6364
Up	LOC103641574	2.46383	0.000841	0.7162	0.9996	1.9483	3.6823	3.9371	3.4362
Up	LOC100277347	2.46367	1.02e-09	2.5872	2.7787	2.78	5.4417	5.0626	5.0326
Up	LOC541842	2.4617	1.92e-05	2.7522	2.9433	3.3393	5.4907	5.7335	5.1957
Up	LOC732825	2.46167	0.000476	1.8779	1.9238	1.7373	4.2648	4.3802	4.279
Up	LOC100284273	2.46153	4.09e-10	0.8081	1.0086	1.078	3.3443	3.5362	3.3988
Up	LOC103627244	2.4599	7.11e-09	2.0335	1.8059	1.7966	4.4082	4.1904	4.4171
Up	GRMZM2G417945_P01	2.45893	7.87e-07	0.9725	0.549	0.8192	3.5191	3.2657	2.9327
Up	GRMZM2G047372_P01	2.45763	8.21e-09	1.9026	2.1111	1.6656	4.445	4.429	4.1782
Up	LOC103637376	2.45757	0.00132	0.3265	0.2958	0.3486	2.8101	2.8623	2.6712
Up	LOC103650238	2.45467	0.0387	0	0	0	3.6407	0	3.7233
Up	LOC103638616	2.4545	3.86e-09	0.1703	0.1396	0.2368	2.7984	2.7181	2.3937
Up	LOC542587	2.4542	6.48e-09	0.5403	0.476	0.7543	2.9874	3.2896	2.8562
Up	GRMZM5G829946_P04	2.4503	3.28e-05	1.1265	1.4535	2.7392	4.21	4.3588	4.1013
Up	GRMZM2G008539_P01	2.44707	5.21e-09	0.3411	0.6296	0.5967	2.9848	3.0452	2.8786
Up	LOC542107	2.4469	2.6e-09	3.4385	3.5396	3.4015	5.9586	5.9551	5.8066
Up	LOC100037760	2.44683	4.91e-06	3.4046	4.0354	3.7866	6.3177	6.263	5.9864
Up	LOC103636198	2.44393	3.52e-08	0.3263	0.3679	0.4545	2.9018	2.8703	2.7084
Up	LOC100193298	2.4402	2.89e-08	2.4406	2.4258	2.763	5.0998	4.9917	4.8585
Up	LOC103635843	2.44003	2.77e-09	1.148	1.1415	1.5691	3.8527	3.7014	3.6246
Up	LOC103639506	2.4395	7.67e-13	0	0	0	2.517	2.4547	2.3468
Up	LOC103641492	2.43837	0.000179	0.5957	0.0798	1.6349	3.1939	3.4051	3.0265
Up	GRMZM2G087827_P01	2.4337	1.8e-08	0.1661	0.2233	0.1815	2.9279	2.7187	2.2254
Up	LOC542553	2.43113	1.5e-06	5.1611	5.1601	5.6689	7.9919	7.8198	7.4718
Up	LOC103648039	2.43007	1.02e-06	0.3167	0.3387	0.2168	2.8243	2.6158	2.7223
Up	LOC109943749	2.42953	5.84e-07	0.4327	0.2879	0.939	3.6109	2.7506	2.5867
Up	LOC103636118	2.4293	2.01e-09	0.4202	0.3283	0.3444	2.8864	2.8986	2.5958
Up	LOC732808	2.4293	4.78e-07	5.7898	5.8247	5.7038	8.322	8.2524	8.0318
Up	LOC103639107	2.42447	1.31e-06	1.3638	1.1496	1.5926	3.8682	3.8781	3.6331
Up	LOC100192351	2.42347	0.00287	0.909	1.0942	0.8653	4.0616	3.4286	2.6487
Up	LOC100283474	2.42127	3.75e-09	0.6008	0.5295	0.5618	2.9105	3.1604	2.885
Up	LOC100285460	2.41837	2.12e-06	0.2539	0.1876	0.2768	2.8564	2.6194	2.4976
Up	LOC542136	2.41663	4.37e-09	5.0341	5.2303	5.1953	7.7152	7.5696	7.4248
Up	LOC103632881	2.41487	1.75e-08	0.4497	0.4089	0.8703	3.0503	3.0394	2.8838
Up	LOC542698	2.41463	1.98e-08	3.4157	4.1071	4.1149	6.4227	6.3533	6.1056
Up	LOC100278556	2.40853	4.5e-08	4.2645	4.3372	4.8147	6.815	7.0455	6.7815
Up	GRMZM2G315401_P01	2.40647	9.98e-09	2.505	2.8012	2.814	5.1604	5.2016	4.9776
Up	LOC100274244	2.40493	7.9e-07	4.931	4.8815	5.1271	7.3819	7.5426	7.2299
Up	GRMZM2G458095_P02	2.4036	2.54e-09	0.7577	0.7587	0.8796	3.3207	3.3178	2.9683
Up	LOC100382338	2.40127	2.37e-10	0.7841	0.7392	0.6586	3.0424	3.1649	3.1784
Up	LOC103634550	2.401	2.48e-08	0.0744	0.0444	0.106	2.6853	2.5221	2.2204
Up	LOC100284363	2.40027	2.89e-07	2.445	2.2563	2.8387	4.9384	5.0457	4.7567
Up	LOC103650740	2.39993	6.85e-09	0.2757	0.163	0.2256	2.8931	2.4974	2.4736
Up	GRMZM2G044027_P01	2.39753	2.05e-09	5.2266	5.381	5.4073	7.7339	7.8643	7.6093
Up	LOC103641520	2.3975	3.15e-07	2.1287	1.8913	2.4532	4.5418	4.6319	4.492
Up	LOC542162	2.3973	1.38e-09	1.0246	0.9627	1.28	3.5787	3.5397	3.3408
Up	GRMZM2G064473_P01	2.3967	0.0101	3.3685	2.9769	4.2139	6.0744	5.8614	5.8136
Up	LOC103626130	2.39593	3.9e-09	1.2986	1.1097	1.4874	3.7855	3.6988	3.5992
Up	GRMZM2G054807_P01	2.39423	8.65e-09	1.3249	1.142	1.4353	3.9756	3.6545	3.4548
Up	LOC103627746	2.39283	2.42e-08	0.0383	0.0183	0.0385	2.8332	2.3574	2.083
Up	LOC100283680	2.39217	3.4e-08	2.5962	2.5072	2.5811	5.1567	4.888	4.8163
Up	LOC100283009	2.39097	1.45e-08	0.5555	0.5227	0.9533	2.9832	3.1022	3.119
Up	GRMZM2G025833_P01	2.3906	3.54e-11	0.0284	0.1754	0.061	2.6548	2.3519	2.4299
Up	GRMZM2G055216_P01	2.39027	3.41e-08	4.0573	3.9277	4.052	6.6191	6.4526	6.1361
Up	LOC103641198	2.3902	2.26e-07	0.0304	0	0	2.9919	1.8033	2.4058
Up	LOC103634641	2.39003	3.43e-05	0.1773	0.2425	0.4559	2.6282	2.8209	2.5967
Up	LOC100273466	2.3892	2.4e-08	3.2612	3.3165	3.6528	5.9121	5.9417	5.5443
Up	GRMZM2G097524_P01	2.38877	6.73e-10	0.056	0.0548	0	2.7089	2.3348	2.2334
Up	LOC103629867	2.38737	1.28e-07	0.464	0.3757	0.6841	3.021	2.8914	2.7735
Up	GRMZM2G106344_P01	2.3867	1.19e-05	0.9075	1.6111	1.8281	3.9128	3.7482	3.8458
Up	LOC100277272	2.38537	6.81e-08	5.2204	5.3691	5.5337	7.9042	7.8217	7.5534
Up	LOC109943041	2.38383	6.83e-08	0.225	0.2433	0.1358	2.7166	2.6168	2.4222
Up	LOC100283572	2.37907	1.4e-05	0	0	0	2.2128	2.4757	2.4487
Up	LOC100191870	2.3778	8.57e-06	2.138	2.2087	2.6567	4.7491	4.7397	4.648
Up	GRMZM2G342856_P01	2.37713	2.92e-06	1.7119	1.843	1.4975	4.1968	3.9939	3.9931
Up	LOC100125659	2.3759	5.25e-10	3.4749	3.6148	3.8519	6.0153	6.1026	5.9514
Up	GRMZM2G438871_P01	2.37573	5.35e-08	2.958	2.5804	2.835	5.2243	5.2293	5.047
Up	LOC111347722	2.37553	1.89e-08	4.3539	4.5348	4.3502	7.0394	6.668	6.6581
Up	LOC103633674	2.3755	4.15e-09	0.0362	0	0	2.6846	2.3494	2.1287
Up	LOC103653528	2.37417	5.25e-06	0.749	0.4953	0.204	2.9347	3.0415	2.5946
Up	LOC541999	2.37333	9.8e-09	4.9133	5.2182	5.1254	7.4322	7.5778	7.3669
Up	LOC103633692	2.3732	6.28e-12	0	0	0	2.5055	2.2659	2.3482
Up	LOC100281712	2.3728	5.45e-09	1.7796	1.5526	1.7265	4.003	4.1824	3.9917
Up	LOC109944053	2.37243	3.04e-05	0.7012	0	0.6269	3.3535	3.0026	2.0893
Up	GRMZM2G053111_P01	2.3699	2.24e-09	0.9906	0.6438	0.8453	3.2853	3.2161	3.088
Up	LOC109944638	2.36727	3.1e-08	0.5072	0.3112	0.8416	2.9497	3.0659	2.7462
Up	GRMZM2G045976_P01	2.36607	3.02e-08	3.3074	3.2925	3.5002	5.8962	5.7583	5.5438
Up	GRMZM2G118265_P01	2.36593	7.1e-06	1.701	1.3596	1.8294	4.4809	4.096	3.4109
Up	LOC100272325	2.3657	4.28e-08	3.7942	3.5334	3.7639	6.2049	6.0499	5.9338
Up	GRMZM2G144028_P01	2.36487	1.68e-05	3.5943	3.5508	4.2356	6.1512	6.2573	6.0668
Up	LOC100192571	2.36167	2.78e-12	0.3464	0.3666	0.4263	2.6647	2.884	2.6756
Up	LOC103647667	2.361	5.01e-07	1.9817	1.95	2.1087	4.2695	4.4761	4.3778
Up	LOC103636278	2.35967	2.18e-07	1.4716	1.648	1.9362	4.0785	4.1932	3.8631
Up	GRMZM2G119714_P01	2.35947	6.07e-08	2.4583	2.4194	2.5138	4.8763	4.8736	4.72
Up	LOC103634603	2.35857	2.79e-08	2.6154	2.5249	2.5898	5.129	4.9054	4.7714
Up	LOC103638044	2.35737	1.27e-06	1.6922	1.5119	1.7872	3.7582	3.7923	4.5129
Up	GRMZM5G803308_P01	2.35677	3.04e-07	1.1193	0.9935	1.2349	3.4892	3.648	3.2808
Up	LOC100275652	2.35543	4.32e-06	0.8302	0.2511	0.9892	3.1116	3.1659	2.8593
Up	GRMZM2G180328_P01	2.35483	7.1e-09	3.0934	3.002	2.9238	5.7322	5.2083	5.1432
Up	LOC103633263	2.35187	0.0013	3.1567	2.4756	3.7889	5.3914	5.7227	5.3627
Up	LOC103652784	2.3504	4.92e-08	0.2898	0.2652	0.5076	2.7155	2.7526	2.6457
Up	GRMZM2G035248_P01	2.34853	3.47e-08	1.4289	1.0826	0.96	3.7445	3.408	3.3646
Up	GRMZM2G047456_P04	2.34847	1.88e-08	0.7454	1.041	1.0951	3.2632	3.4089	3.2548
Up	GRMZM2G359986_P01	2.3483	2.77e-07	1.6339	1.3917	1.7558	3.9211	3.9895	3.9157
Up	LOC100283457	2.3477	3.37e-09	4.2183	4.3884	4.4281	6.8231	6.7272	6.5276
Up	LOC100274470	2.3474	6.42e-10	0.8738	0.9075	0.8323	3.1743	3.3041	3.1774
Up	LOC103631225	2.3469	1.88e-07	0.4419	0.3484	0.6758	3.0304	2.6908	2.7856
Up	GRMZM2G343157_P01	2.34637	9.28e-09	0.0907	0.1673	0.1153	2.8514	2.4001	2.1609
Up	GRMZM2G045596_P01	2.34627	4.4e-08	0.1365	0.0428	0.0197	2.6414	2.3918	2.2046
Up	GRMZM2G028568_P01	2.34537	1.6e-08	2.222	2.0203	1.8908	4.4106	4.4448	4.3138
Up	LOC100286153	2.34207	6.39e-09	3.1234	3.2921	3.2776	5.5091	5.6346	5.5756
Up	LOC103647728	2.34003	1.37e-05	0.1473	0.2274	0.3835	2.4773	2.6796	2.6214
Up	GRMZM2G133613_P01	2.33933	1.98e-08	1.5075	1.5466	1.9087	4.175	3.9417	3.8641
Up	LOC109942760	2.33913	2.08e-07	1.0209	1.0848	1.0347	3.4477	3.5074	3.2027
Up	GRMZM2G045809_P01	2.3377	2.74e-08	0.1853	0.0618	0.263	2.4092	2.5799	2.5341
Up	GRMZM2G177050_P01	2.3368	7.23e-09	2.5862	2.4289	2.5305	5.0467	4.8554	4.6539
Up	LOC100304315	2.33347	2.83e-09	4.6374	4.8105	4.8845	7.2686	7.1646	6.8996
Up	GRMZM2G096100_P01	2.33323	3.06e-06	4.0754	4.1185	4.3571	6.5378	6.6184	6.3945
Up	GRMZM2G163008_P01	2.33043	2.95e-07	0	0	0	2.8746	2.414	1.7027
Up	GRMZM2G005996_P01	2.32973	2.29e-09	0.729	1.0077	1.0023	3.4225	3.3083	2.9974
Up	GRMZM2G079376_P01	2.32883	1.09e-08	1.1789	1.3942	1.5261	3.6842	3.8205	3.581
Up	LOC103633262	2.3266	9.11e-06	0.951	0.7995	1.1232	3.4002	3.2463	3.207
Up	LOC103626569	2.32623	1.02e-06	0	0	0	2.0349	2.4419	2.5019
Up	LOC103631817	2.3247	4.2e-08	0.1441	0.2063	0.2111	2.7483	2.5559	2.2314
Up	GRMZM2G075828_P03	2.3235	4.75e-11	0.3676	0.3549	0.2658	2.811	2.6366	2.5112
Up	GRMZM2G333448_P01	2.3228	6.81e-08	5.0112	4.9231	5.3424	7.5339	7.3521	7.3591
Up	GRMZM2G011523_P05	2.3206	6.22e-08	0	0.1672	0.1488	2.6114	2.3359	2.3305
Up	LOC103651033	2.3205	5.87e-08	0.0804	0.1155	0.0238	2.6684	2.3978	2.115
Up	LOC103655990	2.32033	5.77e-09	0.4516	0.6025	0.3676	2.9277	2.9058	2.5492
Up	GRMZM2G379005_P02	2.31863	9.38e-09	2.8682	2.9114	3.1312	5.3557	5.4339	5.0771
Up	LOC542569	2.3176	1.35e-06	3.3511	3.4714	3.5071	5.9741	5.7142	5.5941
Up	LOC100286200	2.31733	8.37e-08	1.6889	1.5931	1.7962	3.8589	4.2598	3.9115
Up	LOC541845	2.31573	3.15e-07	5.3263	5.4713	5.6902	7.9392	7.8266	7.6692
Up	LOC103629174	2.31517	6.7e-08	0.5137	0.4237	0.683	3.0421	2.8214	2.7024
Up	GRMZM2G160417_P01	2.3136	4.18e-10	2.9779	2.9013	3.021	5.2391	5.4155	5.1864
Up	LOC103646335	2.3098	1.32e-06	0.9601	1.0185	1.3524	3.1981	3.499	3.5633
Up	GRMZM2G166639_P01	2.30863	5.2e-09	6.8484	6.8929	6.7042	9.2826	9.0934	8.9954
Up	LOC103650921	2.3084	6.46e-09	2.4162	2.3691	2.7423	4.637	4.9706	4.8452
Up	LOC100272814	2.3067	0.000128	1.2354	1.313	1.7744	3.7259	3.8915	3.6255
Up	LOC103640304	2.30553	0.000706	0	0.035	0.1367	2.5371	2.3722	2.179
Up	GRMZM2G079583_P02	2.3047	0.00601	4.2122	2.5845	2.9353	5.5391	5.5522	5.5548
Up	LOC103643605	2.30427	8.5e-08	3.8406	3.641	4.141	6.3037	6.2223	6.0094
Up	GRMZM2G032766_P01	2.3008	2.23e-07	4.0525	3.9224	4.4172	6.5015	6.4886	6.3044
Up	LOC103651557	2.29673	3.63e-07	1.8019	1.8823	1.998	4.1128	4.266	4.1936
Up	GRMZM2G133012_P01	2.29577	3.34e-08	1.1382	1.1996	1.5072	3.6271	3.598	3.5072
Up	LOC103626649	2.29567	0.000586	0	0.1081	0.0559	1.9856	2.767	2.2984
Up	LOC100273433	2.29547	3.9e-08	4.9662	5.0918	5.2379	7.4371	7.5082	7.237
Up	LOC103654359	2.29447	2.6e-08	0.6469	0.5782	0.7924	3.1127	2.9471	2.8411
Up	LOC103626199	2.29273	1.65e-07	2.5358	2.567	3.0603	4.9336	5.1875	4.9202
Up	LOC103629071	2.2925	0.00711	0.6589	0	0	2.3791	2.6068	2.5505
Up	LOC606445	2.29223	0.00206	1.3006	0.4612	0.2992	3.0417	2.6949	3.2011
Up	GRMZM2G439311_P02	2.28917	1.32e-08	0.8938	0.9196	0.8582	3.2931	3.2102	3.0358
Up	LOC100384013	2.289	5.33e-05	0.4615	0.6604	0.4438	1.6819	3.378	3.3728
Up	LOC103632784	2.2862	5.6e-08	0.3682	0.3014	0.5998	2.9088	2.7406	2.4786
Up	GRMZM2G027825_P01	2.28583	2.1e-08	1.087	1.013	1.3517	3.2147	3.6662	3.4283
Up	LOC100279301	2.2845	3.76e-07	1.127	1.1901	1.1754	3.5364	3.4754	3.3342
Up	LOC109939467	2.2841	2e-07	1.0038	0.7243	1.1264	3.5902	3.1616	2.955
Up	LOC118476642	2.28123	8.62e-10	0	0	0	2.4663	2.2858	2.0916
Up	GRMZM2G061723_P01	2.2803	2.5e-09	3.7734	3.8693	3.8025	6.3067	6.1341	5.8453
Up	LOC103637438	2.2771	4.33e-09	0.6522	0.6083	0.9236	3.0593	3.0448	2.9113
Up	LOC542072	2.27703	5.77e-06	2.6176	3.1516	3.2073	5.157	5.2704	5.3802
Up	LOC103649579	2.27657	2.13e-05	0.1555	0.2504	0.2167	2.3214	2.6043	2.5266
Up	GRMZM2G309327_P01	2.27507	2.23e-08	2.0763	1.9736	2.0938	4.5026	4.3193	4.147
Up	AC214448.3_FGP007	2.27437	5.87e-08	4.6458	4.7458	5.0741	7.0974	7.2129	6.9785
Up	GRMZM2G071249_P03	2.27383	1.28e-09	0.4346	0.4517	0.4409	2.5376	2.8475	2.7636
Up	LOC100502523	2.27313	1.14e-07	2.1401	2.0685	1.8964	4.4642	4.4371	4.0231
Up	LOC100382367	2.2718	1.13e-06	5.0577	5.0734	5.5693	7.5115	7.5729	7.4314
Up	LOC103635052	2.27173	1.84e-08	0	0	0	2.7642	2.1154	1.9356
Up	LOC101027095	2.27113	3.22e-09	4.6491	4.7571	4.7096	7.0363	7.1056	6.7873
Up	LOC100279118	2.27047	0.00492	2.5358	0.6619	0	3.4198	3.4177	3.1716
Up	LOC100192694	2.26967	4.11e-05	0.005	0.5385	0	2.5178	2.421	2.4137
Up	GRMZM2G076313_P01	2.26897	4.13e-10	0.0863	0.1631	0.1011	2.4663	2.5387	2.1524
Up	LOC100191275	2.2681	2.63e-06	2.0146	2.1058	2.4063	4.3761	4.353	4.6019
Up	GRMZM2G147701_P03	2.26517	2.85e-07	0.9176	1.0699	1.3018	3.5554	3.435	3.0944
Up	GRMZM2G166459_P01	2.26413	1.41e-06	3.0435	3.102	3.8096	5.5249	5.7003	5.5223
Up	LOC103632960	2.26397	5.38e-10	0.052	0.0384	0.0754	2.535	2.2633	2.1594
Up	LOC103645840	2.26287	1.65e-09	4.0277	4.2528	4.0338	6.4423	6.4365	6.2241
Up	LOC100285707	2.2623	4.77e-10	1.8454	1.5805	1.7198	4.1194	4.0298	3.7834
Up	LOC112694686	2.26137	8.12e-09	0.5582	0.6858	0.4137	2.6411	2.8312	2.9695
Up	GRMZM2G403719_P01	2.25983	9.6e-06	0.0337	0	0	2.1531	2.8018	1.8583
Up	LOC100276998	2.25817	7.33e-09	2.7358	2.9167	2.8202	5.0442	5.0723	5.1307
Up	LOC103654507	2.2575	2.82e-08	0.0717	0.1236	0.1235	2.326	2.5798	2.1855
Up	GRMZM2G154090_P01	2.25547	1.14e-06	0.8925	0.8423	1.2515	3.2064	3.4436	3.1027
Up	LOC103627281	2.2539	0.000389	0.3124	1.2206	1.7765	3.5553	3.3694	3.1465
Up	LOC100217011	2.25377	0.000264	1.7782	1.8973	1.5003	3.7666	4.1462	4.0243
Up	LOC100272353	2.2509	4.41e-07	4.3928	4.628	4.6107	6.8294	6.9404	6.6144
Up	LOC103647945	2.25063	1.59e-09	3.2652	3.2825	3.3032	5.5955	5.6379	5.3694
Up	LOC103629310	2.2485	2.26e-08	3.0513	3.2167	3.4575	5.594	5.5522	5.3248
Up	LOC100193828	2.24827	7.41e-08	3.5462	3.5378	3.5854	6.0233	5.7738	5.6171
Up	LOC100191287	2.2468	5.29e-10	4.5403	4.6059	4.6774	6.9604	6.9106	6.693
Up	LOC100285885	2.24643	1.2e-08	2.0083	1.7042	1.9548	4.2693	4.195	3.9423
Up	LOC103653956	2.24583	3.26e-09	0.0819	0.1774	0.1963	2.6347	2.4038	2.1546
Up	LOC103644199	2.24157	2.68e-08	0.3017	0.2149	0.3483	2.7178	2.4635	2.4083
Up	GRMZM2G066024_P01	2.24113	2.37e-10	5.8579	5.8935	5.9135	8.1628	8.2219	8.0036
Up	LOC100283806	2.2401	4.49e-05	3.9539	3.8654	4.8223	6.3564	6.6253	6.3802
Up	LOC103642911	2.23937	3.1e-08	1.1406	1.1414	1.4139	3.5937	3.5064	3.3139
Up	LOC103636132	2.23833	6.85e-06	3.3383	3.2974	3.1455	5.4515	5.5934	5.4513
Up	LOC100282856	2.23437	1.45e-08	2.3268	2.2129	2.4868	4.5777	4.7285	4.4234
Up	LOC100194010	2.2342	2.5e-08	3.9849	4.2987	4.1204	6.5395	6.3586	6.2085
Up	LOC542225	2.23403	8.48e-09	2.6508	2.8187	2.8507	5.217	5.0083	4.797
Up	LOC103626686	2.23353	8.88e-08	0	0.6363	0.021	2.5209	2.4504	2.3866
Up	LOC100284192	2.2335	5.83e-06	1.0425	1.0834	1.2252	3.5476	3.3893	3.1147
Up	LOC542333	2.23317	1.05e-07	3.8474	3.9887	3.6791	5.9345	6.0786	6.2016
Up	LOC100037793	2.2323	1.51e-09	2.3142	2.247	2.4597	4.7857	4.3731	4.559
Up	LOC100216819	2.22947	6.07e-08	2.8891	2.5098	2.7752	5.2133	4.9961	4.6531
Up	LOC100279386	2.22913	1.83e-10	2.7923	2.8777	2.8369	4.996	5.1385	5.0598
Up	GRMZM2G336448_P02	2.2291	9.28e-06	3.0705	3.6385	4.1586	5.9177	5.9631	5.6741
Up	LOC541958	2.2286	1.15e-08	2.6257	2.4305	2.8022	4.8892	4.801	4.854
Up	GRMZM2G098892_P01	2.22817	3.22e-09	0.21	0.2803	0.3912	2.5417	2.6476	2.3767
Up	GRMZM2G017013_P01	2.22793	1.33e-05	2.511	2.7208	2.9517	4.7745	5.265	4.8278
Up	LOC100382910	2.227	1.11e-08	2.347	2.5752	2.6567	4.6608	4.6725	4.9266
Up	LOC541689	2.22667	7.92e-06	0.0748	0.2234	0.1135	2.5131	2.3808	2.1978
Up	GRMZM2G028104_P01	2.22583	0.0031	3.1185	2.9079	4.2115	5.6144	5.7939	5.5071
Up	GRMZM2G078804_P01	2.22393	2.6e-09	0.0243	0.0353	0	2.6131	2.148	1.9703
Up	LOC103630463	2.22193	0.000175	0.7556	0	0.6961	2.7521	2.8485	2.5169
Up	LOC103639541	2.21947	1.43e-07	3.1031	3.3546	3.4597	5.6896	5.5296	5.3566
Up	GRMZM2G388608_P01	2.21943	1.03e-08	0.4896	0.7046	0.5887	3.0747	2.749	2.6175
Up	LOC103652739	2.21717	1.38e-05	0.2225	0	1.0422	2.7213	2.9723	2.2226
Up	LOC107546776	2.21717	3.56e-07	3.9632	4.2449	4.3528	6.508	6.527	6.1774
Up	LOC103632938	2.21667	1.3e-09	0.1881	0	0	2.3542	2.4372	2.0467
Up	LOC100273476	2.21663	1.27e-09	3.7369	3.7063	4.0543	6.0889	6.1532	5.9053
Up	LOC103635102	2.21663	7.75e-08	1.8651	1.9356	2.3387	4.3814	4.4686	3.9393
Up	LOC100276136	2.21637	1.77e-05	0.1492	0.1267	0.1529	2.391	2.4394	2.2475
Up	GRMZM2G432796_P01	2.214	8.15e-08	2.6317	2.5578	2.9765	4.9685	5.0414	4.7981
Up	LOX9	2.21227	4.32e-09	2.3388	2.397	2.7042	4.7812	4.7709	4.5247
Up	GRMZM2G017244_P01	2.2122	1.4e-08	0.9298	0.9369	0.7227	3.2023	3.1121	2.9116
Up	GRMZM2G010321_P01	2.21033	7.97e-08	0.7162	0.6623	0.6595	2.795	3.0588	2.8152
Up	LOC103636274	2.2102	1.49e-05	0.3644	0.4478	0.3676	2.3134	2.9069	2.5901
Up	LOC111590894	2.2096	1.07e-08	0.8867	0.9143	0.8719	3.3738	3.1261	2.8018
Up	GRMZM2G044670_P01	2.20847	1.97e-08	0.8029	0.851	0.2829	2.726	3.0382	2.798
Up	SFP5	2.20833	6.72e-08	1.0561	1.3514	1.3496	3.3317	3.6797	3.3707
Up	LOC103641468	2.20797	4.06e-05	0	0	0	2.3322	1.9015	2.3902
Up	LOC103626973	2.20603	3.64e-07	0.472	0.502	0.8712	2.8282	3.0346	2.6005
Up	GRMZM2G151992_P01	2.20453	2.24e-06	1.8539	1.8528	1.7845	4.1569	4.0327	3.9152
Up	LOC100279841	2.20383	1.26e-09	0.5959	0.7638	0.6941	3.1044	2.8813	2.6796
Up	LOC100281893	2.2032	3.59e-06	0.7632	0.7579	0.6953	3.2336	2.8849	2.7075
Up	LOC103647487	2.1978	1.54e-07	3.0528	2.835	3.1643	5.217	5.3073	5.1212
Up	GRMZM2G318033_P01	2.1968	1.43e-07	1.2216	1.23	1.5054	3.5909	3.4572	3.4993
Up	LOC103625850	2.1958	2.01e-09	1.8801	1.66	1.8738	4.0493	4.0373	3.9147
Up	GRMZM2G345081_P01	2.1956	4.42e-07	0.6133	1.0295	0.9497	3.0326	3.0904	3.0563
Up	GRMZM2G422671_P01	2.1945	4.14e-06	0.6724	0.6889	0.814	2.9469	3.0498	2.7621
Up	LOC109942297	2.1944	7.14e-08	0.2075	0.1638	0.2345	2.2988	2.5966	2.2936
Up	LOC103638451	2.19193	3.99e-08	1.4847	1.8468	1.5744	3.8694	3.9066	3.7057
Up	GRMZM2G132913_P01	2.19123	1.88e-08	2.1051	1.8101	2.2769	4.2662	4.2631	4.2365
Up	GRMZM2G070312_P02	2.18827	5.24e-08	0.7479	0.9431	0.7595	3.1623	2.8052	3.0478
Up	GRMZM2G125266_P01	2.18753	2.67e-08	4.2052	3.864	4.1433	6.2466	6.4134	6.1151
Up	LOC100284832	2.18663	1.31e-07	1.5321	1.4262	1.885	3.8547	3.8582	3.6903
Up	LOC103636183	2.18597	4.51e-07	1.0062	1.3343	1.4534	3.6864	3.3434	3.322
Up	LOC103647886	2.1858	1.68e-10	0.0526	0.1738	0.1414	2.5105	2.2542	2.1605
Up	LOC100275502	2.18477	2.98e-07	0.5693	0.6021	0.9885	3.095	2.7578	2.8614
Up	LOC100216827	2.18467	9.27e-08	5.8304	5.8996	6.3423	8.1975	8.3346	8.0942
Up	LOC100278628	2.1846	3.08e-06	2.6671	2.5081	3.1138	5.0432	4.9442	4.8554
Up	LOC100285377	2.18447	2.06e-07	0.5923	0.8014	0.4491	2.9235	3.0066	2.4661
Up	LOC100283580	2.18427	4.09e-10	2.37	2.4675	2.6037	4.7634	4.7023	4.5283
Up	LOC118475108	2.18223	5.23e-07	0.9333	0.9255	0.9562	3.2297	3.155	2.977
Up	GRMZM5G879882_P03	2.18187	3.72e-05	1.3082	1.5795	1.3228	3.7059	3.6048	3.4454
Up	GRMZM2G043095_P01	2.18117	2.36e-08	2.5546	2.6283	2.9555	4.9611	4.9792	4.7416
Up	LOC109941983	2.181	3.4e-06	3.243	3.3741	3.3889	5.6455	5.5116	5.3919
Up	GRMZM2G132875_P02	2.18047	2.06e-05	1.5469	1.6633	1.4292	3.7859	3.7648	3.6301
Up	LOC100382896	2.1781	0.00222	2.0351	2.2084	1.9531	4.6244	4.1547	3.9518
Up	GRMZM2G034197_P01	2.17707	6.86e-11	0.1064	0.1387	0.1668	2.5306	2.2726	2.1399
Up	LOC542276	2.17603	1.26e-09	6.5045	6.6365	6.5656	8.8624	8.745	8.6273
Up	LOC103647538	2.1748	1.66e-08	2.9404	2.9008	2.9965	5.2366	5.0968	5.0287
Up	LOC541969	2.17457	3.42e-09	2.0706	1.9746	1.7843	4.0437	4.3059	4.0036
Up	LOC103653664	2.17347	3.07e-05	1.5268	1.2478	2.1802	3.8523	3.9128	3.7101
Up	LOC100281069	2.17017	2.52e-08	3.2603	3.6099	3.1461	5.6588	5.5595	5.3085
Up	LOC541714	2.16963	9.81e-07	3.6823	3.8873	4.1671	5.8842	6.3452	6.0162
Up	LOC542599	2.16867	1.17e-08	3.9564	3.8976	4.2138	6.2181	6.2527	6.103
Up	LOC100285481	2.1641	1.01e-09	5.4365	5.5074	5.4007	7.7408	7.6239	7.4722
Up	LOC114574114	2.16373	4.56e-06	2.4517	2.5894	3.3445	5.051	5.1717	4.6541
Up	GRMZM2G123544_P01	2.1622	3.1e-05	1.0691	1.0742	1.5545	3.5307	3.3876	3.2661
Up	LOC100277414	2.16013	0.00496	2.8547	0	2.7375	4.0858	4.0302	3.9566
Up	GRMZM2G054969_P03	2.1593	3.32e-06	1.3353	1.3916	1.4571	3.7058	3.5556	3.4005
Up	LOC111589957	2.1591	5.88e-08	2.1693	2.5267	2.6614	4.7389	4.7789	4.3169
Up	LOC103627479	2.1577	4.43e-08	1.6575	1.4641	1.1377	3.8757	3.4455	3.4112
Up	GRMZM2G155911_P01	2.1567	7.57e-07	3.5658	3.6223	3.9045	5.8217	5.8977	5.8433
Up	LOC100282335	2.15583	4e-06	3.9725	3.9879	4.0614	6.4398	6.129	5.9205
Up	GRMZM2G026470_P01	2.15483	2.6e-07	5.0439	4.9251	5.277	7.3422	7.2825	7.0858
Up	LOC103646341	2.15477	0.00136	2.3894	2.2195	2.9901	4.7204	4.7427	4.6002
Up	LOC103643309	2.1542	0.0375	0.8124	3.5546	1.0483	3.9895	4.0665	3.8219
Up	LOC100277429	2.15293	8.43e-08	2.3325	2.2752	2.3749	4.5052	4.5594	4.3768
Up	LOC100281295	2.15273	2.65e-07	0.8947	0.9235	0.8902	3.2319	2.9923	2.9424
Up	LOC100281015	2.1526	1.41e-07	5.2575	5.2731	5.4786	7.6226	7.5301	7.3143
Up	GRMZM2G175874_P03	2.14797	5.16e-06	3.0742	3.5564	3.7595	5.6593	5.6771	5.4976
Up	GRMZM2G123119_P01	2.14733	2e-08	0.1671	0.1771	0.1761	2.497	2.268	2.1973
Up	LOC100284274	2.14697	4.43e-07	3.646	3.8016	3.6845	5.7225	6.0128	5.8377
Up	LOC542631	2.14667	1.53e-06	2.5588	2.3833	2.8118	4.8645	4.734	4.5954
Up	GRMZM6G056015_P01	2.14617	1.98e-06	1.4819	1.3174	1.3413	3.3297	3.7011	3.5483
Up	GRMZM2G102923_P01	2.1447	1.09e-08	1.2186	1.1227	1.1319	3.5407	3.3001	3.0665
Up	LOC100280106	2.13903	3.53e-09	0.5926	0.6455	0.6822	2.9896	2.5002	2.8476
Up	LOC541836	2.139	3.2e-08	4.4356	4.2632	4.5592	6.6285	6.5938	6.4527
Up	LOC542261	2.13767	8.45e-11	6.1171	6.0088	6.1028	8.2161	8.287	8.1386
Up	GRMZM2G100650_P01	2.13637	2.5e-06	2.2404	2.1262	2.4839	4.6034	4.4497	4.2065
Up	LOC103638604	2.13473	0.000105	2.7951	2.4513	3.1496	5.0841	4.9766	4.7395
Up	LOC103649798	2.13393	0.00212	3.8956	4.1568	4.0684	5.9359	6.183	6.4037
Up	LOC100281331	2.133	9.6e-08	0.6775	1.0375	1.3195	3.2527	3.1485	3.0323
Up	LOC732842	2.1317	2.95e-06	1.441	1.3682	1.368	3.8672	3.5499	3.1552
Up	GRMZM2G015753_P01	2.12817	4.38e-07	1.7974	1.6079	2.0774	3.9042	4.0452	3.9178
Up	LOC107228387	2.12737	3.65e-05	1.2675	2.0314	1.9598	4.3193	4.3198	3.0017
Up	LOC103649438	2.12623	7.02e-10	0.1008	0	0.1876	2.3369	2.3307	1.9995
Up	LOC103625710	2.1245	9.84e-09	2.2059	2.2116	2.4434	4.3945	4.4483	4.3916
Up	GRMZM2G169966_P01	2.12437	1.49e-05	0.1407	0.2677	0.3572	2.615	2.4201	2.1036
Up	LOC732754	2.12247	5.52e-08	2.7096	2.6681	2.6212	4.8921	4.827	4.6472
Up	GRMZM2G540403_P02	2.1222	1.39e-09	3.4106	3.5347	3.6446	5.7312	5.677	5.5483
Up	PHT13	2.12117	3.02e-06	0.8851	0.8893	1.4375	3.2813	3.2305	3.0636
Up	LOC103626193	2.12083	5.37e-06	1.2302	1.0076	0.7886	3.117	3.2122	3.0597
Up	GRMZM2G070199_P01	2.11997	1.17e-09	5.089	5.0183	5.1393	7.3879	7.1785	7.0401
Up	LOC100217203	2.11973	0.0323	0	3.2476	3.5319	4.4827	4.4084	4.2476
Up	LOC100278717	2.11803	3.36e-08	0.1656	0.3136	0.2539	2.1324	2.2335	2.7213
Up	LOC100193379	2.118	0.0411	0.3821	0	0	3.4714	0	3.2647
Up	GRMZM2G014240_P01	2.1175	4.08e-05	3.2962	3.5089	3.4403	5.4691	5.6418	5.487
Up	LOC100281284	2.11733	5.29e-06	4.2656	4.8525	4.6862	6.8125	6.9063	6.4375
Up	GRMZM2G075461_P01	2.1167	7.25e-10	0.0591	0.1033	0.0918	2.3635	2.3351	1.9057
Up	LOC103644325	2.11633	1.57e-06	1.3968	1.3524	1.4224	3.4738	3.6457	3.4011
Up	LOC100280851	2.11557	5.2e-06	2.0904	2.16	1.8548	3.8838	4.2833	4.2848
Up	LOC103637539	2.11377	5.03e-07	0.9502	1.1705	0.9859	3.3241	3.1149	3.0089
Up	LOC103625861	2.1134	9.18e-06	1.7759	1.7021	1.8293	3.9726	3.9114	3.7635
Up	LOC103639799	2.11003	0.00482	0	2.7067	2.8411	3.9031	4.107	3.8678
Up	LOC103653161	2.10963	6.42e-07	2.505	2.5253	2.8898	4.7834	4.846	4.6196
Up	LOC100283113	2.1093	1.61e-08	0.0773	0.0883	0.2211	2.4677	2.2875	1.9594
Up	LOC100279246	2.1092	1.05e-07	2.5367	2.8834	2.9415	4.9112	4.9983	4.7797
Up	LOC103646394	2.1083	2.52e-09	0.0753	0.0282	0.1589	2.4943	1.988	2.105
Up	GRMZM2G153683_P02	2.10537	2.77e-07	2.7173	2.2902	2.9661	4.9809	4.7717	4.5371
Up	LOC103633579	2.10477	2.26e-07	1.245	1.2873	1.5042	3.4733	3.5122	3.3653
Up	LOC542651	2.10477	4.2e-06	1.4068	1.3848	1.6951	3.5903	3.6977	3.513
Up	GRMZM2G440866_P01	2.10337	2.6e-07	0.7196	0.5608	0.5337	3.0526	2.7599	2.3117
Up	LOC100285998	2.10277	1.72e-09	2.0004	2.0681	1.966	4.2363	4.0883	4.0182
Up	LOC103636168	2.10133	5.09e-07	0.1572	0.2428	0.1418	2.3895	2.5245	1.9318
Up	GRMZM2G331811_P03	2.10053	3.69e-10	0	0	0	2.1302	2.0652	2.1062
Up	LOC100280586	2.09863	2.3e-09	0.356	0.4074	0.3624	2.6019	2.5085	2.3113
Up	LOC103650913	2.09827	1.9e-09	0.1545	0.2689	0.2794	2.2946	2.5452	2.1578
Up	GRMZM2G104231_P02	2.09727	6.17e-07	1.8481	1.7732	1.9457	3.6527	4.1331	4.073
Up	LOC542144	2.09673	1.17e-08	4.7754	4.9018	5.0075	7.077	7.0354	6.8625
Up	LOC100285293	2.0965	3.73e-07	5.1582	5.4973	5.8703	7.6261	7.7193	7.4699
Up	GRMZM5G823135_P01	2.09557	1.46e-08	3.7203	3.8481	3.9581	5.9014	6.0788	5.833
Up	GRMZM2G447617_P03	2.09543	3.31e-09	3.8701	3.9927	4.1127	6.1719	6.1662	5.9237
Up	LOC100193410	2.09527	4.18e-07	0.7265	0.5044	0.5708	2.8567	2.7381	2.4927
Up	AOS3	2.09493	2.8e-08	3.0403	3.0421	3.0235	5.0808	5.3406	4.9693
Up	GRMZM5G886257_P01	2.09453	2.6e-09	3.4331	3.4895	3.6276	5.6998	5.7053	5.4287
Up	LOC109944628	2.09423	1.22e-09	0.0753	0	0.1871	2.2763	2.3219	1.9469
Up	GRMZM2G043579_P01	2.09407	2.06e-08	0.2448	0.2684	0.293	2.4772	2.27	2.3412
Up	LOC103634592	2.09063	2.24e-05	0.7914	0.5048	0.6581	3.0838	2.6349	2.5075
Up	LOC103643375	2.09003	5.67e-05	2.9536	2.5539	3.7273	5.064	5.3051	5.1358
Up	LOC109944860	2.08933	2.02e-08	1.769	2.0031	1.9179	3.9291	4.1216	3.9073
Up	LOC100284477	2.08927	2.08e-08	3.9966	4.1298	4.3701	6.394	6.2622	6.1081
Up	LOC541634	2.08837	2.9e-09	1.791	2.1334	2.2047	4.2369	4.1701	3.9872
Up	LOC100277856	2.08833	2.73e-07	2.4881	2.3846	2.2131	4.7143	4.4862	4.1503
Up	LOC103634904	2.08807	1.57e-05	2.8429	2.9861	2.769	5.0796	4.9571	4.8255
Up	LOC103630507	2.08793	0.00035	0	0.1666	0	1.7453	2.3825	2.3026
Up	GRMZM2G089501_P02	2.0879	0.013	0.6288	0.6278	0.0016	2.4559	2.5929	2.4731
Up	LOC103634940	2.08773	0.00271	1.6697	0.8204	1.4464	3.4608	3.4615	3.2774
Up	LOC100274874	2.08713	4.23e-07	0.4412	0	0.2782	2.0554	2.4742	2.4512
Up	GRMZM2G057779_P01	2.0863	1.11e-07	3.1398	3.0478	3.2955	5.293	5.3468	5.1022
Up	LOC103641112	2.0843	7.95e-09	0.5172	0.1182	0.2655	2.3296	2.6199	2.2043
Up	GRMZM2G400694_P01	2.08323	2.89e-06	1.0315	0.9559	1.374	3.1157	3.2808	3.2146
Up	LOC103644754	2.08087	4.07e-09	1.6676	1.8953	1.9072	3.7361	4.0693	3.9073
Up	LOC100280582	2.08087	2.77e-07	1.1256	0.9942	1.1215	3.187	3.37	2.9269
Up	LOC103639215	2.08013	7.56e-07	0.2436	0.0825	0.2697	2.3175	2.4193	2.0994
Up	LOC541700	2.08	8.41e-09	5.6352	5.6722	5.7502	7.8022	7.7569	7.7385
Up	LOC103630531	2.07847	2.8e-08	0.7142	0.9293	1.0067	3.1581	3.0712	2.6563
Up	LOC103644285	2.0776	4.21e-07	0.2299	0.2638	0	2.2827	2.3682	2.0756
Up	LOC109944443	2.07747	0.00197	2.4432	2.3788	2.8652	4.75	4.5809	4.5887
Up	LOC103649436	2.0762	4.21e-08	2.1869	2.1495	2.5857	4.5036	4.3202	4.3269
Up	LOC103642184	2.07553	9.42e-08	1.0256	1.1081	1.1751	3.198	3.2866	3.0508
Up	LOC103629517	2.07523	0.00029	2.729	2.6451	3.7545	5.0574	5.266	5.0309
Up	LOC100191524	2.075	2.67e-07	2.5728	2.5095	3.014	4.7901	4.8631	4.6681
Up	GRMZM2G174558_P01	2.07127	3.82e-08	1.7511	1.7251	1.7949	3.8538	3.9121	3.719
Up	LOC103649600	2.0699	0.000528	1.0582	1.3486	1.2411	2.9012	3.8467	3.1097
Up	LOC103646881	2.069	0.00177	3.0232	3.7632	4.1492	5.7114	5.623	5.8082
Up	GRMZM2G443829_P01	2.06673	1.5e-05	1.3078	1.2553	1.4919	3.4101	3.5227	3.3224
Up	LOC100273859	2.06607	2.83e-09	1.0264	1.0632	1.3763	3.3549	3.3001	3.0091
Up	LOC103638821	2.06587	7.4e-08	0.2268	0.3045	0.3343	2.3761	2.6117	2.0754
Up	GRMZM2G023436_P02	2.06477	5.9e-08	1.9542	2.0732	2.2302	4.2878	4.2557	3.9084
Up	LOC103641871	2.06447	2.81e-07	0.3169	0.2368	0.2655	2.4414	2.2898	2.2814
Up	GRMZM2G139689_P01	2.0641	5.75e-05	0.2686	0.5084	0.7789	2.7688	2.7046	2.2748
Up	GRMZM2G382785_P01	2.06387	1.22e-07	4.0323	4.2316	3.9973	6.2753	6.2574	5.9201
Up	LOC103629419	2.0629	5.12e-08	1.2575	0.9995	1.4718	3.3304	3.3526	3.2345
Up	LOC100283201	2.0616	3.76e-08	3.8889	3.796	3.9612	6.2065	6.0174	5.607
Up	LOC103629003	2.05927	0.000142	3.4927	3.1528	4.2241	5.8097	5.705	5.5327
Up	LOC100279422	2.05913	1.25e-06	1.4596	1.3656	1.2003	3.5972	3.5029	3.1028
Up	LOC100217252	2.05743	3.49e-08	0.0652	0	0	2.4183	2.0521	1.7671
Up	LOC100281147	2.0564	6.81e-08	0.7888	0.7747	0.8614	3.1276	2.8262	2.6403
Up	LOC100275322	2.0538	1.4e-05	3.8923	4.059	4.1674	6.4371	5.833	6.01
Up	LOC103650885	2.0526	2.15e-09	0.4471	0.5147	0.7104	2.4645	2.8234	2.5421
Up	LOC103646012	2.05237	8.41e-07	2.9018	3.1939	3.4852	5.2078	5.2739	5.2563
Up	LOC100381910	2.04933	1.29e-09	4.9501	4.7588	4.9228	7.0133	6.9338	6.8326
Up	LOC103633243	2.04913	3.27e-07	0.0474	0	0.1732	2.2032	2.3394	1.8254
Up	LOC100278506	2.04907	4.38e-07	2.9036	3.07	3.416	5.2721	5.2603	5.0044
Up	LOC100501794	2.049	1.88e-07	2.9417	2.9638	2.7971	4.8643	5.0806	4.9047
Up	LOC103646381	2.0482	1.66e-08	0.8077	0.9377	1.2692	2.9556	3.189	3.0146
Up	LOC103642073	2.0474	1.21e-09	1.7666	1.6839	1.7509	3.9735	3.703	3.6671
Up	LOC100273217	2.0472	0.000118	5.2112	5.4194	5.4355	7.4092	7.4288	7.3697
Up	LOC100283931	2.0464	1.19e-07	1.5663	1.612	1.8642	3.8114	3.7729	3.5974
Up	LOC103645825	2.04597	1.73e-06	1.7817	1.4149	1.8879	3.8133	3.7331	3.676
Up	LOC100281715	2.03713	1.2e-08	1.0883	1.267	1.17	3.3288	3.1939	3.114
Up	GRMZM2G165919_P01	2.03707	3.21e-06	4.5706	4.8411	5.1265	7.2542	6.8102	6.585
Up	LOC103632715	2.03633	8.61e-10	0.2111	0.1975	0.221	2.3844	2.1948	2.1594
Up	LOC100272601	2.03617	1.21e-06	1.249	1.1573	1.9185	3.6283	3.6337	3.1713
Up	GRMZM5G828488_P01	2.03467	1.93e-05	0.3712	0.2796	1.1784	2.608	2.8164	2.5088
Up	LOC542229	2.0346	8.61e-08	1.9078	1.9453	2.2047	4.0495	4.1348	3.9773
Up	GRMZM5G818101_P02	2.03397	1.54e-06	0.6212	0.6096	0.945	2.7797	2.8789	2.6191
Up	LOC103642112	2.03367	1.79e-07	1.3148	1.4124	1.7011	3.3088	3.7177	3.5028
Up	GRMZM2G408706_P03	2.03337	5.11e-08	3.728	3.7734	4.0363	6.0427	5.8314	5.7637
Up	LOC100283541	2.0322	6.51e-09	4.3702	4.276	4.5137	6.539	6.4776	6.2399
Up	AC203909.3_FGP003	2.03207	4.03e-06	2.2075	2.3764	2.6072	4.1987	4.6704	4.4182
Up	LOC103641872	2.03173	8.38e-09	0.4119	0.327	0.6078	2.5844	2.4684	2.3891
Up	LOC100278201	2.0309	1.3e-06	0.4258	0.4294	0.363	2.5833	2.4716	2.256
Up	GRMZM2G140908_P01	2.03043	3.2e-07	0.8802	0.5164	0.6719	2.8088	2.8165	2.5345
Up	LOC100286133	2.02953	9.69e-10	3.5293	3.6604	3.5664	5.6979	5.6854	5.4614
Up	GRMZM2G074358_P01	2.02917	0.0008	2.9024	3.2495	3.9276	5.3814	5.5003	5.2853
Up	LOC100278403	2.02867	0.000181	2.2177	2.398	2.1138	4.3952	4.2	4.2203
Up	LOC100501548	2.02677	3.55e-09	2.3069	2.3756	2.2847	4.3897	4.4944	4.1634
Up	LOC100275596	2.02597	4.89e-06	0.7479	0.5823	0.783	2.3074	3.0618	2.8219
Up	LOC100273840	2.0258	8.94e-10	0.5548	0.7259	0.8802	2.7841	2.7668	2.6874
Up	LOC107546748	2.02547	7.03e-08	4.7176	4.7017	5.0378	6.9984	6.9042	6.6309
Up	GRMZM2G092817_P01	2.02533	6.62e-09	3.6115	3.6619	3.9427	5.9182	5.8047	5.5692
Up	LOC100285907	2.0249	8.12e-09	1.0226	1.1296	1.2617	3.1004	3.2831	3.1051
Up	LOC103625926	2.02423	7.22e-11	0.0874	0	0	2.1946	1.9546	2.0109
Up	GRMZM2G150098_P01	2.0233	3.17e-09	3.2037	3.3766	3.4397	5.4285	5.4619	5.1995
Up	LOC541779	2.0229	1.39e-08	5.1035	5.3286	5.2592	7.3549	7.1958	7.2093
Up	LOC103653350	2.02283	3.58e-08	1.5917	1.8181	2.0072	3.9545	3.9201	3.6109
Up	LOC103631917	2.0214	1.83e-08	3.0122	3.0983	3.1513	5.2267	5.1473	4.952
Up	GRMZM2G096020_P01	2.0205	1.66e-08	3.6486	3.7413	3.9312	5.8043	5.921	5.6573
Up	LOC103630548	2.02033	1.02e-07	2.9706	3.2828	3.4109	5.3038	5.2919	5.1296
Up	GRMZM2G036206_P01	2.01887	1.4e-07	2.7444	3.0556	3.0689	5.1056	5.0607	4.7592
Up	LOC100272492	2.01787	2.44e-09	0.6326	0.5036	0.6062	2.7253	2.671	2.3997
Up	LOC103636195	2.01693	2.07e-06	2.4527	2.4497	3.0175	4.6161	4.7749	4.5797
Up	LOC100285353	2.01633	4.41e-07	0.7726	0.6139	0.9665	3.0216	2.7147	2.6657
Up	LOC103642003	2.01363	1.65e-10	0.4278	0.5593	0.3782	2.5348	2.3179	2.5535
Up	LOC103635487	2.01293	0.000214	0.834	0.8758	1.0338	3.4139	2.729	2.6395
Up	GRMZM2G042933_P03	2.0118	4.26e-06	1.533	1.2134	1.9381	3.3218	3.3717	4.0264
Up	GPM925	2.01137	3.5e-07	0.4913	0.3321	0.1979	2.8132	2.3678	1.8744
Up	GRMZM2G151257_P01	2.00743	8.31e-09	0.7028	0.8365	0.8162	2.7892	2.9166	2.672
Up	GRMZM2G125507_P01	2.00737	2.62e-08	2.4732	2.5571	2.7694	4.6664	4.642	4.5134
Up	LOC101202695	2.00653	1.6e-08	1.7317	2.0483	1.9339	3.8328	3.9279	3.9728
Up	LOC109939191	2.0054	8.28e-07	3.169	3.1397	3.639	5.3708	5.3699	5.2232
Up	GRMZM2G388045_P01	2.00507	2.36e-05	0	0	0	1.502	1.7829	2.7303
Up	LOC100285638	2.00463	3.45e-05	1.8682	1.5693	2.6703	3.8892	4.4515	3.781
Up	LOC103629467	2.00403	2.85e-07	1.9678	1.7271	2.1273	3.9324	4.0322	3.8697
Up	GRMZM2G001853_P02	2.0037	1.68e-10	0.0231	0	0.0795	2.075	2.0697	1.969
Up	LOC100274574	2.00097	1.59e-07	0.9015	1.2382	1.1934	3.232	2.9094	3.1946
Up	LOC103632946	1.9977	1.29e-07	0.1115	0.046	0.2146	2.4371	2.1959	1.7322
Up	LOC109939498	1.99737	0.0328	2.247	0.1974	0.1935	2.6381	2.8767	3.1152
Up	LOC100281273	1.99577	1.67e-07	0.1834	0.1596	0.1712	2.2832	2.2302	1.9881
Up	LOC103639633	1.99563	9.22e-12	0.0304	0	0	2.0557	2.0767	1.8849
Up	GRMZM2G405662_P01	1.9953	1.82e-06	0.4845	0.4811	0.794	2.5855	2.6004	2.5596
Up	LOC542188	1.99473	1.21e-08	1.4557	1.5078	1.7391	3.6551	3.5675	3.4642
Up	LOC103636297	1.99433	1.66e-08	0.6755	0.5344	0.7862	2.7379	2.6265	2.6147
Up	GRMZM2G035595_P01	1.99343	5.88e-09	0.5766	0.7148	0.9	2.8683	2.5678	2.7356
Up	LOC100282150	1.99277	7.23e-08	7.0555	7.2032	7.1956	9.0399	9.3094	9.0833
Up	LOC100502398	1.99223	7.85e-06	4.9561	5.1418	5.547	7.2248	7.2319	7.1649
Up	GRMZM2G151997_P01	1.9913	5.09e-07	3.3144	3.0941	3.3686	5.3402	5.3136	5.0972
Up	LOC100281365	1.9909	2.84e-08	0.5727	0.6315	0.5718	2.5942	2.7683	2.3862
Up	LOC103647652	1.99057	8.48e-08	0.5944	0.8084	0.7866	2.9479	2.6399	2.5733
Up	LOC103629382	1.99027	0.00715	1.2827	1.6137	2.1546	1.9282	4.5689	4.5247
Up	GRMZM2G023346_P01	1.9898	3.26e-09	1.3094	1.2182	1.4106	3.4852	3.3384	3.084
Up	LOC103651407	1.98897	4.81e-05	1.7846	1.8519	2.1097	3.8028	4.027	3.8833
Up	LOC100283734	1.9888	1.39e-06	1.8645	2.0331	2.119	4.1074	3.9856	3.89
Up	GRMZM2G129083_P01	1.98877	5.49e-09	2.3283	2.2361	2.3378	4.3529	4.2513	4.2643
Up	LOC541890	1.98807	7.6e-05	0.4307	0.5911	0.3456	2.6236	2.3994	2.3086
Up	GRMZM2G341404_P01	1.98777	3.15e-08	3.6701	3.6811	3.6505	5.695	5.7086	5.5614
Up	LOC100191619	1.98777	2.8e-08	1.2208	1.1799	1.3314	3.4298	3.2295	3.0361
Up	LOC100277767	1.98773	1.59e-07	1.7241	1.4345	2.2633	3.8759	3.8806	3.6286
Up	GRMZM2G114911_P02	1.98767	2.68e-05	2.7786	3.5118	3.1441	4.795	5.3773	5.2252
Up	GRMZM2G028516_P02	1.98757	4.06e-07	6.2729	6.3279	6.6075	8.4787	8.4218	8.2705
Up	LOC100281418	1.986	5.37e-07	2.3646	2.4053	2.9686	4.6227	4.6244	4.4494
Up	LOC100193211	1.98547	8.05e-08	1.5273	1.6392	2.0046	3.7239	3.6971	3.7065
Up	LOC103641353	1.98453	1.33e-06	0.3634	0.3735	0.3891	2.4945	2.3417	2.2434
Up	GRMZM2G025109_P01	1.9842	6.5e-06	1.2454	0.8415	1.1351	3.2297	2.9512	2.9937
Up	LOC542357	1.9833	3.18e-08	0.8212	1.0361	1.0612	2.8842	2.9899	2.9943
Up	LOC103630536	1.9826	4.37e-09	0.2321	0.3412	0.3547	2.3338	2.4229	2.1191
Up	LOC109940340	1.9808	9.79e-08	3.1143	2.8859	3.0322	5.133	4.9807	4.8611
Up	LOC103626827	1.98043	0.00025	3.9246	4.2277	4.5974	6.0215	6.434	6.2355
Up	GRMZM2G167886_P03	1.9804	0.0171	0	0	0	2.2702	1.9902	1.6808
Up	LOC100273770	1.9799	8.78e-08	0.112	0	0	1.6194	2.0104	2.4219
Up	GRMZM2G018108_P01	1.9773	7.06e-07	1.244	0.7959	1.265	3.1094	3.1925	2.9349
[truncated: 3,529 more rows]

## Sheet: 450BACT vs 450CTL
Regulation	NCBI_ID	log2 Fold Change	Adj.Pval	X450Ctl1	X450Ctl2	X450Ctl3	X450BACT1	X450BACT2	X450BACT3
[truncated: 446 more rows]

[truncated: 4 more sheets: 447DOABvs447CTL, 450DOAB vs 450 CTL, 450DOABvs447DOAB, 450BACTvs447BACT]
